# Supplementary material for: The genetic architecture of fornix white matter microstructure and their involvement in neuropsychiatric disorders
Source: Transl Psychiatry. 2023 May 26;13:180. doi: 10.1038/s41398-023-02475-6 (PMC10220072; doi:10.1038/s41398-023-02475-6)
Supplement: Supplementary file 2 — Supplementary Table [file 41398_2023_2475_MOESM2_ESM.xlsx]

## Sheet: Content
Content
Table S1 Intraclass Correlation Coefficients of different WM metrics of fornix
Table S2. Samples and phenotype descriptions
Table S3. Summary statistics for for independent significant SNPs at P < 8.33 x 10-9 in univariate GWAS
Table S4. Genomic risk loci in multivariate and univariate GWAS
Table S5. Summary statistics for for independent significant SNPs at P < 5 x 10-8 in multivariate GWAS
Table S6. Gene mapping details with FUMA in univariate GWAS
Table S7. eQTL results in univariate GWAS
Table S8. Chromatin interaction results in univariate GWAS
Table S9. MAGMA-defined genes at P < 2.65 x 10-6 in univariate GWAS
Table S10. Functional enrichment of all genes using g:Profiler web server
Table S11. Heritability estimates
Table S12. Pairwise correlation between the six DTI phenotypes
Table S13. Lookup for independent significant variants in the GWAS Catalog in univariate GWAS
Table S14. Genetic correlations with brain DTI triats using LDSC
Table S15. Genetic correlations with brain volumetric imaging triats using LDSC
Table S16. FUMA cell-type analysis in human brain datasets in univariate GWAS
Table S17. Genetic correlations with brain-related health triats using LDSC
Table S18. Genomic loci associated with amygdala volumes given the association of common brain disorders at condFDR < 0.01
Table S19. Shared genomic loci between amygdala volumes and common brain disorders at conjFDR<0.05

## Sheet: Table S1
Table S1 Intraclass Correlation Coefficients of different WM metrics of fornix
Phenotypes	Discovery (UKB)	Generalization (ABCD)
FA	0.954 (0.951-0.957)	0.303 (0.260-0.344)
MD	0.972 (0.970-0.973)	0.490 (0.454-0.524)
MO	0.863 (0.855-0.871)	NA
OD	0.954 (0.951-0.957)	NA
ICVF	0.813 (0.803-0.823)	NA
ISOVF	0.958 (0.956-0.961	NA
Note: There are two instances concerning the fornix white matter metrics in UKB-instance 2: imaging visit (2014+), and instance 3: first repeat imaging visit (2019+). We have calculated the ICC values of different WM metrics in the fornix utilizing there two data.

## Sheet: Table S2
Table S2. Samples and phenotype descriptions
Characteristics	Discovery (UKB)	Generalization (ABCD)
Total N	30832	3613
Age (mean ± SD)	55.0 ± 7.4	9.9 ± 0.7
Age (range)	40-70	9-11
Female, N (%)	14526 (47.1%)	1697 (47.0%)
FA	0.432	0.345
MD	0.002	0.003
MO	0.801	NA
OD	0.161	NA
ICVF	0.558	NA
ISOVF	0.535	NA

## Sheet: Table S3
Table S3. Summary statistics for for independent significant SNPs at P < 8.33 x 10-9 in univariate GWAS
Phenotype	uniqID	rsID	chr	pos	non_effect_allele	effect_allele	MAF	gwasP	nearestGene	dist	func	CADD	RDB	minChrState	commonChrState	nSNPs	nGWASSNPs	Lead SNP	GenomicLocus	proxy_SNP	ABCD_beta	ABCD_p	Direction
FA	2:19184217:A:G	rs2346965	2	19184217	G	A	0.1521	2.34741e-09	AC092594.1	0	ncRNA_intronic	2.523	NA	5	15	9	9	Yes	1	-	-0.0222515	0.467342	--
FA	3:190640155:A:C	rs4308325	3	190640155	A	C	0.3996	2.72557e-19	GMNC	29936	intergenic	2.605	7	14	15	183	149	Yes	2	190640216	0.0772532	0.354484	++
FA	3:190647581:A:C	rs7616662	3	190647581	A	C	0.08847	1.2283e-11	GMNC	37362	intergenic	0.839	7	15	15	75	67	Yes	2	-	-0.0565325	0.152262	--
FA	6:140192612:A:G	rs9385885	6	140192612	G	A	0.1889	6.7187e-09	RP5-899B16.2	0	ncRNA_intronic	1.385	4	5	15	3	3	Yes	3	-	-0.00514507	0.853938	+-
FA	7:2752152:A:G	rs798565	7	2752152	G	A	0.2793	5.55552e-11	AMZ1	0	exonic	0.026	NA	4	5	109	106	No	4	-	0.0239001	0.293689	-+
FA	7:2883004:C:G	rs2533872	7	2883004	G	C	0.2962	4.88374e-13	GNA12	0	intronic	4.892	2b	1	2	153	144	Yes	4	2883071	-0.0156171	0.506211	--
FA	9:113651161:A:T	rs4556147	9	113651161	A	T	0.1988	6.78181e-10	LPAR1	0	intronic	6.697	7	5	15	50	45	Yes	5	-	-0.0361801	0.109505	+-
FA	10:21777818:G:GA	rs796489086	10	21777818	GA	G	0.329	4.63599e-13	U3	3151	intergenic	0.335	NA	5	15	43	41	No	6	21777851	-0.0314399	0.227052	+-
FA	10:21820652:A:C	rs550532200	10	21820652	A	C	0.335	1.73228e-17	MLLT10	2441	intergenic	4.16	NA	5	5	147	139	Yes	6	-	-0.0028769	0.896251	+-
FA	10:22045097:G:T	rs6482191	10	22045097	T	G	0.3479	2.10512e-11	DNAJC1	368	downstream	1.356	5	4	5	183	178	No	6	-	-0.0293818	0.202636	+-
FA	10:22255363:A:AT	rs34646324	10	22255363	A	AT	0.331	6.6816e-12	DNAJC1	0	intronic	2.986	NA	5	15	152	148	No	6	22255599	-0.031985	0.186736	+-
FA	10:58957056:A:G	rs11005689	10	58957056	G	A	0.341	6.03202e-09	MIR3924	107182	intergenic	0.023	7	5	15	317	302	Yes	7	58957087	-0.202784	0.0553515	--
FA	12:106443251:C:T	rs12369969	12	106443251	C	T	0.1352	1.89529e-10	RP11-114F10.2	1487	intergenic	0.083	5	5	15	5	5	No	8	-	0.00291945	0.926546	-+
FA	12:106458238:C:T	rs1427793	12	106458238	T	C	0.2227	7.29484e-09	NUAK1	0	UTR3	7.496	4	2	5	1	1	No	8	-	0.0325687	0.221491	-+
FA	12:106476805:C:T	rs12146713	12	106476805	T	C	0.09145	1.24045e-22	NUAK1	0	intronic	19.59	5	3	6	3	3	Yes	8	-	-0.0341731	0.387187	--
FA	14:91884655:C:T	rs1285847	14	91884655	T	C	0.4771	7.9671e-09	RP11-895M11.3	0	ncRNA_exonic	7.147	4	1	2	147	140	Yes	9	-	0.0145633	0.509058	-+
FA	16:87231160:C:T	rs4843555	16	87231160	T	C	0.4433	3.00358e-12	C16orf95	0	intergenic	6.39	NA	5	15	51	50	Yes	10	-	-0.00183458	0.934904	+-
FA	16:87245731:A:G	rs1108048	16	87245731	G	A	0.493	8.45518e-11	C16orf95:RP11-899L11.1	0	ncRNA_exonic	0.926	4	2	15	11	10	No	10	-	-0.00900794	0.686363	+-
FA	16:87250019:C:T	rs1110339	16	87250019	C	T	0.4423	1.76126e-10	C16orf95:RP11-899L11.1:RP11-899L11.3	0	ncRNA_exonic	11.29	5	2	15	45	43	No	10	-	-0.0248207	0.267711	+-
FA	16:87261199:C:G	rs9940975	16	87261199	C	G	0.4095	6.97035e-10	C16orf95	0	intergenic	7.204	5	5	15	22	21	No	10	-	0.00326679	0.884929	++
MD	1:43764084:C:G	rs3120047	1	43764084	G	C	0.3807	2.00882e-10	TIE1	2579	intergenic	0.303	6	5	15	65	55	Yes	1	-	-0.0181591	0.277131	+-
MD	2:19184217:A:G	rs2346965	2	19184217	G	A	0.1521	2.38051e-10	AC092594.1	0	ncRNA_intronic	2.523	NA	5	15	9	9	Yes	2	-	-0.00198021	0.930343	+-
MD	3:135854932:A:G	rs56332248	3	135854932	A	G	0.2167	3.45212e-09	PPP2R3A	0	intronic	0.938	6	4	5	232	220	Yes	3	-	-0.00344987	0.835431	--
MD	3:135881890:A:T	rs11720497	3	135881890	T	A	0.1382	4.33275e-09	MSL2	0	intronic	10.2	7	5	5	9	9	No	3	-	0.010951	0.607797	-+
MD	3:190640696:A:C	rs12497975	3	190640696	C	A	0.4632	1.78541e-13	GMNC	30477	intergenic	1.302	7	9	15	57	40	No	4	190640357	-0.0652989	0.000114793	+-
MD	3:190640936:A:G	rs56268441	3	190640936	G	A	0.4006	1.29702e-30	GMNC	30717	intergenic	1.658	7	9	15	183	149	Yes	4	190640357	-0.0652989	0.000114793	--
MD	3:190647581:A:C	rs7616662	3	190647581	A	C	0.08847	2.39211e-14	GMNC	37362	intergenic	0.839	7	15	15	75	67	Yes	4	-	0.0477438	0.102412	++
MD	3:190665479:G:GT	rs66522322	3	190665479	G	GT	0.1382	8.19125e-09	GMNC	55260	intergenic	0.747	NA	14	15	2	2	No	4	190665614	-0.0667747	8.50931e-05	+-
MD	7:2783338:C:T	rs798510	7	2783338	C	T	0.2773	2.66604e-10	AMZ1:GNA12	0	intronic	0.536	NA	1	15	148	139	Yes	5	2783344	0.038181	0.107868	++
MD	9:113671403:C:T	rs10980628	9	113671403	T	C	0.1918	3.76188e-09	LPAR1	0	intronic	7.45	5	4	9	75	70	Yes	6	-	-0.0255791	0.203143	--
MD	10:21777818:G:GA	rs796489086	10	21777818	GA	G	0.329	4.29308e-15	U3	3151	intergenic	0.335	NA	5	15	43	41	No	7	21776526	-0.0480719	0.418512	--
MD	10:21821918:A:T	rs12251016	10	21821918	A	T	0.3628	1.85738e-21	MLLT10	1175	intergenic	1.781	2c	1	2	149	143	Yes	7	-	0.015519	0.355843	-+
MD	10:21830347:C:G	rs12268489	10	21830347	C	G	0.4592	5.91077e-10	MLLT10	0	intronic	1.281	7	4	4	18	17	No	7	-	-0.027419	0.0864763	+-
MD	10:22030203:T:TC	10:22030203_TC_T	10	22030203	TC	T	0.4125	9.13041e-13	MLLT10	0	intronic	0.509	NA	2	4	50	49	No	7	-	0.0268016	0.393123	-+
MD	10:22271669:A:C	rs10764328	10	22271669	C	A	0.3012	7.71436e-16	DNAJC1	0	intronic	1.774	5	5	15	164	160	No	7	-	0.011144	0.530407	-+
MD	10:58957056:A:G	rs11005689	10	58957056	G	A	0.341	3.30899e-09	MIR3924	107182	intergenic	0.023	7	5	15	317	302	Yes	8	58957087	0.0454851	0.561153	++
MD	12:106443251:C:T	rs12369969	12	106443251	C	T	0.1352	3.59009e-09	RP11-114F10.2	1487	intergenic	0.083	5	5	15	5	5	No	9	-	0.0129089	0.581659	++
MD	12:106476805:C:T	rs12146713	12	106476805	T	C	0.09145	3.98249e-22	NUAK1	0	intronic	19.59	5	3	6	3	3	Yes	9	-	0.0815653	0.00525744	++
MD	14:91906186:C:G	rs11621425	14	91906186	C	G	0.3767	8.18913e-10	SMEK1	17768	intergenic	1.489	6	8	15	11	7	Yes	10	-	-0.00947562	0.564807	--
MD	14:91991953:C:G	rs10145371	14	91991953	C	G	0.495	5.48353e-13	SMEK1	15054	intergenic	5.855	7	5	15	168	156	Yes	10	-	-0.000809407	0.960366	+-
MD	16:87231160:C:T	rs4843555	16	87231160	T	C	0.4433	6.35909e-12	C16orf95	0	intergenic	6.39	NA	5	15	51	50	No	11	-	-0.0152304	0.359103	--
MD	16:87250019:C:T	rs1110339	16	87250019	C	T	0.4423	3.81464e-10	C16orf95:RP11-899L11.1:RP11-899L11.3	0	ncRNA_exonic	11.29	5	2	15	45	43	No	11	-	-0.00303779	0.854483	--
MD	16:87261199:C:G	rs9940975	16	87261199	C	G	0.4095	3.20016e-09	C16orf95	0	intergenic	7.204	5	5	15	22	21	No	11	-	0.00741495	0.656914	-+
MD	17:62968339:A:G	rs6504266	17	62968339	A	G	0.09245	4.14912e-10	AMZ2P1	0	ncRNA_intronic	1.42	7	4	5	102	95	Yes	12	-	0.0430366	0.110913	++
MD	20:10649761:C:T	rs6077868	20	10649761	C	T	0.2147	8.84319e-11	JAG1	0	intronic	6.883	4	1	5	6	5	Yes	13	-	0.0338526	0.0809913	++
MO	2:19184217:A:G	rs2346965	2	19184217	G	A	0.1521	1.32219e-10	AC092594.1	0	ncRNA_intronic	2.523	NA	5	15	9	9	Yes	1	NA	NA	NA
MO	3:190640155:A:C	rs4308325	3	190640155	A	C	0.3996	1.29383e-09	GMNC	29936	intergenic	2.605	7	14	15	183	149	Yes	2	NA	NA	NA
MO	7:2777825:A:G	rs798518	7	2777825	A	G	0.3022	4.18778e-11	AMZ1:GNA12	0	intronic	0.052	NA	2	5	143	137	Yes	3	NA	NA	NA
MO	7:2909225:C:G	rs1182151	7	2909225	C	G	0.2753	4.09451e-09	GNA12	25266	intergenic	0.016	1f	5	15	139	132	No	3	NA	NA	NA
MO	9:113664011:T:TCA	rs140589730	9	113664011	T	TCA	0.1909	3.29261e-11	LPAR1	0	intronic	13.92	NA	5	15	74	69	Yes	4	NA	NA	NA
MO	12:106476805:C:T	rs12146713	12	106476805	T	C	0.09145	1.96058e-16	NUAK1	0	intronic	19.59	5	3	6	3	3	Yes	5	NA	NA	NA
MO	16:87231160:C:T	rs4843555	16	87231160	T	C	0.4433	7.04138e-12	C16orf95	0	intergenic	6.39	NA	5	15	51	50	Yes	6	NA	NA	NA
MO	19:39138608:C:T	rs2303040	19	39138608	T	C	0.4314	4.83807e-09	ACTN4	0	intronic	7.976	NA	1	1	79	68	Yes	7	NA	NA	NA
OD	12:106476805:C:T	rs12146713	12	106476805	T	C	0.09145	5.65594e-10	NUAK1	0	intronic	19.59	5	3	6	3	3	Yes	1	NA	NA	NA
OD	17:62985007:C:CAG	rs763677553	17	62985007	CAG	C	0.09145	5.71691e-09	AMZ2P1	13312	intergenic	0.67	NA	2	15	117	108	Yes	2	NA	NA	NA
ICVF	1:180905694:C:T	rs3795503	1	180905694	C	T	0.3012	7.93982e-11	KIAA1614	0	exonic	0.919	NA	4	4	3	3	Yes	1	NA	NA	NA
ICVF	3:190758202:C:T	rs3898225	3	190758202	C	T	0.4225	5.69383e-09	GMNC	147983	intergenic	0.729	NA	14	15	83	73	Yes	2	NA	NA	NA
ICVF	5:82860348:A:G	rs13176921	5	82860348	A	G	0.2197	1.00748e-14	VCAN:VCAN-AS1	0	ncRNA_intronic	7.7	4	4	15	11	11	Yes	3	NA	NA	NA
ICVF	6:151016058:C:G	rs275350	6	151016058	C	G	0.4384	1.69188e-09	PLEKHG1	0	intronic	6.446	5	5	15	19	19	Yes	4	NA	NA	NA
ICVF	7:2752152:A:G	rs798565	7	2752152	G	A	0.2793	2.19515e-12	AMZ1	0	exonic	0.026	NA	4	5	109	106	Yes	5	NA	NA	NA
ICVF	7:2758224:C:T	rs798561	7	2758224	T	C	0.4235	1.31991e-09	AMZ1	0	intergenic	1.219	5	3	5	2	2	No	5	NA	NA	NA
ICVF	7:2863289:A:C	rs1182197	7	2863289	A	C	0.3628	9.52806e-11	GNA12	0	intronic	1.254	NA	2	7	88	85	No	5	NA	NA	NA
ICVF	7:2883006:C:G	rs2533871	7	2883006	C	G	0.2962	1.47557e-13	GNA12	0	intronic	1.327	2b	1	2	153	144	Yes	5	NA	NA	NA
ICVF	9:113652080:C:T	rs7037351	9	113652080	T	C	0.1909	1.57401e-12	LPAR1	0	intronic	1.634	6	5	15	73	68	No	6	NA	NA	NA
ICVF	9:113665018:C:T	rs10980625	9	113665018	C	T	0.09245	1.0338e-12	LPAR1	0	intronic	4.655	7	4	15	22	19	Yes	6	NA	NA	NA
ICVF	9:113747902:C:T	rs12552125	9	113747902	T	C	0.1302	2.53504e-11	LPAR1	0	intronic	7.016	6	5	15	19	16	No	6	NA	NA	NA
ICVF	11:44296828:C:T	rs11037927	11	44296828	C	T	0.4831	1.7407e-10	ALX4	0	intronic	3.352	5	5	15	7	7	No	7	NA	NA	NA
ICVF	11:44303902:A:AC	rs762333150	11	44303902	AC	A	0.3807	1.05109e-11	ALX4	0	intronic	0.325	NA	5	15	9	9	Yes	7	NA	NA	NA
ICVF	12:106443251:C:T	rs12369969	12	106443251	C	T	0.1352	2.86687e-09	RP11-114F10.2	1487	intergenic	0.083	5	5	15	5	5	No	8	NA	NA	NA
ICVF	12:106476805:C:T	rs12146713	12	106476805	T	C	0.09145	3.63617e-18	NUAK1	0	intronic	19.59	5	3	6	3	3	Yes	8	NA	NA	NA
ICVF	16:87225139:C:T	rs4843227	16	87225139	C	T	0.4095	8.92362e-22	C16orf95	0	NA	2.014	NA	5	15	55	52	Yes	9	NA	NA	NA
ICVF	16:87235916:A:G	rs4240791	16	87235916	G	A	0.4105	2.18024e-16	C16orf95	0	intergenic	2.176	NA	2	15	20	20	No	9	NA	NA	NA
ICVF	16:87245731:A:G	rs1108048	16	87245731	G	A	0.493	1.25224e-14	C16orf95:RP11-899L11.1	0	ncRNA_exonic	0.926	4	2	15	11	10	No	9	NA	NA	NA
ICVF	16:87254373:A:G	rs62056161	16	87254373	G	A	0.3091	1.93907e-09	C16orf95:RP11-899L11.1	0	ncRNA_intronic	12.92	7	5	15	15	14	No	9	NA	NA	NA
ICVF	16:87257820:C:T	rs12919133	16	87257820	C	T	0.4732	3.53765e-13	C16orf95:RP11-899L11.1	0	ncRNA_intronic	0.78	6	5	15	29	28	No	9	NA	NA	NA
ICVF	16:87261183:A:C	rs9940970	16	87261183	C	A	0.4145	6.2937e-13	C16orf95	0	intergenic	4.324	5	5	15	21	20	No	9	NA	NA	NA
ICVF	16:87264321:C:T	rs62056167	16	87264321	T	C	0.2793	3.04462e-09	C16orf95	0	intergenic	0.004	5	5	15	14	13	No	9	NA	NA	NA
ICVF	17:42959358:A:G	rs72828807	17	42959358	G	A	0.2753	2.33618e-10	EFTUD2	0	intronic	0.561	7	4	4	11	7	Yes	10	NA	NA	NA
ISOVF	1:43764084:C:G	rs3120047	1	43764084	G	C	0.3807	5.21222e-12	TIE1	2579	intergenic	0.303	6	5	15	65	55	Yes	1	NA	NA	NA
ISOVF	2:19184217:A:G	rs2346965	2	19184217	G	A	0.1521	1.40162e-09	AC092594.1	0	ncRNA_intronic	2.523	NA	5	15	9	9	Yes	2	NA	NA	NA
ISOVF	3:135881890:A:T	rs11720497	3	135881890	T	A	0.1382	2.72045e-09	MSL2	0	intronic	10.2	7	5	5	9	9	No	3	NA	NA	NA
ISOVF	3:135905546:G:T	rs13068210	3	135905546	T	G	0.2217	6.31545e-10	MSL2	0	intronic	2.275	5	2	7	256	243	Yes	3	NA	NA	NA
ISOVF	3:190640696:A:C	rs12497975	3	190640696	C	A	0.4632	1.33445e-12	GMNC	30477	intergenic	1.302	7	9	15	57	40	No	4	NA	NA	NA
ISOVF	3:190640936:A:G	rs56268441	3	190640936	G	A	0.4006	1.01905e-28	GMNC	30717	intergenic	1.658	7	9	15	183	149	Yes	4	NA	NA	NA
ISOVF	3:190647581:A:C	rs7616662	3	190647581	A	C	0.08847	3.84632e-14	GMNC	37362	intergenic	0.839	7	15	15	75	67	Yes	4	NA	NA	NA
ISOVF	7:2783338:C:T	rs798510	7	2783338	C	T	0.2773	4.19589e-10	AMZ1:GNA12	0	intronic	0.536	NA	1	15	148	139	Yes	5	NA	NA	NA
ISOVF	10:21777818:G:GA	rs796489086	10	21777818	GA	G	0.329	2.6528e-15	U3	3151	intergenic	0.335	NA	5	15	43	41	No	6	NA	NA	NA
ISOVF	10:21820650:A:G	rs564819152	10	21820650	A	G	0.335	7.09135e-22	MLLT10	2443	intergenic	4.141	NA	5	5	147	139	Yes	6	NA	NA	NA
ISOVF	10:21830347:C:G	rs12268489	10	21830347	C	G	0.4592	4.28915e-10	MLLT10	0	intronic	1.281	7	4	4	18	17	No	6	NA	NA	NA
ISOVF	10:22045097:G:T	rs6482191	10	22045097	T	G	0.3479	3.83935e-14	DNAJC1	368	downstream	1.356	5	4	5	183	178	No	6	NA	NA	NA
ISOVF	10:22255363:A:AT	rs34646324	10	22255363	A	AT	0.331	9.13241e-16	DNAJC1	0	intronic	2.986	NA	5	15	152	148	No	6	NA	NA	NA
ISOVF	12:106443251:C:T	rs12369969	12	106443251	C	T	0.1352	4.59633e-09	RP11-114F10.2	1487	intergenic	0.083	5	5	15	5	5	No	7	NA	NA	NA
ISOVF	12:106476805:C:T	rs12146713	12	106476805	T	C	0.09145	3.66621e-20	NUAK1	0	intronic	19.59	5	3	6	3	3	Yes	7	NA	NA	NA
ISOVF	14:91884655:C:T	rs1285847	14	91884655	T	C	0.4771	4.04379e-15	RP11-895M11.3	0	ncRNA_exonic	7.147	4	1	2	147	140	Yes	8	NA	NA	NA
ISOVF	14:91906186:C:G	rs11621425	14	91906186	C	G	0.3767	6.65232e-12	SMEK1	17768	intergenic	1.489	6	8	15	11	7	No	8	NA	NA	NA
ISOVF	14:92015734:C:T	rs67434038	14	92015734	C	T	0.4881	5.48091e-10	AL133373.1	23053	intergenic	2.504	6	5	15	163	155	No	8	NA	NA	NA
ISOVF	16:87231160:C:T	rs4843555	16	87231160	T	C	0.4433	2.52748e-11	C16orf95	0	intergenic	6.39	NA	5	15	51	50	Yes	9	NA	NA	NA
ISOVF	16:87250019:C:T	rs1110339	16	87250019	C	T	0.4423	4.01348e-10	C16orf95:RP11-899L11.1:RP11-899L11.3	0	ncRNA_exonic	11.29	5	2	15	45	43	No	9	NA	NA	NA
ISOVF	16:87261199:C:G	rs9940975	16	87261199	C	G	0.4095	7.48023e-09	C16orf95	0	intergenic	7.204	5	5	15	22	21	No	9	NA	NA	NA
ISOVF	20:10649761:C:T	rs6077868	20	10649761	C	T	0.2147	1.44435e-10	JAG1	0	intronic	6.883	4	1	5	6	5	Yes	10	NA	NA	NA

## Sheet: Table S4
Table S4. Genomic risk loci in multivariate and univariate GWAS
Genomic risk loci at P < 8.33 x 10-9 in univariate GWAS
Phenotype	GenomicLocus	uniqID	rsID	chr	pos	p	start	end	nSNPs	nGWASSNPs	nIndSigSNPs	IndSigSNPs	nLeadSNPs	LeadSNPs
FA	1	2:19184217:A:G	rs2346965	2	19184217	2.34741e-09	19181851	19187219	9	9	1	rs2346965	1	rs2346965
FA	2	3:190640155:A:C	rs4308325	3	190640155	2.72557e-19	190591418	190678743	256	216	2	rs4308325;rs7616662	2	rs4308325;rs7616662
FA	3	6:140192612:A:G	rs9385885	6	140192612	6.7187e-09	140192612	140194296	3	3	1	rs9385885	1	rs9385885
FA	4	7:2883004:C:G	rs2533872	7	2883004	4.88374e-13	2752152	2912928	156	146	2	rs2533872;rs798565	1	rs2533872
FA	5	9:113651161:A:T	rs4556147	9	113651161	6.78181e-10	113648136	113733760	50	45	1	rs4556147	1	rs4556147
FA	6	10:21820652:A:C	rs550532200	10	21820652	1.73228e-17	21766969	22288132	210	198	4	rs550532200;rs6482191;rs34646324;rs796489086	1	rs550532200
FA	7	10:58957056:A:G	rs11005689	10	58957056	6.03202e-09	58847806	59010858	317	302	1	rs11005689	1	rs11005689
FA	8	12:106476805:C:T	rs12146713	12	106476805	1.24045e-22	106443251	106510413	8	8	3	rs12146713;rs12369969;rs1427793	1	rs12146713
FA	9	14:91884655:C:T	rs1285847	14	91884655	7.9671e-09	91871672	92056486	147	140	1	rs1285847	1	rs1285847
FA	10	16:87231160:C:T	rs4843555	16	87231160	3.00358e-12	87220694	87265438	85	81	4	rs4843555;rs1108048;rs1110339;rs9940975	1	rs4843555
MD	1	1:43764084:C:G	rs3120047	1	43764084	2.00882e-10	43760070	43856410	65	55	1	rs3120047	1	rs3120047
MD	2	2:19184217:A:G	rs2346965	2	19184217	2.38051e-10	19181851	19187219	9	9	1	rs2346965	1	rs2346965
MD	3	3:135854932:A:G	rs56332248	3	135854932	3.45212e-09	135625498	136638975	241	229	2	rs56332248;rs11720497	1	rs56332248
MD	4	3:190640936:A:G	rs56268441	3	190640936	1.29702e-30	190591418	190678743	269	227	4	rs56268441;rs12497975;rs7616662;rs66522322	2	rs56268441;rs7616662
MD	5	7:2783338:C:T	rs798510	7	2783338	2.66604e-10	2752152	2912928	148	139	1	rs798510	1	rs798510
MD	6	9:113671403:C:T	rs10980628	9	113671403	3.76188e-09	113648136	113739301	75	70	1	rs10980628	1	rs10980628
MD	7	10:21821918:A:T	rs12251016	10	21821918	1.85738e-21	21766969	22288132	226	215	5	rs12251016;rs12268489;10:22030203_TC_T;rs10764328;rs796489086	1	rs12251016
MD	8	10:58957056:A:G	rs11005689	10	58957056	3.30899e-09	58847806	59010858	317	302	1	rs11005689	1	rs11005689
MD	9	12:106476805:C:T	rs12146713	12	106476805	3.98249e-22	106443251	106510413	7	7	2	rs12146713;rs12369969	1	rs12146713
MD	10	14:91991953:C:G	rs10145371	14	91991953	5.48353e-13	91871672	92057960	175	161	2	rs10145371;rs11621425	1	rs10145371
MD	11	16:87231160:C:T	rs4843555	16	87231160	6.35909e-12	87220694	87265438	81	78	3	rs4843555;rs1110339;rs9940975	1	rs4843555
MD	12	17:62968339:A:G	rs6504266	17	62968339	4.14912e-10	62968339	63004391	102	95	1	rs6504266	1	rs6504266
MD	13	20:10649761:C:T	rs6077868	20	10649761	8.84319e-11	10647679	10652709	6	5	1	rs6077868	1	rs6077868
MO	1	2:19184217:A:G	rs2346965	2	19184217	1.32219e-10	19181851	19187219	9	9	1	rs2346965	1	rs2346965
MO	2	3:190640155:A:C	rs4308325	3	190640155	1.29383e-09	190592836	190678743	183	149	1	rs4308325	1	rs4308325
MO	3	7:2777825:A:G	rs798518	7	2777825	4.18778e-11	2752152	2912928	150	140	2	rs798518;rs1182151	1	rs798518
MO	4	9:113664011:T:TCA	rs140589730	9	113664011	3.29261e-11	113648136	113739301	74	69	1	rs140589730	1	rs140589730
MO	5	12:106476805:C:T	rs12146713	12	106476805	1.96058e-16	106476805	106510413	3	3	1	rs12146713	1	rs12146713
MO	6	16:87231160:C:T	rs4843555	16	87231160	7.04138e-12	87220694	87257820	51	50	1	rs4843555	1	rs4843555
MO	7	19:39138608:C:T	rs2303040	19	39138608	4.83807e-09	39132275	39250337	79	68	1	rs2303040	1	rs2303040
OD	1	12:106476805:C:T	rs12146713	12	106476805	5.65594e-10	106476805	106510413	3	3	1	rs12146713	1	rs12146713
OD	2	17:62985007:C:CAG	rs763677553	17	62985007	5.71691e-09	62968339	63048009	117	108	1	rs763677553	1	rs763677553
ICVF	1	1:180905694:C:T	rs3795503	1	180905694	7.93982e-11	180903388	180909061	3	3	1	rs3795503	1	rs3795503
ICVF	2	3:190758202:C:T	rs3898225	3	190758202	5.69383e-09	190738127	190835929	83	73	1	rs3898225	1	rs3898225
ICVF	3	5:82860348:A:G	rs13176921	5	82860348	1.00748e-14	82857870	82862328	11	11	1	rs13176921	1	rs13176921
ICVF	4	6:151016058:C:G	rs275350	6	151016058	1.69188e-09	151015996	151024322	19	19	1	rs275350	1	rs275350
ICVF	5	7:2883006:C:G	rs2533871	7	2883006	1.47557e-13	2752152	2912928	160	150	4	rs2533871;rs798565;rs798561;rs1182197	1	rs2533871
ICVF	6	9:113665018:C:T	rs10980625	9	113665018	1.0338e-12	113648136	113784557	84	79	3	rs10980625;rs12552125;rs7037351	1	rs10980625
ICVF	7	11:44303902:A:AC	rs762333150	11	44303902	1.05109e-11	44295329	44326859	16	16	2	rs762333150;rs11037927	1	rs762333150
ICVF	8	12:106476805:C:T	rs12146713	12	106476805	3.63617e-18	106443251	106510413	7	7	2	rs12146713;rs12369969	1	rs12146713
ICVF	9	16:87225139:C:T	rs4843227	16	87225139	8.92362e-22	87220694	87265438	104	97	7	rs4843227;rs4240791;rs1108048;rs62056161;rs12919133;rs9940970;rs62056167	1	rs4843227
ICVF	10	17:42959358:A:G	rs72828807	17	42959358	2.33618e-10	42869595	42992049	11	7	1	rs72828807	1	rs72828807
ISOVF	1	1:43764084:C:G	rs3120047	1	43764084	5.21222e-12	43760070	43856410	65	55	1	rs3120047	1	rs3120047
ISOVF	2	2:19184217:A:G	rs2346965	2	19184217	1.40162e-09	19181851	19187219	9	9	1	rs2346965	1	rs2346965
ISOVF	3	3:135905546:G:T	rs13068210	3	135905546	6.31545e-10	135625498	136638975	265	252	2	rs13068210;rs11720497	1	rs13068210
ISOVF	4	3:190640936:A:G	rs56268441	3	190640936	1.01905e-28	190591418	190678743	267	225	3	rs56268441;rs12497975;rs7616662	2	rs56268441;rs7616662
ISOVF	5	7:2783338:C:T	rs798510	7	2783338	4.19589e-10	2752152	2912928	148	139	1	rs798510	1	rs798510
ISOVF	6	10:21820650:A:G	rs564819152	10	21820650	7.09135e-22	21766969	22288132	228	215	5	rs564819152;rs12268489;rs6482191;rs34646324;rs796489086	1	rs564819152
ISOVF	7	12:106476805:C:T	rs12146713	12	106476805	3.66621e-20	106443251	106510413	7	7	2	rs12146713;rs12369969	1	rs12146713
ISOVF	8	14:91884655:C:T	rs1285847	14	91884655	4.04379e-15	91871672	92071789	179	167	3	rs1285847;rs11621425;rs67434038	1	rs1285847
ISOVF	9	16:87231160:C:T	rs4843555	16	87231160	2.52748e-11	87220694	87265438	81	78	3	rs4843555;rs1110339;rs9940975	1	rs4843555
ISOVF	10	20:10649761:C:T	rs6077868	20	10649761	1.44435e-10	10647679	10652709	6	5	1	rs6077868	1	rs6077868
Genomic risk loci at P < 5 x 10-8 in multivariate GWAS
Phenotype	GenomicLocus	uniqID	rsID	chr	pos	p	start	end	nSNPs	nGWASSNPs	nIndSigSNPs	IndSigSNPs	nLeadSNPs	LeadSNPs
multivariate GWAS	1	1:6837509:C:CA	rs371054871	1	6837509	1.88488e-08	6802335	6981345	124	118	1	rs371054871	1	rs371054871
multivariate GWAS	2	1:43803120:A:C	rs839993	1	43803120	3.01745e-10	43760070	43930738	118	107	1	rs839993	1	rs839993
multivariate GWAS	3	1:180905694:C:T	rs3795503	1	180905694	1.49049e-09	180903388	180909061	3	3	1	rs3795503	1	rs3795503
multivariate GWAS	4	3:190654424:C:T	rs13089287	3	190654424	1.66341e-15	190592836	190678743	194	158	2	rs13089287;rs12497975	1	rs13089287
multivariate GWAS	5	4:177798805:G:GTGTGTA	rs5864408	4	177798805	3.89378e-10	177766307	177841550	117	115	1	rs5864408	1	rs5864408
multivariate GWAS	6	5:82860348:A:G	rs13176921	5	82860348	7.3135e-29	82829385	82954722	100	89	8	rs13176921;rs17205986;rs13178671;rs35896134;rs309556;rs17205951;rs309587;rs78483393	1	rs13176921
multivariate GWAS	7	6:27810844:C:CT	rs67961572	6	27810844	1.59275e-10	26498758	28482917	431	397	3	rs67961572;rs200973;rs6904596	1	rs67961572
multivariate GWAS	8	6:125985934:A:G	rs1832937	6	125985934	1.11931e-09	125985540	126116953	220	204	2	rs1832937;rs1343116	1	rs1832937
multivariate GWAS	9	7:2777825:A:G	rs798518	7	2777825	4.43219e-13	2752152	2909225	146	140	2	rs798518;rs1183079	1	rs798518
multivariate GWAS	10	7:55012097:C:T	rs142461330	7	55012097	1.66866e-08	54916280	55125950	10	10	1	rs142461330	1	rs142461330
multivariate GWAS	11	9:113747630:A:C	rs10980679	9	113747630	3.54008e-08	113648136	113784557	84	79	2	rs10980679;rs4978966	1	rs10980679
multivariate GWAS	12	9:119249339:C:G	rs7852872	9	119249339	2.17416e-09	119245183	119258187	18	18	1	rs7852872	1	rs7852872
multivariate GWAS	13	10:21820650:A:G	rs564819152	10	21820650	8.64634e-12	21766969	22288132	205	195	2	rs564819152;rs34646324	1	rs564819152
multivariate GWAS	14	10:31101743:A:G	rs1417569	10	31101743	3.03225e-08	31094354	31101743	22	22	1	rs1417569	1	rs1417569
multivariate GWAS	15	11:44323193:C:T	rs4755809	11	44323193	4.94007e-14	44295329	44343675	46	46	4	rs4755809;rs11037953;rs11037927;rs12574290	1	rs4755809
multivariate GWAS	16	12:106476805:C:T	rs12146713	12	106476805	1.12726e-16	106476805	106510413	3	3	1	rs12146713	1	rs12146713
multivariate GWAS	17	14:91881908:G:T	rs1815237	14	91881908	1.86796e-14	91847234	92058445	234	215	3	rs1815237;rs1743083;rs41395446	1	rs1815237
multivariate GWAS	18	16:87225143:A:G	rs4843560	16	87225143	1.11859e-22	87220694	87265438	103	96	6	rs4843560;rs4240791;rs1108048;rs62056161;rs12919133;rs9940970	1	rs4843560
multivariate GWAS	19	17:42959358:A:G	rs72828807	17	42959358	2.06282e-10	42869595	42992049	11	7	1	rs72828807	1	rs72828807
multivariate GWAS	20	19:39172042:C:G	rs3786837	19	39172042	1.80766e-08	39132275	39250337	75	65	1	rs3786837	1	rs3786837

## Sheet: Table S5
Table S5. Summary statistics for for independent significant SNPs at P < 5 x 10-8 in multivariate GWAS
uniqID	rsID	chr	pos	non_effect_allele	effect_allele	MAF	gwasP	nearestGene	dist	func	CADD	RDB	minChrState	commonChrState	nSNPs	nGWASSNPs	Lead SNP	GenomicLocus
1:6837509:C:CA	rs371054871	1	6837509	CA	C	0.1193	1.88488e-08	RP11-312B8.1	6442	intergenic	0.809	NA	2	15	124	118	Yes	1
1:43803120:A:C	rs839993	1	43803120	A	C	0.3698	3.01745e-10	MPL	357	upstream	2.943	6	5	15	118	107	Yes	2
1:180905694:C:T	rs3795503	1	180905694	T	C	0.3012	1.49049e-09	KIAA1614	0	exonic	0.919	NA	4	4	3	3	Yes	3
3:190640696:A:C	rs12497975	3	190640696	A	C	0.4632	3.85836e-08	GMNC	30477	intergenic	1.302	7	9	15	57	40	No	4
3:190654424:C:T	rs13089287	3	190654424	C	T	0.3996	1.66341e-15	GMNC	44205	intergenic	0.471	7	9	15	183	149	Yes	4
4:177798805:G:GTGTGTA	rs5864408	4	177798805	GTGTGTA	G	0.326	3.89378e-10	RP11-765K14.1	0	ncRNA_intronic	2.485	NA	5	15	117	115	Yes	5
5:82840259:C:T	rs309556	5	82840259	C	T	0.0994	1.08948e-10	VCAN:VCAN-AS1	0:0	ncRNA_intronic	0.23	NA	4	15	7	7	No	6
5:82848324:G:T	rs17205951	5	82848324	G	T	0.0835	1.35843e-08	VCAN:VCAN-AS1	0:0	ncRNA_intronic	6.483	4	4	15	12	7	No	6
5:82856519:C:T	rs309587	5	82856519	T	C	0.332	2.15335e-11	VCAN:VCAN-AS1	0:0	ncRNA_intronic	1.214	6	4	15	2	2	No	6
5:82857500:A:T	rs78483393	5	82857500	T	A	0.03877	2.61593e-08	VCAN:VCAN-AS1	0:0	ncRNA_intronic	12.91	6	4	15	4	4	No	6
5:82860348:A:G	rs13176921	5	82860348	G	A	0.2197	7.3135e-29	VCAN:VCAN-AS1	0:0	ncRNA_intronic	7.7	4	4	15	11	11	Yes	6
5:82860380:G:T	rs17205986	5	82860380	G	T	0.06362	4.97811e-09	VCAN:VCAN-AS1	0:0	ncRNA_intronic	2.093	5	4	15	3	1	No	6
5:82878221:A:G	rs13178671	5	82878221	G	A	0.1402	2.87749e-10	VCAN	98	downstream	8.657	7	4	15	59	51	No	6
5:82887421:C:T	rs35896134	5	82887421	T	C	0.06561	4.04317e-09	VCAN	9298	intergenic	0.146	5	5	15	6	6	No	6
6:27491299:A:G	rs6904596	6	27491299	A	G	0.08151	4.81547e-08	HNRNPA1P1	0	ncRNA_exonic	10.25	1f	5	15	350	325	No	7
6:27810844:C:CT	rs67961572	6	27810844	C	CT	0.2008	1.59275e-10	HIST1H2BN	0	intronic	0.404	NA	4	15	7	6	Yes	7
6:27858421:A:G	rs200973	6	27858421	G	A	0.1461	6.26091e-09	HIST1H3J	0	exonic	21.5	1b	1	1	78	69	No	7
6:125985934:A:G	rs1832937	6	125985934	A	G	0.4583	1.11931e-09	RP11-624M8.1	0	ncRNA_intronic	0.441	7	5	15	158	146	Yes	8
6:126069702:A:C	rs1343116	6	126069702	A	C	0.4006	1.77892e-09	RP11-624M8.1:HEY2	0:0	ncRNA_intronic	9.02	3a	1	11	62	58	No	8
7:2777825:A:G	rs798518	7	2777825	G	A	0.3022	4.43219e-13	AMZ1:GNA12	0:0	intronic	0.052	NA	2	5	143	137	Yes	9
7:2904672:A:G	rs1183079	7	2904672	A	G	0.3807	3.70112e-08	GNA12	20713	intergenic	0.29	NA	5	7	6	6	No	9
7:55012097:C:T	rs142461330	7	55012097	C	T	0.09344	1.66866e-08	RP4-791C19.1	6219	intergenic	10.62	3a	2	15	10	10	Yes	10
9:113662374:C:T	rs4978966	9	113662374	T	C	0.1909	4.04982e-08	LPAR1	0	intronic	0.274	7	5	15	74	69	No	11
9:113747630:A:C	rs10980679	9	113747630	C	A	0.1024	3.54008e-08	LPAR1	0	intronic	6.235	5	5	15	23	20	Yes	11
9:119249339:C:G	rs7852872	9	119249339	G	C	0.34	2.17416e-09	ASTN2	0	intronic	0.291	6	5	15	18	18	Yes	12
10:21820650:A:G	rs564819152	10	21820650	G	A	0.335	8.64634e-12	MLLT10	2443	intergenic	4.141	NA	5	5	147	139	Yes	13
10:22255363:A:AT	rs34646324	10	22255363	AT	A	0.331	4.50716e-08	DNAJC1	0	intronic	2.986	NA	5	15	152	148	No	13
10:31101743:A:G	rs1417569	10	31101743	A	G	0.3459	3.03225e-08	ZNF438	7392	intergenic	4.439	4	1	7	22	22	Yes	14
11:44296828:C:T	rs11037927	11	44296828	T	C	0.4831	3.01615e-11	ALX4	0	intronic	3.352	5	5	15	7	7	No	15
11:44303407:C:T	rs12574290	11	44303407	T	C	0.3817	4.11541e-12	ALX4	0	intronic	0.151	5	5	15	9	9	No	15
11:44323193:C:T	rs4755809	11	44323193	C	T	0.493	4.94007e-14	ALX4	0	intronic	0.861	4	2	13	22	22	Yes	15
11:44343675:G:T	rs11037953	11	44343675	T	G	0.3728	3.20114e-09	ALX4	11958	intergenic	2.758	5	5	13	10	10	No	15
12:106476805:C:T	rs12146713	12	106476805	C	T	0.09145	1.12726e-16	NUAK1	0	intronic	19.59	5	3	6	3	3	Yes	16
14:91869894:C:T	rs41395446	14	91869894	T	C	0.2922	4.04086e-10	CCDC88C	0	intronic	0.617	4	2	5	23	20	No	17
14:91881908:G:T	rs1815237	14	91881908	G	T	0.4463	1.86796e-14	CCDC88C	0	intronic	2.302	6	1	7	148	139	Yes	17
14:92012672:A:T	rs1743083	14	92012672	T	A	0.3887	2.14471e-10	AL133373.1	26115	intergenic	8.888	2b	7	15	67	59	No	17
16:87225143:A:G	rs4843560	16	87225143	G	A	0.4095	1.11859e-22	C16orf95	0	NA	2.888	NA	5	15	55	52	Yes	18
16:87235916:A:G	rs4240791	16	87235916	A	G	0.4105	3.1466e-18	C16orf95	0	intergenic	2.176	NA	2	15	20	20	No	18
16:87245731:A:G	rs1108048	16	87245731	A	G	0.493	5.4554e-12	C16orf95:RP11-899L11.1	0:0	ncRNA_exonic	0.926	4	2	15	11	10	No	18
16:87254373:A:G	rs62056161	16	87254373	A	G	0.3091	9.26462e-10	C16orf95:RP11-899L11.1	0:0	ncRNA_intronic	12.92	7	5	15	15	14	No	18
16:87257820:C:T	rs12919133	16	87257820	T	C	0.4732	3.44476e-14	C16orf95:RP11-899L11.1	0:0	ncRNA_intronic	0.78	6	5	15	29	28	No	18
16:87261183:A:C	rs9940970	16	87261183	A	C	0.4145	3.09739e-12	C16orf95	0	intergenic	4.324	5	5	15	21	20	No	18
17:42959358:A:G	rs72828807	17	42959358	A	G	0.2753	2.06282e-10	EFTUD2	0	intronic	0.561	7	4	4	11	7	Yes	19
19:39172042:C:G	rs3786837	19	39172042	C	G	0.4155	1.80766e-08	ACTN4	0	intronic	3.214	2b	2	7	75	65	Yes	20

## Sheet: Table S6
Table S6. Gene mapping details with FUMA in univariate GWAS
Phenotype	ensg	symbol	chr	start	end	strand	type	entrezID	HUGO	p	ncRVIS	posMapSNPs	posMapMaxCADD	eqtlMapSNPs	eqtlMapminP	eqtlMapminQ	eqtlMapts	eqtlDirection	ciMap	ciMapts	minGwasP	IndSigSNPs	GenomicLocus
FA	ENSG00000205835	GMNC	3	190570666	190610218	-1	protein_coding	647309	GMNC	NA	1.10406	58	12.4	0	NA	NA	NA	NA	No	NA	2.60448e-13	rs7616662;rs4308325	2
FA	ENSG00000164855	TMEM184A	7	1581871	1600457	-1	protein_coding	202915	TMEM184A	8.88852e-05	1.72893	0	0	0	NA	NA	NA	NA	Yes	Fetal_Cortex	2.0075e-11	rs2533872;rs798565	4
FA	ENSG00000136213	CHST12	7	2443223	2474242	1	protein_coding	55501	CHST12	0.000240663	NA	0	0	7	NA	0.049	CMC_SVA_cis	+	Yes	Fetal_Cortex	2.0075e-11	rs2533872;rs798565	4
FA	ENSG00000106012	IQCE	7	2598632	2654368	1	protein_coding	23288	IQCE	1.34473e-25	2.67671	0	0	0	NA	NA	NA	NA	Yes	EP_links_oneway	NA	rs2533872;rs798565	4
FA	ENSG00000136295	TTYH3	7	2671585	2704436	1	protein_coding	80727	TTYH3	0.979599	0.801776	0	0	0	NA	NA	NA	NA	Yes	Promoter_anchored_loops:Adult_Cortex:Fetal_Cortex	6.89173e-12	rs2533872;rs798565	4
FA	ENSG00000174945	AMZ1	7	2719156	2815134	1	protein_coding	155185	AMZ1	5.11963e-18	5.08222	61	10.22	135	4.47257e-11	9.39029e-10	PsychENCODE_eQTLs:CMC_SVA_cis:GTEx/v8/Brain_Anterior_cingulate_cortex_BA24:GTEx/v8/Brain_Caudate_basal_ganglia:GTEx/v8/Brain_Cerebellar_Hemisphere:GTEx/v8/Brain_Cortex:GTEx/v8/Brain_Frontal_Cortex_BA9:GTEx/v8/Brain_Hippocampus:GTEx/v8/Brain_Hypothalamus:GTEx/v8/Brain_Nucleus_accumbens_basal_ganglia:GTEx/v8/Brain_Putamen_basal_ganglia	+	No	NA	4.88374e-13	rs798565;rs2533872	4
FA	ENSG00000146535	GNA12	7	2767746	2883958	-1	protein_coding	2768	GNA12	0.90827	-0.649008	145	13.96	8	0.00039855	0.009	PsychENCODE_eQTLs:CMC_SVA_cis	+	Yes	Promoter_anchored_loops	4.88374e-13	rs2533872;rs798565	4
FA	ENSG00000146555	SDK1	7	3341080	4308632	1	protein_coding	221935	SDK1	0.005016	2.23971	0	0	0	NA	NA	NA	NA	Yes	Adult_Cortex	4.16744e-10	rs2533872;rs798565:rs2533872	4
FA	ENSG00000243444	PALM2	9	112403068	112713755	1	protein_coding	114299	PALM2	0.00389317	NA	0	0	22	NA	0.049	CMC_NoSVA_cis	+	No	NA	1.22761e-09	rs4556147	5
FA	ENSG00000030304	MUSK	9	113431051	113563859	1	protein_coding	4593	MUSK	8.17346e-05	-0.038125	0	0	0	NA	NA	NA	NA	Yes	Hippocampus	6.82215e-07	rs4556147	5
FA	ENSG00000198121	LPAR1	9	113635543	113800981	-1	protein_coding	1902	LPAR1	0.00141898	0.680565	50	16.43	0	NA	NA	NA	NA	Yes	Adult_Cortex:Fetal_Cortex	6.78181e-10	rs4556147	5
FA	ENSG00000173258	ZNF483	9	114287439	114340124	1	protein_coding	158399	ZNF483	0.413497	0.515672	0	0	0	NA	NA	NA	NA	Yes	Adult_Cortex	1.22761e-09	rs4556147	5
FA	ENSG00000106853	PTGR1	9	114312002	114362135	-1	protein_coding	22949	PTGR1	0.0442771	-0.0705762	0	0	29	0.000173864	0.0135857	PsychENCODE_eQTLs:CMC_SVA_cis	-	Yes	Fetal_Cortex	1.21696e-09	rs4556147	5
FA	ENSG00000204682	CASC10	10	21781587	21786191	-1	protein_coding	399726	CASC10	0.0200549	-1.90404	12	14.69	105	9.61595e-07	0.00239579	GTEx/v8/Brain_Cerebellum	-	Yes	Promoter_anchored_loops:Adult_Cortex:Fetal_Cortex:Neural_Progenitor_Cell	1.73228e-17	rs550532200;rs796489086;rs6482191;rs34646324;rs550532200:rs6482191:rs34646324;rs6482191:rs550532200;rs6482191:rs34646324:rs550532200;rs796489086:rs550532200	6
FA	ENSG00000180592	SKIDA1	10	21802407	21814611	-1	protein_coding	387640	SKIDA1	NA	-1.17475	15	22	37	1.04775e-05	0.00113821	PsychENCODE_eQTLs	-	Yes	Adult_Cortex:Fetal_Cortex:Neural_Progenitor_Cell	1.73228e-17	rs550532200;rs796489086;rs6482191;rs34646324;rs796489086:rs550532200;rs6482191:rs550532200;rs6482191:rs550532200:rs34646324;rs34646324:rs34646324:rs796489086:rs550532200;rs6482191:rs6482191	6
FA	ENSG00000078403	MLLT10	10	21823094	22032559	1	protein_coding	8028	MLLT10	0.999584	-0.518307	70	11.8	1	4.58032e-05	0.0340703	GTEx/v8/Brain_Anterior_cingulate_cortex_BA24	+	Yes	Promoter_anchored_loops:Neural_Progenitor_Cell	1.73228e-17	rs550532200;rs6482191;rs796489086;rs34646324;rs6482191:rs34646324;rs6482191:rs550532200;rs796489086:rs796489086:rs550532200:rs6482191:rs550532200	6
FA	ENSG00000136770	DNAJC1	10	22045466	22292698	-1	protein_coding	64215	DNAJC1	1.42209e-08	NA	119	15.8	0	NA	NA	NA	NA	No	NA	2.04514e-14	rs550532200;rs34646324;rs6482191	6
FA	ENSG00000148444	COMMD3	10	22604903	22609235	1	protein_coding	23412	COMMD3	0.00742011	NA	0	0	0	NA	NA	NA	NA	Yes	Adult_Cortex:Fetal_Cortex:Dorsolateral_Prefrontal_Cortex:Hippocampus:Neural_Progenitor_Cell	1.73228e-17	rs550532200;rs796489086:rs550532200;rs796489086;rs6482191:rs550532200;rs6482191:rs550532200:rs550532200;rs34646324:rs34646324:rs34646324;rs34646324;rs6482191:rs796489086	6
FA	ENSG00000269897	COMMD3-BMI1	10	22605317	22618471	1	protein_coding	100532731	COMMD3-BMI1	0.0225993	NA	0	0	0	NA	NA	NA	NA	Yes	Adult_Cortex:Fetal_Cortex:Dorsolateral_Prefrontal_Cortex:Hippocampus:Neural_Progenitor_Cell	1.73228e-17	rs550532200;rs796489086:rs550532200;rs796489086;rs6482191:rs550532200;rs6482191:rs550532200:rs550532200;rs34646324:rs34646324:rs34646324;rs34646324;rs6482191:rs796489086	6
FA	ENSG00000168283	BMI1	10	22610140	22620413	1	protein_coding	648	BMI1	0.515145	-0.143841	0	0	0	NA	NA	NA	NA	Yes	Adult_Cortex:Fetal_Cortex:Dorsolateral_Prefrontal_Cortex:Hippocampus:Neural_Progenitor_Cell	1.73228e-17	rs550532200;rs796489086:rs550532200;rs796489086;rs6482191:rs550532200;rs6482191:rs550532200:rs550532200;rs34646324:rs34646324:rs34646324;rs34646324;rs6482191:rs796489086	6
FA	ENSG00000077327	SPAG6	10	22634399	22743153	1	protein_coding	9576	SPAG6	7.41292e-06	-0.814068	0	0	0	NA	NA	NA	NA	Yes	Adult_Cortex:Fetal_Cortex:Dorsolateral_Prefrontal_Cortex:Hippocampus:Neural_Progenitor_Cell	1.73228e-17	rs550532200;rs6482191:rs550532200;rs796489086:rs550532200;rs796489086;rs6482191:rs34646324;rs34646324;rs6482191:rs34646324:rs550532200;rs34646324:rs550532200:rs796489086	6
FA	ENSG00000165309	ARMC3	10	23216953	23326518	1	protein_coding	219681	ARMC3	4.53373e-08	-0.253773	0	0	0	NA	NA	NA	NA	Yes	Neural_Progenitor_Cell	1.90928e-11	rs34646324;rs6482191:rs550532200;rs6482191	6
FA	ENSG00000074590	NUAK1	12	106457118	106533811	-1	protein_coding	9891	NUAK1	0.18903	0.541314	7	19.59	0	NA	NA	NA	NA	Yes	Promoter_anchored_loops	1.24045e-22	rs12369969;rs1427793;rs12146713	8
FA	ENSG00000015133	CCDC88C	14	91737667	91884188	-1	protein_coding	440193	CCDC88C	2.17323e-06	-0.118605	12	14.4	132	5.15932e-24	3.70916e-21	PsychENCODE_eQTLs:xQTLServer_eQTLs:CMC_SVA_cis:CMC_NoSVA_cis:GTEx/v8/Brain_Anterior_cingulate_cortex_BA24:GTEx/v8/Brain_Cortex:GTEx/v8/Brain_Frontal_Cortex_BA9	-	No	NA	7.9671e-09	rs1285847	9
FA	ENSG00000100796	SMEK1	14	91923955	91976898	-1	protein_coding	55671	SMEK1	0.998772	-0.582548	79	14.94	0	NA	NA	NA	NA	Yes	Fetal_Cortex	2.52203e-08	rs1285847	9
FA	ENSG00000268657	AL133373.1	14	92038788	92041383	-1	protein_coding	NA	NA	NA	NA	10	2.785	0	NA	NA	NA	NA	No	NA	3.84703e-06	rs1285847	9
FA	ENSG00000133962	CATSPERB	14	92047040	92247051	-1	protein_coding	79820	CATSPERB	4.26215e-13	0.596285	8	2.785	0	NA	NA	NA	NA	No	NA	6.24853e-06	rs1285847	9
FA	ENSG00000100815	TRIP11	14	92432335	92507240	-1	protein_coding	9321	TRIP11	2.34458e-09	0.0459291	0	0	0	NA	NA	NA	NA	Yes	Promoter_anchored_loops	4.18257e-08	rs1285847	9
FA	ENSG00000103248	MTHFSD	16	86563782	86588841	-1	protein_coding	64779	MTHFSD	3.7645e-09	1.14987	0	0	0	NA	NA	NA	NA	Yes	Promoter_anchored_loops	2.24843e-11	rs1110339:rs1108048;rs1110339:rs1110339;rs9940975:rs4843555;rs1110339;rs9940975:rs9940975	10
FA	ENSG00000176692	FOXC2	16	86600857	86602539	1	protein_coding	2303	FOXC2	NA	NA	0	0	0	NA	NA	NA	NA	Yes	Neural_Progenitor_Cell	3.00358e-12	rs4843555;rs1110339:rs4843555:rs1108048:rs1110339:rs1108048;rs1110339;rs9940975:rs1108048;rs1110339:rs4843555;rs1108048;rs9940975:rs1110339;rs9940975:rs9940975	10
FA	ENSG00000176678	FOXL1	16	86609974	86615303	1	protein_coding	2300	FOXL1	0.0639302	-1.05081	0	0	0	NA	NA	NA	NA	Yes	Neural_Progenitor_Cell	3.00358e-12	rs4843555;rs1110339:rs4843555:rs1108048:rs1110339:rs1108048;rs1110339;rs9940975:rs1108048;rs1110339:rs4843555;rs1108048;rs9940975:rs1110339;rs9940975:rs9940975	10
FA	ENSG00000260456	C16orf95	16	87117168	87351022	-1	protein_coding	100506581	C16orf95	NA	0.915814	85	16.49	0	NA	NA	NA	NA	No	NA	3.00358e-12	rs4843555;rs1110339;rs1108048;rs9940975	10
FA	ENSG00000140948	ZCCHC14	16	87439852	87525651	-1	protein_coding	23174	ZCCHC14	0.948836	-1.8302	0	0	0	NA	NA	NA	NA	Yes	Promoter_anchored_loops	8.45518e-11	rs1108048;rs1110339;rs9940975:rs1108048:rs1108048;rs1110339:rs4843555;rs9940975:rs1110339	10
MD	ENSG00000198815	FOXJ3	1	42642210	42801548	-1	protein_coding	22887	FOXJ3	0.977575	-1.12471	0	0	0	NA	NA	NA	NA	Yes	Adult_Cortex:Fetal_Cortex	9.07076e-10	rs3120047	1
MD	ENSG00000066185	ZMYND12	1	42896000	42921938	-1	protein_coding	84217	ZMYND12	0.00105995	-0.882317	0	0	0	NA	NA	NA	NA	Yes	Adult_Cortex:Fetal_Cortex	9.07076e-10	rs3120047	1
MD	ENSG00000127125	PPCS	1	42921788	42939056	1	protein_coding	79717	PPCS	0.00353634	-0.233647	0	0	0	NA	NA	NA	NA	Yes	Adult_Cortex:Fetal_Cortex	9.07076e-10	rs3120047	1
MD	ENSG00000186409	CCDC30	1	42929001	43120335	1	protein_coding	728621	CCDC30	6.06675e-12	-0.374476	0	0	0	NA	NA	NA	NA	Yes	Adult_Cortex:Fetal_Cortex	9.07076e-10	rs3120047	1
MD	ENSG00000177868	CCDC23	1	43272723	43282954	-1	protein_coding	374969	CCDC23	0.213155	NA	0	0	0	NA	NA	NA	NA	Yes	Fetal_Cortex	9.07076e-10	rs3120047	1
MD	ENSG00000164010	ERMAP	1	43282795	43310660	1	protein_coding	114625	ERMAP	5.80553e-05	0.252683	0	0	0	NA	NA	NA	NA	Yes	Fetal_Cortex	9.07076e-10	rs3120047	1
MD	ENSG00000164011	ZNF691	1	43312280	43318148	1	protein_coding	51058	ZNF691	0.417759	-0.577745	0	0	0	NA	NA	NA	NA	Yes	Adult_Cortex	1.01722e-09	rs3120047	1
MD	ENSG00000117394	SLC2A1	1	43391052	43424530	-1	protein_coding	6513	SLC2A1	0.939808	-0.532045	0	0	0	NA	NA	NA	NA	Yes	Adult_Cortex	9.07076e-10	rs3120047	1
MD	ENSG00000117395	EBNA1BP2	1	43629846	43736607	-1	protein_coding	10969	EBNA1BP2	2.3767e-06	NA	0	0	0	NA	NA	NA	NA	Yes	Adult_Cortex	9.07076e-10	rs3120047	1
MD	ENSG00000243710	WDR65	1	43637820	43720029	1	protein_coding	149465	WDR65	8.58277e-09	0.128914	0	0	0	NA	NA	NA	NA	Yes	Adult_Cortex	9.07076e-10	rs3120047	1
MD	ENSG00000179178	TMEM125	1	43735665	43739673	1	protein_coding	128218	TMEM125	0.000428556	0.191657	0	0	38	1.86626e-06	0.000237518	PsychENCODE_eQTLs:CMC_SVA_cis	-	Yes	Adult_Cortex	2.46905e-10	rs3120047	1
MD	ENSG00000253313	C1orf210	1	43747554	43751288	-1	protein_coding	149466	C1orf210	0.00121964	0.676594	2	16.67	0	NA	NA	NA	NA	Yes	Promoter_anchored_loops:Adult_Cortex	6.05042e-10	rs3120047	1
MD	ENSG00000066056	TIE1	1	43766664	43788779	1	protein_coding	7075	TIE1	8.71417e-12	-0.0196338	30	16.67	59	9.64736e-18	2.71369e-14	PsychENCODE_eQTLs:xQTLServer_eQTLs:CMC_SVA_cis:CMC_NoSVA_cis:GTEx/v8/Brain_Cortex:GTEx/v8/Brain_Hippocampus	-	Yes	Promoter_anchored_loops:Adult_Cortex	2.00882e-10	rs3120047	1
MD	ENSG00000117400	MPL	1	43803478	43818443	1	protein_coding	4352	MPL	1.43928e-06	-0.172844	19	22.4	0	NA	NA	NA	NA	No	NA	3.39232e-10	rs3120047	1
MD	ENSG00000117399	CDC20	1	43824626	43828874	1	protein_coding	991	CDC20	0.000181854	-0.3227	13	22.4	25	3.23779e-09	6.43966e-07	PsychENCODE_eQTLs	-	Yes	Promoter_anchored_loops:Adult_Cortex:Fetal_Cortex	2.00882e-10	rs3120047	1
MD	ENSG00000066322	ELOVL1	1	43829068	43833696	-1	protein_coding	64834	ELOVL1	0.223415	NA	17	22.4	54	1.17464e-07	1.85078e-05	PsychENCODE_eQTLs:CMC_SVA_cis	-	Yes	Promoter_anchored_loops:Adult_Cortex:Fetal_Cortex	2.00882e-10	rs3120047	1
MD	ENSG00000159479	MED8	1	43849588	43855479	-1	protein_coding	112950	MED8	8.15826e-06	0.403723	12	18.26	59	2.57173e-20	1.44995e-17	PsychENCODE_eQTLs:CMC_SVA_cis:GTEx/v8/Brain_Caudate_basal_ganglia:GTEx/v8/Brain_Spinal_cord_cervical_c-1	+	Yes	Adult_Cortex:Fetal_Cortex	2.00882e-10	rs3120047	1
MD	ENSG00000198198	SZT2	1	43855553	43918321	1	protein_coding	23334	SZT2	1.51747e-07	0.623916	5	18.26	0	NA	NA	NA	NA	Yes	Adult_Cortex:Fetal_Cortex	2.00882e-10	rs3120047	1
MD	ENSG00000178922	HYI	1	43916824	43919660	-1	protein_coding	81888	HYI	3.15819e-08	-0.18705	0	0	59	6.46043e-19	3.29888e-16	PsychENCODE_eQTLs:xQTLServer_eQTLs:CMC_SVA_cis	-	No	NA	2.00882e-10	rs3120047	1
MD	ENSG00000142949	PTPRF	1	43990858	44089343	1	protein_coding	5792	PTPRF	0.999998	-1.11692	0	0	0	NA	NA	NA	NA	Yes	Adult_Cortex:Fetal_Cortex	6.35331e-10	rs3120047	1
MD	ENSG00000126091	ST3GAL3	1	44171495	44396831	1	protein_coding	6487	ST3GAL3	0.573989	0.35827	0	0	0	NA	NA	NA	NA	Yes	Adult_Cortex:Fetal_Cortex	2.00882e-10	rs3120047	1
MD	ENSG00000126106	TMEM53	1	45100910	45140227	-1	protein_coding	79639	TMEM53	0.0389752	0.353321	0	0	0	NA	NA	NA	NA	Yes	Fetal_Cortex	9.07076e-10	rs3120047	1
MD	ENSG00000198520	C1orf228	1	45140364	45191263	1	protein_coding	339541	C1orf228	NA	-0.536447	0	0	0	NA	NA	NA	NA	Yes	Fetal_Cortex	9.07076e-10	rs3120047	1
MD	ENSG00000174611	KY	3	134321980	134370478	-1	protein_coding	339855	KY	1.06764e-08	-0.349619	0	0	0	NA	NA	NA	NA	Yes	Adult_Cortex	3.8732e-08	rs11720497:rs56332248	3
MD	ENSG00000073711	PPP2R3A	3	135684515	135866733	1	protein_coding	5523	PPP2R3A	0.920488	-0.863679	47	19.3	113	1.44312e-06	0.0025429	CMC_SVA_cis:GTEx/v8/Brain_Cerebellum	-	No	NA	3.45212e-09	rs56332248;rs11720497	3
MD	ENSG00000174579	MSL2	3	135867764	135916083	-1	protein_coding	55167	MSL2	0.889664	-1.74205	27	19.3	31	2.99812e-10	0.0181256	xQTLServer_eQTLs	NA	Yes	Promoter_anchored_loops:Adult_Cortex:Fetal_Cortex:Hippocampus	4.01169e-09	rs56332248;rs11720497	3
MD	ENSG00000114054	PCCB	3	135969148	136056738	1	protein_coding	5096	PCCB	0.000735839	-0.38516	17	7.687	215	1.64495e-10	3.86093e-08	PsychENCODE_eQTLs:CMC_SVA_cis:BRAINEAC/HIPP	+	Yes	Promoter_anchored_loops:Adult_Cortex:Fetal_Cortex	4.01169e-09	rs56332248;rs11720497	3
MD	ENSG00000118007	STAG1	3	136055077	136471220	-1	protein_coding	10274	STAG1	1	-0.647638	103	16.64	0	NA	NA	NA	NA	Yes	Promoter_anchored_loops:Adult_Cortex:Fetal_Cortex:Hippocampus:Neural_Progenitor_Cell	3.45212e-09	rs56332248;rs11720497;rs56332248:rs11720497	3
MD	ENSG00000168917	SLC35G2	3	136537489	136574734	1	protein_coding	80723	SLC35G2	0.0663953	-0.300343	9	16.5	199	8.19433e-06	0.00172491	CMC_SVA_cis:BRAINEAC/CRBL	-	Yes	Promoter_anchored_loops	4.33275e-09	rs11720497;rs56332248	3
MD	ENSG00000158092	NCK1	3	136581050	136668665	1	protein_coding	4690	NCK1	0.00103503	-0.568989	4	16.5	0	NA	NA	NA	NA	No	NA	8.95633e-07	rs56332248	3
MD	ENSG00000174564	IL20RB	3	136665072	136729927	1	protein_coding	53833	IL20RB	0.000354183	0.165775	0	0	101	2.10402e-05	0.0216226	GTEx/v8/Brain_Hypothalamus	-	No	NA	1.25409e-07	rs56332248;rs11720497	3
MD	ENSG00000205835	GMNC	3	190570666	190610218	-1	protein_coding	647309	GMNC	NA	1.10406	61	12.4	0	NA	NA	NA	NA	No	NA	3.2871e-22	rs7616662;rs56268441;rs12497975	4
MD	ENSG00000164855	TMEM184A	7	1581871	1600457	-1	protein_coding	202915	TMEM184A	8.88852e-05	1.72893	0	0	0	NA	NA	NA	NA	Yes	Fetal_Cortex	3.4415e-09	rs798510	5
MD	ENSG00000136213	CHST12	7	2443223	2474242	1	protein_coding	55501	CHST12	0.000240663	NA	0	0	0	NA	NA	NA	NA	Yes	Fetal_Cortex	3.4415e-09	rs798510	5
MD	ENSG00000106012	IQCE	7	2598632	2654368	1	protein_coding	23288	IQCE	1.34473e-25	2.67671	0	0	0	NA	NA	NA	NA	Yes	EP_links_oneway	NA	rs798510	5
MD	ENSG00000136295	TTYH3	7	2671585	2704436	1	protein_coding	80727	TTYH3	0.979599	0.801776	0	0	0	NA	NA	NA	NA	Yes	Promoter_anchored_loops:Adult_Cortex:Fetal_Cortex	1.91089e-09	rs798510	5
MD	ENSG00000174945	AMZ1	7	2719156	2815134	1	protein_coding	155185	AMZ1	5.11963e-18	5.08222	61	10.22	129	4.47257e-11	9.39029e-10	PsychENCODE_eQTLs:CMC_SVA_cis:GTEx/v8/Brain_Anterior_cingulate_cortex_BA24:GTEx/v8/Brain_Caudate_basal_ganglia:GTEx/v8/Brain_Cerebellar_Hemisphere:GTEx/v8/Brain_Cortex:GTEx/v8/Brain_Frontal_Cortex_BA9:GTEx/v8/Brain_Hippocampus:GTEx/v8/Brain_Hypothalamus:GTEx/v8/Brain_Nucleus_accumbens_basal_ganglia:GTEx/v8/Brain_Putamen_basal_ganglia	-	No	NA	2.66604e-10	rs798510	5
MD	ENSG00000146535	GNA12	7	2767746	2883958	-1	protein_coding	2768	GNA12	0.90827	-0.649008	137	13.96	1	0.00039855	0.0274039	PsychENCODE_eQTLs	-	Yes	Promoter_anchored_loops	2.66604e-10	rs798510	5
MD	ENSG00000146555	SDK1	7	3341080	4308632	1	protein_coding	221935	SDK1	0.005016	2.23971	0	0	0	NA	NA	NA	NA	Yes	Adult_Cortex	1.09118e-07	rs798510	5
MD	ENSG00000243444	PALM2	9	112403068	112713755	1	protein_coding	114299	PALM2	0.00389317	NA	0	0	22	NA	0.049	CMC_NoSVA_cis	-	No	NA	3.76188e-09	rs10980628	6
MD	ENSG00000030304	MUSK	9	113431051	113563859	1	protein_coding	4593	MUSK	8.17346e-05	-0.038125	0	0	0	NA	NA	NA	NA	Yes	Hippocampus	4.10081e-05	rs10980628	6
MD	ENSG00000198121	LPAR1	9	113635543	113800981	-1	protein_coding	1902	LPAR1	0.00141898	0.680565	75	16.43	0	NA	NA	NA	NA	Yes	Adult_Cortex:Fetal_Cortex	3.76188e-09	rs10980628	6
MD	ENSG00000173258	ZNF483	9	114287439	114340124	1	protein_coding	158399	ZNF483	0.413497	0.515672	0	0	0	NA	NA	NA	NA	Yes	Adult_Cortex	3.76188e-09	rs10980628	6
MD	ENSG00000106853	PTGR1	9	114312002	114362135	-1	protein_coding	22949	PTGR1	0.0442771	-0.0705762	0	0	33	0.000173864	0.0135857	PsychENCODE_eQTLs:CMC_SVA_cis	+	Yes	Fetal_Cortex	4.54915e-09	rs10980628	6
MD	ENSG00000204682	CASC10	10	21781587	21786191	-1	protein_coding	399726	CASC10	0.0200549	-1.90404	12	14.69	107	9.61595e-07	0.00239579	GTEx/v8/Brain_Cerebellum	+	Yes	Promoter_anchored_loops:Adult_Cortex:Fetal_Cortex:Neural_Progenitor_Cell	1.85738e-21	rs796489086;rs12251016;rs10764328;10:22030203_TC_T;rs12268489;10:22030203_TC_T:rs12251016;10:22030203_TC_T:rs10764328:rs12251016;rs10764328:rs12251016:rs12251016;rs796489086:rs12251016;10:22030203_TC_T:rs12268489:rs12251016	7
MD	ENSG00000180592	SKIDA1	10	21802407	21814611	-1	protein_coding	387640	SKIDA1	NA	-1.17475	15	22	37	1.04775e-05	0.00113821	PsychENCODE_eQTLs	+	Yes	Adult_Cortex:Fetal_Cortex:Neural_Progenitor_Cell	1.85738e-21	rs12251016;rs796489086;rs10764328;10:22030203_TC_T;rs796489086:rs12251016:10:22030203_TC_T:rs10764328:rs12251016;rs10764328:rs796489086:rs12268489:rs12251016;10:22030203_TC_T:rs12251016	7
MD	ENSG00000078403	MLLT10	10	21823094	22032559	1	protein_coding	8028	MLLT10	0.999584	-0.518307	87	11.8	1	4.58032e-05	0.0340703	GTEx/v8/Brain_Anterior_cingulate_cortex_BA24	-	Yes	Promoter_anchored_loops:Neural_Progenitor_Cell	1.85738e-21	rs12251016;rs10764328;10:22030203_TC_T;rs12268489;rs796489086;10:22030203_TC_T:rs12251016;rs10764328:rs12251016:rs12251016;rs796489086:rs796489086:rs12268489:10:22030203_TC_T:rs12251016	7
MD	ENSG00000136770	DNAJC1	10	22045466	22292698	-1	protein_coding	64215	DNAJC1	1.42209e-08	NA	117	15.8	0	NA	NA	NA	NA	No	NA	1.37998e-17	rs12251016;rs10764328;10:22030203_TC_T	7
MD	ENSG00000148444	COMMD3	10	22604903	22609235	1	protein_coding	23412	COMMD3	0.00742011	NA	0	0	0	NA	NA	NA	NA	Yes	Adult_Cortex:Fetal_Cortex:Dorsolateral_Prefrontal_Cortex:Hippocampus:Neural_Progenitor_Cell	1.85738e-21	rs12251016;rs796489086:rs12251016:10:22030203_TC_T:rs10764328:rs12251016;rs10764328:rs12251016;rs10764328;10:22030203_TC_T:rs12268489:rs796489086	7
MD	ENSG00000269897	COMMD3-BMI1	10	22605317	22618471	1	protein_coding	100532731	COMMD3-BMI1	0.0225993	NA	0	0	0	NA	NA	NA	NA	Yes	Adult_Cortex:Fetal_Cortex:Dorsolateral_Prefrontal_Cortex:Hippocampus:Neural_Progenitor_Cell	1.85738e-21	rs12251016;rs796489086:rs12251016:10:22030203_TC_T:rs10764328:rs12251016;rs10764328:rs12251016;rs10764328;10:22030203_TC_T:rs12268489:rs796489086	7
MD	ENSG00000168283	BMI1	10	22610140	22620413	1	protein_coding	648	BMI1	0.515145	-0.143841	0	0	0	NA	NA	NA	NA	Yes	Adult_Cortex:Fetal_Cortex:Dorsolateral_Prefrontal_Cortex:Hippocampus:Neural_Progenitor_Cell	1.85738e-21	rs12251016;rs796489086:rs12251016:10:22030203_TC_T:rs10764328:rs12251016;rs10764328:rs12251016;rs10764328;10:22030203_TC_T:rs12268489:rs796489086	7
MD	ENSG00000077327	SPAG6	10	22634399	22743153	1	protein_coding	9576	SPAG6	7.41292e-06	-0.814068	0	0	0	NA	NA	NA	NA	Yes	Adult_Cortex:Fetal_Cortex:Dorsolateral_Prefrontal_Cortex:Hippocampus:Neural_Progenitor_Cell	1.85738e-21	rs12251016:rs12251016;rs796489086:rs10764328:rs12251016;rs10764328:rs12251016;rs10764328;10:22030203_TC_T:rs12268489:rs796489086	7
MD	ENSG00000165309	ARMC3	10	23216953	23326518	1	protein_coding	219681	ARMC3	4.53373e-08	-0.253773	0	0	0	NA	NA	NA	NA	Yes	Neural_Progenitor_Cell	7.59144e-15	rs12251016;rs10764328:rs10764328	7
MD	ENSG00000074590	NUAK1	12	106457118	106533811	-1	protein_coding	9891	NUAK1	0.18903	0.541314	6	19.59	0	NA	NA	NA	NA	Yes	Promoter_anchored_loops	3.98249e-22	rs12369969;rs12146713	9
MD	ENSG00000015133	CCDC88C	14	91737667	91884188	-1	protein_coding	440193	CCDC88C	2.17323e-06	-0.118605	15	14.4	152	5.15932e-24	3.70916e-21	PsychENCODE_eQTLs:xQTLServer_eQTLs:CMC_SVA_cis:CMC_NoSVA_cis:GTEx/v8/Brain_Anterior_cingulate_cortex_BA24:GTEx/v8/Brain_Cortex:GTEx/v8/Brain_Frontal_Cortex_BA9	+	No	NA	5.48353e-13	rs10145371;rs11621425	10
MD	ENSG00000100796	SMEK1	14	91923955	91976898	-1	protein_coding	55671	SMEK1	0.998772	-0.582548	82	14.94	0	NA	NA	NA	NA	Yes	Fetal_Cortex	1.4668e-12	rs10145371;rs11621425	10
MD	ENSG00000268657	AL133373.1	14	92038788	92041383	-1	protein_coding	NA	NA	NA	NA	20	20.2	0	NA	NA	NA	NA	No	NA	8.7656e-10	rs10145371	10
MD	ENSG00000133962	CATSPERB	14	92047040	92247051	-1	protein_coding	79820	CATSPERB	4.26215e-13	0.596285	17	20.2	0	NA	NA	NA	NA	No	NA	1.8254e-09	rs10145371	10
MD	ENSG00000100815	TRIP11	14	92432335	92507240	-1	protein_coding	9321	TRIP11	2.34458e-09	0.0459291	0	0	0	NA	NA	NA	NA	Yes	Promoter_anchored_loops	1.61429e-12	rs10145371:rs11621425	10
MD	ENSG00000103248	MTHFSD	16	86563782	86588841	-1	protein_coding	64779	MTHFSD	3.7645e-09	1.14987	0	0	0	NA	NA	NA	NA	Yes	Promoter_anchored_loops	8.9683e-11	rs1110339:rs1110339;rs9940975:rs4843555;rs1110339:rs9940975	11
MD	ENSG00000176692	FOXC2	16	86600857	86602539	1	protein_coding	2303	FOXC2	NA	NA	0	0	0	NA	NA	NA	NA	Yes	Neural_Progenitor_Cell	6.35909e-12	rs4843555;rs1110339:rs4843555:rs1110339:rs1110339;rs9940975:rs4843555;rs1110339;rs9940975:rs9940975	11
MD	ENSG00000176678	FOXL1	16	86609974	86615303	1	protein_coding	2300	FOXL1	0.0639302	-1.05081	0	0	0	NA	NA	NA	NA	Yes	Neural_Progenitor_Cell	6.35909e-12	rs4843555;rs1110339:rs4843555:rs1110339:rs1110339;rs9940975:rs4843555;rs1110339;rs9940975:rs9940975	11
MD	ENSG00000260456	C16orf95	16	87117168	87351022	-1	protein_coding	100506581	C16orf95	NA	0.915814	81	16.49	0	NA	NA	NA	NA	No	NA	6.35909e-12	rs4843555;rs1110339;rs9940975	11
MD	ENSG00000140948	ZCCHC14	16	87439852	87525651	-1	protein_coding	23174	ZCCHC14	0.948836	-1.8302	0	0	0	NA	NA	NA	NA	Yes	Promoter_anchored_loops	5.45659e-10	rs1110339;rs9940975:rs1110339:rs4843555;rs9940975	11
MD	ENSG00000224383	C17orf72	17	62075711	62081664	1	protein_coding	92340	C17orf72	NA	-0.709059	0	0	0	NA	NA	NA	NA	Yes	Promoter_anchored_loops	4.39216e-09	rs6504266	12
MD	ENSG00000120063	GNA13	17	63006833	63052957	-1	protein_coding	10672	GNA13	0.533516	-1.40671	17	5.539	95	3.08969e-17	1.38106e-14	PsychENCODE_eQTLs:CMC_SVA_cis:GTEx/v8/Brain_Nucleus_accumbens_basal_ganglia	-	No	NA	4.14912e-10	rs6504266	12
MD	ENSG00000132623	ANKEF1	20	9966774	10037410	1	protein_coding	63926	ANKEF1	2.75187e-09	0.103961	0	0	0	NA	NA	NA	NA	Yes	Neural_Progenitor_Cell	8.84319e-11	rs6077868	13
MD	ENSG00000125863	MKKS	20	10381657	10414870	-1	protein_coding	8195	MKKS	4.23711e-09	0.0980291	0	0	0	NA	NA	NA	NA	Yes	Adult_Cortex:Fetal_Cortex	8.84319e-11	rs6077868	13
MD	ENSG00000149346	SLX4IP	20	10415951	10617477	1	protein_coding	128710	SLX4IP	2.33884e-05	-0.412087	0	0	0	NA	NA	NA	NA	Yes	Adult_Cortex:Fetal_Cortex	8.84319e-11	rs6077868	13
MD	ENSG00000101384	JAG1	20	10618332	10654694	-1	protein_coding	182	JAG1	1	-0.192875	6	20.2	0	NA	NA	NA	NA	No	NA	8.84319e-11	rs6077868	13
MD	ENSG00000125899	C20orf187	20	11008408	11010014	1	protein_coding	728434	C20orf187	NA	NA	0	0	0	NA	NA	NA	NA	Yes	Neural_Progenitor_Cell	8.84319e-11	rs6077868	13
MO	ENSG00000205835	GMNC	3	190570666	190610218	-1	protein_coding	647309	GMNC	NA	1.10406	28	12.4	0	NA	NA	NA	NA	No	NA	3.38823e-07	rs4308325	2
MO	ENSG00000164855	TMEM184A	7	1581871	1600457	-1	protein_coding	202915	TMEM184A	8.88852e-05	1.72893	0	0	0	NA	NA	NA	NA	Yes	Fetal_Cortex	7.50055e-10	rs798518;rs1182151	3
MO	ENSG00000136213	CHST12	7	2443223	2474242	1	protein_coding	55501	CHST12	0.000240663	NA	0	0	0	NA	NA	NA	NA	Yes	Fetal_Cortex	7.50055e-10	rs798518;rs1182151	3
MO	ENSG00000106012	IQCE	7	2598632	2654368	1	protein_coding	23288	IQCE	1.34473e-25	2.67671	0	0	0	NA	NA	NA	NA	Yes	EP_links_oneway	NA	rs798518	3
MO	ENSG00000136295	TTYH3	7	2671585	2704436	1	protein_coding	80727	TTYH3	0.979599	0.801776	0	0	0	NA	NA	NA	NA	Yes	Promoter_anchored_loops:Adult_Cortex:Fetal_Cortex	3.16788e-10	rs798518;rs1182151:rs798518	3
MO	ENSG00000174945	AMZ1	7	2719156	2815134	1	protein_coding	155185	AMZ1	5.11963e-18	5.08222	61	10.22	130	4.47257e-11	9.39029e-10	PsychENCODE_eQTLs:CMC_SVA_cis:GTEx/v8/Brain_Anterior_cingulate_cortex_BA24:GTEx/v8/Brain_Caudate_basal_ganglia:GTEx/v8/Brain_Cerebellar_Hemisphere:GTEx/v8/Brain_Cortex:GTEx/v8/Brain_Frontal_Cortex_BA9:GTEx/v8/Brain_Hippocampus:GTEx/v8/Brain_Hypothalamus:GTEx/v8/Brain_Nucleus_accumbens_basal_ganglia:GTEx/v8/Brain_Putamen_basal_ganglia	+	No	NA	4.18778e-11	rs798518;rs1182151	3
MO	ENSG00000146535	GNA12	7	2767746	2883958	-1	protein_coding	2768	GNA12	0.90827	-0.649008	138	13.96	1	0.00039855	0.0274039	PsychENCODE_eQTLs	+	Yes	Promoter_anchored_loops	4.18778e-11	rs798518;rs1182151	3
MO	ENSG00000146555	SDK1	7	3341080	4308632	1	protein_coding	221935	SDK1	0.005016	2.23971	0	0	0	NA	NA	NA	NA	Yes	Adult_Cortex	1.29741e-09	rs798518;rs1182151:rs1182151	3
MO	ENSG00000243444	PALM2	9	112403068	112713755	1	protein_coding	114299	PALM2	0.00389317	NA	0	0	22	NA	0.049	CMC_NoSVA_cis	+	No	NA	3.29261e-11	rs140589730	4
MO	ENSG00000030304	MUSK	9	113431051	113563859	1	protein_coding	4593	MUSK	8.17346e-05	-0.038125	0	0	0	NA	NA	NA	NA	Yes	Hippocampus	1.73267e-06	rs140589730	4
MO	ENSG00000198121	LPAR1	9	113635543	113800981	-1	protein_coding	1902	LPAR1	0.00141898	0.680565	74	16.43	0	NA	NA	NA	NA	Yes	Adult_Cortex:Fetal_Cortex	3.29261e-11	rs140589730	4
MO	ENSG00000173258	ZNF483	9	114287439	114340124	1	protein_coding	158399	ZNF483	0.413497	0.515672	0	0	0	NA	NA	NA	NA	Yes	Adult_Cortex	3.77557e-11	rs140589730	4
MO	ENSG00000106853	PTGR1	9	114312002	114362135	-1	protein_coding	22949	PTGR1	0.0442771	-0.0705762	0	0	33	0.000173864	0.0135857	PsychENCODE_eQTLs:CMC_SVA_cis	-	Yes	Fetal_Cortex	3.33456e-11	rs140589730	4
MO	ENSG00000074590	NUAK1	12	106457118	106533811	-1	protein_coding	9891	NUAK1	0.18903	0.541314	3	19.59	0	NA	NA	NA	NA	Yes	Promoter_anchored_loops	1.96058e-16	rs12146713	5
MO	ENSG00000103248	MTHFSD	16	86563782	86588841	-1	protein_coding	64779	MTHFSD	3.7645e-09	1.14987	0	0	0	NA	NA	NA	NA	Yes	Promoter_anchored_loops	1.70257e-08	rs4843555	6
MO	ENSG00000176692	FOXC2	16	86600857	86602539	1	protein_coding	2303	FOXC2	NA	NA	0	0	0	NA	NA	NA	NA	Yes	Neural_Progenitor_Cell	7.04138e-12	rs4843555	6
MO	ENSG00000176678	FOXL1	16	86609974	86615303	1	protein_coding	2300	FOXL1	0.0639302	-1.05081	0	0	0	NA	NA	NA	NA	Yes	Neural_Progenitor_Cell	7.04138e-12	rs4843555	6
MO	ENSG00000260456	C16orf95	16	87117168	87351022	-1	protein_coding	100506581	C16orf95	NA	0.915814	51	16.49	0	NA	NA	NA	NA	No	NA	7.04138e-12	rs4843555	6
MO	ENSG00000140948	ZCCHC14	16	87439852	87525651	-1	protein_coding	23174	ZCCHC14	0.948836	-1.8302	0	0	0	NA	NA	NA	NA	Yes	Promoter_anchored_loops	1.23225e-07	rs4843555	6
MO	ENSG00000171777	RASGRP4	19	38899695	38916945	-1	protein_coding	115727	RASGRP4	0.0501178	-0.156145	0	0	0	NA	NA	NA	NA	Yes	Promoter_anchored_loops	2.27087e-08	rs2303040	7
MO	ENSG00000196218	RYR1	19	38924339	39078204	1	protein_coding	6261	RYR1	1.60966e-07	NA	0	0	3	NA	0.049	CMC_SVA_cis	+	No	NA	4.83807e-09	rs2303040	7
MO	ENSG00000104814	MAP4K1	19	39078281	39109522	-1	protein_coding	11184	MAP4K1	0.991409	-0.0694783	0	0	0	NA	NA	NA	NA	Yes	Adult_Cortex	9.66981e-08	rs2303040	7
MO	ENSG00000178982	EIF3K	19	39109735	39127595	1	protein_coding	27335	EIF3K	0.00233163	-0.0135094	3	2.195	0	NA	NA	NA	NA	Yes	Adult_Cortex	9.66981e-08	rs2303040	7
MO	ENSG00000130402	ACTN4	19	39138289	39222223	1	protein_coding	81	ACTN4	0.99999	NA	63	19.33	0	NA	NA	NA	NA	No	NA	4.83807e-09	rs2303040	7
MO	ENSG00000182472	CAPN12	19	39220827	39260544	-1	protein_coding	147968	CAPN12	7.47957e-20	0.388153	24	8.191	12	8.93607e-06	0.00256432	PsychENCODE_eQTLs:GTEx/v8/Brain_Cerebellum	+	Yes	Adult_Cortex	1.3717e-08	rs2303040	7
MO	ENSG00000205076	LGALS7	19	39261611	39264132	-1	protein_coding	3963	LGALS7	0.433767	NA	0	0	32	1.56284e-13	5.06643e-11	PsychENCODE_eQTLs	-	Yes	Adult_Cortex	4.83807e-09	rs2303040	7
MO	ENSG00000178934	LGALS7B	19	39279851	39282389	1	protein_coding	653499	LGALS7B	0.478396	NA	0	0	0	NA	NA	NA	NA	Yes	Promoter_anchored_loops	1.3717e-08	rs2303040	7
MO	ENSG00000171747	LGALS4	19	39292311	39304004	-1	protein_coding	3960	LGALS4	6.56895e-06	0.265254	0	0	0	NA	NA	NA	NA	Yes	Promoter_anchored_loops	8.56452e-09	rs2303040	7
MO	ENSG00000104823	ECH1	19	39306062	39322645	-1	protein_coding	1891	ECH1	0.00416643	-0.264889	0	0	0	NA	NA	NA	NA	Yes	Promoter_anchored_loops	3.86514e-08	rs2303040	7
MO	ENSG00000268083	AC104534.3	19	39308111	39330818	-1	protein_coding	NA	NA	NA	NA	0	0	0	NA	NA	NA	NA	Yes	Adult_Cortex	9.66981e-08	rs2303040	7
MO	ENSG00000128626	MRPS12	19	39421188	39423802	1	protein_coding	6183	MRPS12	0.0104263	0.547386	0	0	0	NA	NA	NA	NA	Yes	Adult_Cortex	2.82147e-08	rs2303040	7
MO	ENSG00000006712	PAF1	19	39876492	39881835	-1	protein_coding	54623	PAF1	0.845473	-0.517619	0	0	0	NA	NA	NA	NA	Yes	Adult_Cortex	9.66981e-08	rs2303040	7
MO	ENSG00000063322	MED29	19	39881943	39891277	1	protein_coding	55588	MED29	0.00101226	0.253118	0	0	0	NA	NA	NA	NA	Yes	Adult_Cortex	9.66981e-08	rs2303040	7
MO	ENSG00000128016	ZFP36	19	39897453	39900052	1	protein_coding	7538	ZFP36	0.645934	NA	0	0	0	NA	NA	NA	NA	Yes	Promoter_anchored_loops	3.86514e-08	rs2303040	7
MO	ENSG00000176401	EID2B	19	40021630	40023494	-1	protein_coding	126272	EID2B	0.126192	-0.552188	0	0	0	NA	NA	NA	NA	Yes	Adult_Cortex	9.66981e-08	rs2303040	7
OD	ENSG00000074590	NUAK1	12	106457118	106533811	-1	protein_coding	9891	NUAK1	0.18903	0.541314	3	19.59	0	NA	NA	NA	NA	Yes	Promoter_anchored_loops	5.65594e-10	rs12146713	1
OD	ENSG00000224383	C17orf72	17	62075711	62081664	1	protein_coding	92340	C17orf72	NA	-0.709059	0	0	0	NA	NA	NA	NA	Yes	Promoter_anchored_loops	1.44373e-08	rs763677553	2
OD	ENSG00000120063	GNA13	17	63006833	63052957	-1	protein_coding	10672	GNA13	0.533516	-1.40671	30	5.539	108	3.08969e-17	1.38106e-14	PsychENCODE_eQTLs:CMC_SVA_cis:GTEx/v8/Brain_Nucleus_accumbens_basal_ganglia	-	No	NA	5.71691e-09	rs763677553	2
ICVF	ENSG00000135847	ACBD6	1	180244515	180472089	-1	protein_coding	84320	ACBD6	0.0649593	-0.700233	0	0	0	NA	NA	NA	NA	Yes	Promoter_anchored_loops	7.93982e-11	rs3795503	1
ICVF	ENSG00000135835	KIAA1614	1	180882290	180920750	1	protein_coding	57710	KIAA1614	2.19337e-13	1.26208	3	4.449	2	1.99411e-19	1.20557e-11	xQTLServer_eQTLs:CMC_SVA_cis:CMC_NoSVA_cis:GTEx/v8/Brain_Anterior_cingulate_cortex_BA24:GTEx/v8/Brain_Cortex:GTEx/v8/Brain_Frontal_Cortex_BA9	+	No	NA	7.93982e-11	rs3795503	1
ICVF	ENSG00000080819	CPOX	3	98239976	98312567	-1	protein_coding	1371	CPOX	0.0232273	0.192308	0	0	1	NA	0.049	CMC_SVA_trans	+	No	NA	4.80149e-10	rs72828807	10
ICVF	ENSG00000205835	GMNC	3	190570666	190610218	-1	protein_coding	647309	GMNC	NA	1.10406	0	0	0	NA	NA	NA	NA	Yes	Neural_Progenitor_Cell	5.69383e-09	rs3898225	2
ICVF	ENSG00000188729	OSTN	3	190917030	190983404	1	protein_coding	344901	OSTN	0.0858561	0.0733786	0	0	69	3.49188e-05	0.00762497	CMC_SVA_cis:BRAINEAC/THAL	+	No	NA	5.69383e-09	rs3898225	2
ICVF	ENSG00000038427	VCAN	5	82767284	82878122	1	protein_coding	1462	VCAN	0.999751	-0.333731	11	14.57	0	NA	NA	NA	NA	No	NA	1.00748e-14	rs13176921	3
ICVF	ENSG00000120265	PCMT1	6	150070579	150132556	1	protein_coding	5110	PCMT1	0.446384	-0.308497	0	0	4	6.44622e-06	0.000733971	PsychENCODE_eQTLs	+	No	NA	6.07025e-09	rs275350	4
ICVF	ENSG00000120278	PLEKHG1	6	150920999	151164799	1	protein_coding	57480	PLEKHG1	0.000178677	1.44566	19	17.23	0	NA	NA	NA	NA	No	NA	1.69188e-09	rs275350	4
ICVF	ENSG00000164855	TMEM184A	7	1581871	1600457	-1	protein_coding	202915	TMEM184A	8.88852e-05	1.72893	0	0	0	NA	NA	NA	NA	Yes	Fetal_Cortex	3.06795e-12	rs2533871;rs798565;rs1182197:rs2533871	5
ICVF	ENSG00000136213	CHST12	7	2443223	2474242	1	protein_coding	55501	CHST12	0.000240663	NA	0	0	7	NA	0.049	CMC_SVA_cis	+	Yes	Fetal_Cortex	3.06795e-12	rs2533871;rs798565;rs1182197:rs2533871	5
ICVF	ENSG00000106012	IQCE	7	2598632	2654368	1	protein_coding	23288	IQCE	1.34473e-25	2.67671	0	0	0	NA	NA	NA	NA	Yes	EP_links_oneway	NA	rs2533871;rs798565;rs1182197	5
ICVF	ENSG00000136295	TTYH3	7	2671585	2704436	1	protein_coding	80727	TTYH3	0.979599	0.801776	0	0	0	NA	NA	NA	NA	Yes	Promoter_anchored_loops:Adult_Cortex:Fetal_Cortex	1.44605e-12	rs2533871;rs798565;rs1182197:rs2533871	5
ICVF	ENSG00000174945	AMZ1	7	2719156	2815134	1	protein_coding	155185	AMZ1	5.11963e-18	5.08222	63	10.22	139	4.47257e-11	9.39029e-10	PsychENCODE_eQTLs:CMC_SVA_cis:CMC_NoSVA_cis:GTEx/v8/Brain_Anterior_cingulate_cortex_BA24:GTEx/v8/Brain_Caudate_basal_ganglia:GTEx/v8/Brain_Cerebellar_Hemisphere:GTEx/v8/Brain_Cortex:GTEx/v8/Brain_Frontal_Cortex_BA9:GTEx/v8/Brain_Hippocampus:GTEx/v8/Brain_Hypothalamus:GTEx/v8/Brain_Nucleus_accumbens_basal_ganglia:GTEx/v8/Brain_Putamen_basal_ganglia	+	No	NA	1.47557e-13	rs798565;rs2533871;rs798561;rs1182197	5
ICVF	ENSG00000146535	GNA12	7	2767746	2883958	-1	protein_coding	2768	GNA12	0.90827	-0.649008	148	13.96	10	9.68739e-05	0.00819203	PsychENCODE_eQTLs:CMC_SVA_cis	+	Yes	Promoter_anchored_loops	1.47557e-13	rs2533871;rs798565;rs798561;rs1182197	5
ICVF	ENSG00000146555	SDK1	7	3341080	4308632	1	protein_coding	221935	SDK1	0.005016	2.23971	0	0	0	NA	NA	NA	NA	Yes	Adult_Cortex	1.37822e-11	rs2533871;rs798565:rs2533871:rs1182197	5
ICVF	ENSG00000243444	PALM2	9	112403068	112713755	1	protein_coding	114299	PALM2	0.00389317	NA	0	0	26	NA	0.049	CMC_NoSVA_cis	+	No	NA	1.0338e-12	rs7037351;rs10980625;rs12552125	6
ICVF	ENSG00000165124	SVEP1	9	113127531	113342160	-1	protein_coding	79987	SVEP1	0.589008	0.0717501	0	0	3	0.000160364	0.0331957	BRAINEAC/OCTX	NA	No	NA	1.62965e-11	rs12552125;rs10980625	6
ICVF	ENSG00000030304	MUSK	9	113431051	113563859	1	protein_coding	4593	MUSK	8.17346e-05	-0.038125	0	0	0	NA	NA	NA	NA	Yes	Hippocampus	4.40851e-12	rs10980625;rs7037351;rs12552125:rs7037351:rs12552125:rs10980625;rs12552125	6
ICVF	ENSG00000198121	LPAR1	9	113635543	113800981	-1	protein_coding	1902	LPAR1	0.00141898	0.680565	84	16.43	0	NA	NA	NA	NA	Yes	Adult_Cortex:Fetal_Cortex	1.0338e-12	rs7037351;rs10980625;rs12552125;rs7037351:rs10980625:rs10980625;rs12552125:rs10980625	6
ICVF	ENSG00000173258	ZNF483	9	114287439	114340124	1	protein_coding	158399	ZNF483	0.413497	0.515672	0	0	0	NA	NA	NA	NA	Yes	Adult_Cortex	2.86659e-12	rs7037351:rs10980625	6
ICVF	ENSG00000106853	PTGR1	9	114312002	114362135	-1	protein_coding	22949	PTGR1	0.0442771	-0.0705762	0	0	33	0.000173864	0.0135857	PsychENCODE_eQTLs:CMC_SVA_cis	-	Yes	Fetal_Cortex	1.57401e-12	rs7037351;rs10980625;rs12552125	6
ICVF	ENSG00000110455	ACCS	11	44087475	44105772	1	protein_coding	84680	ACCS	0.000171666	-0.629897	0	0	1	NA	0.049	CMC_NoSVA_cis	+	No	NA	1.7407e-10	rs11037927	7
ICVF	ENSG00000052850	ALX4	11	44281994	44331716	-1	protein_coding	60529	ALX4	0.234888	0.630806	16	16.72	0	NA	NA	NA	NA	No	NA	1.05109e-11	rs11037927;rs762333150	7
ICVF	ENSG00000085117	CD82	11	44585977	44641913	1	protein_coding	3732	CD82	0.00496183	1.05957	0	0	0	NA	NA	NA	NA	Yes	Neural_Progenitor_Cell	2.08469e-08	rs762333150	7
ICVF	ENSG00000074590	NUAK1	12	106457118	106533811	-1	protein_coding	9891	NUAK1	0.18903	0.541314	6	19.59	0	NA	NA	NA	NA	Yes	Promoter_anchored_loops	3.63617e-18	rs12369969;rs12146713	8
ICVF	ENSG00000103248	MTHFSD	16	86563782	86588841	-1	protein_coding	64779	MTHFSD	3.7645e-09	1.14987	0	0	0	NA	NA	NA	NA	Yes	Promoter_anchored_loops	7.70179e-15	rs12919133:rs12919133;rs62056161:rs62056161;rs62056167:rs62056161:rs4843227;rs1108048;rs9940970:rs4843227;rs12919133;rs9940970;rs62056161:rs9940970;rs62056161;rs62056167:rs9940970:rs9940970;rs62056167:rs62056167	9
ICVF	ENSG00000176692	FOXC2	16	86600857	86602539	1	protein_coding	2303	FOXC2	NA	NA	0	0	0	NA	NA	NA	NA	Yes	Neural_Progenitor_Cell	8.92362e-22	rs4843227:rs4843227;rs4240791:rs4240791:rs4843227;rs4240791;rs12919133:rs4843227;rs12919133:rs1108048:rs4240791;rs1108048;rs12919133;rs9940970:rs1108048;rs12919133:rs62056161;rs62056167:rs4843227;rs9940970;rs62056161:rs12919133:rs12919133;rs62056161:rs62056161:rs4843227;rs12919133:rs12919133;rs9940970:rs9940970;rs62056161;rs62056167:rs9940970:rs9940970;rs62056167:rs62056167	9
ICVF	ENSG00000176678	FOXL1	16	86609974	86615303	1	protein_coding	2300	FOXL1	0.0639302	-1.05081	0	0	0	NA	NA	NA	NA	Yes	Neural_Progenitor_Cell	8.92362e-22	rs4843227:rs4843227;rs4240791:rs4240791:rs4843227;rs4240791;rs12919133:rs4843227;rs12919133:rs1108048:rs4240791;rs1108048;rs12919133;rs9940970:rs1108048;rs12919133:rs62056161;rs62056167:rs4843227;rs9940970;rs62056161:rs12919133:rs12919133;rs62056161:rs62056161:rs4843227;rs12919133:rs12919133;rs9940970:rs9940970;rs62056161;rs62056167:rs9940970:rs9940970;rs62056167:rs62056167	9
ICVF	ENSG00000260456	C16orf95	16	87117168	87351022	-1	protein_coding	100506581	C16orf95	NA	0.915814	104	16.49	0	NA	NA	NA	NA	No	NA	8.92362e-22	rs4843227;rs4240791;rs12919133;rs1108048;rs9940970;rs62056161;rs62056167	9
ICVF	ENSG00000140948	ZCCHC14	16	87439852	87525651	-1	protein_coding	23174	ZCCHC14	0.948836	-1.8302	0	0	0	NA	NA	NA	NA	Yes	Promoter_anchored_loops	1.69012e-15	rs4843227;rs1108048;rs12919133;rs9940970:rs1108048:rs1108048;rs12919133:rs62056161;rs62056167:rs4843227;rs9940970;rs62056161:rs12919133	9
ICVF	ENSG00000108312	UBTF	17	42282401	42298994	-1	protein_coding	7343	UBTF	0.999998	-0.502118	0	0	0	NA	NA	NA	NA	Yes	Fetal_Cortex	0.0012594	rs72828807	10
ICVF	ENSG00000108309	RUNDC3A	17	42385781	42396039	1	protein_coding	10900	RUNDC3A	0.960334	NA	0	0	0	NA	NA	NA	NA	Yes	Fetal_Cortex	0.0012594	rs72828807	10
ICVF	ENSG00000013306	SLC25A39	17	42396993	42402238	-1	protein_coding	51629	SLC25A39	0.000102385	NA	0	0	0	NA	NA	NA	NA	Yes	Fetal_Cortex	0.0012594	rs72828807	10
ICVF	ENSG00000030582	GRN	17	42422614	42430470	1	protein_coding	2896	GRN	0.0602784	-0.319176	0	0	0	NA	NA	NA	NA	Yes	Fetal_Cortex	0.0012594	rs72828807	10
ICVF	ENSG00000161682	FAM171A2	17	42430583	42441243	-1	protein_coding	284069	FAM171A2	NA	NA	0	0	0	NA	NA	NA	NA	Yes	Fetal_Cortex	0.0012594	rs72828807	10
ICVF	ENSG00000180340	FZD2	17	42634925	42636907	1	protein_coding	2535	FZD2	NA	NA	0	0	0	NA	NA	NA	NA	Yes	Fetal_Cortex	0.0012594	rs72828807	10
ICVF	ENSG00000180336	C17orf104	17	42733762	42767676	1	protein_coding	284071	C17orf104	0.978536	0.492103	0	0	4	1.10393e-06	6.44645e-09	GTEx/v8/Brain_Cerebellum	-	No	NA	2.33618e-10	rs72828807	10
ICVF	ENSG00000180329	CCDC43	17	42750437	42767147	-1	protein_coding	124808	CCDC43	0.000257178	-0.924708	0	0	0	NA	NA	NA	NA	Yes	Fetal_Cortex	0.0012594	rs72828807	10
ICVF	ENSG00000161692	DBF4B	17	42785976	42829632	1	protein_coding	80174	DBF4B	4.43214e-08	-0.507761	0	0	8	1.48263e-22	1.06498e-36	PsychENCODE_eQTLs:xQTLServer_eQTLs:CMC_SVA_cis:CMC_NoSVA_cis:GTEx/v8/Brain_Amygdala:GTEx/v8/Brain_Anterior_cingulate_cortex_BA24:GTEx/v8/Brain_Caudate_basal_ganglia:GTEx/v8/Brain_Cerebellar_Hemisphere:GTEx/v8/Brain_Cerebellum:GTEx/v8/Brain_Cortex:GTEx/v8/Brain_Frontal_Cortex_BA9:GTEx/v8/Brain_Hippocampus:GTEx/v8/Brain_Hypothalamus:GTEx/v8/Brain_Nucleus_accumbens_basal_ganglia:GTEx/v8/Brain_Putame…	-	No	NA	2.33618e-10	rs72828807	10
ICVF	ENSG00000073670	ADAM11	17	42836399	42859214	1	protein_coding	4185	ADAM11	0.0247364	0.499905	0	0	5	5.41276e-06	0.00453981	GTEx/v8/Brain_Caudate_basal_ganglia:GTEx/v8/Brain_Cerebellum	-	No	NA	2.33618e-10	rs72828807	10
ICVF	ENSG00000182963	GJC1	17	42875816	42908184	-1	protein_coding	10052	GJC1	0.944105	-2.78299	1	11.96	8	6.48701e-12	3.45154e-16	PsychENCODE_eQTLs:CMC_SVA_cis:CMC_NoSVA_cis:GTEx/v8/Brain_Cerebellar_Hemisphere:GTEx/v8/Brain_Cerebellum	-	Yes	Fetal_Cortex	2.33618e-10	rs72828807	10
ICVF	ENSG00000131097	HIGD1B	17	42923721	42927848	1	protein_coding	51751	HIGD1B	0.00234558	-0.344883	2	14.49	4	4.49502e-07	6.41321e-05	PsychENCODE_eQTLs:CMC_SVA_cis	+	Yes	Promoter_anchored_loops:Fetal_Cortex	4.80149e-10	rs72828807	10
ICVF	ENSG00000108883	EFTUD2	17	42927311	42977030	-1	protein_coding	9343	EFTUD2	0.999991	0.211209	9	14.49	0	NA	NA	NA	NA	Yes	Adult_Cortex:Fetal_Cortex	2.33618e-10	rs72828807	10
ICVF	ENSG00000167131	CCDC103	17	42976510	42982758	1	protein_coding	388389	CCDC103	0.00218552	3.73457e-05	3	4.883	3	2.28218e-26	1.86795e-23	PsychENCODE_eQTLs:BRAINEAC/TCTX	+	Yes	Adult_Cortex:Fetal_Cortex	2.33618e-10	rs72828807	10
ICVF	ENSG00000214447	FAM187A	17	42977135	42982758	1	protein_coding	100528020	FAM187A	NA	NA	3	4.883	2	5.69676e-15	2.10965e-12	PsychENCODE_eQTLs	+	Yes	Adult_Cortex:Fetal_Cortex	2.33618e-10	rs72828807	10
ICVF	ENSG00000131095	GFAP	17	42982376	42994305	-1	protein_coding	2670	GFAP	2.22937e-05	-0.265503	2	4.883	0	NA	NA	NA	NA	Yes	Fetal_Cortex	4.65951e-07	rs72828807	10
ICVF	ENSG00000168517	HEXIM2	17	43238067	43247407	1	protein_coding	124790	HEXIM2	0.368237	-0.798107	0	0	0	NA	NA	NA	NA	Yes	Adult_Cortex:Fetal_Cortex	4.65951e-07	rs72828807	10
ICVF	ENSG00000159314	ARHGAP27	17	43471275	43511787	-1	protein_coding	201176	ARHGAP27	0.00125584	-0.761628	0	0	0	NA	NA	NA	NA	Yes	Promoter_anchored_loops	4.65951e-07	rs72828807	10
ICVF	ENSG00000225190	PLEKHM1	17	43513266	43568115	-1	protein_coding	9842	PLEKHM1	0.840543	-0.663068	0	0	0	NA	NA	NA	NA	Yes	Promoter_anchored_loops	4.65951e-07	rs72828807	10
ICVF	ENSG00000186868	MAPT	17	43971748	44105700	1	protein_coding	4137	MAPT	4.68265e-05	2.01024	0	0	1	0.0219589	0.0482732	BRAINEAC/MEDU	NA	Yes	Fetal_Cortex	4.65951e-07	rs72828807	10
ICVF	ENSG00000238083	LRRC37A2	17	44588877	44633016	1	protein_coding	474170	LRRC37A2	NA	NA	0	0	7	0.00435883	0.00695808	BRAINEAC/PUTM:BRAINEAC/SNIG:BRAINEAC/TCTX:BRAINEAC/THAL:BRAINEAC/WHMT	NA	No	NA	2.33618e-10	rs72828807	10
ICVF	ENSG00000176809	LRRC37A3	17	62850430	62915598	-1	protein_coding	374819	LRRC37A3	NA	-0.0971379	0	0	7	0.00435883	0.00695808	BRAINEAC/PUTM:BRAINEAC/SNIG:BRAINEAC/TCTX:BRAINEAC/THAL:BRAINEAC/WHMT	NA	No	NA	2.33618e-10	rs72828807	10
ISOVF	ENSG00000198815	FOXJ3	1	42642210	42801548	-1	protein_coding	22887	FOXJ3	0.977575	-1.12471	0	0	0	NA	NA	NA	NA	Yes	Adult_Cortex:Fetal_Cortex	4.27519e-11	rs3120047	1
ISOVF	ENSG00000066185	ZMYND12	1	42896000	42921938	-1	protein_coding	84217	ZMYND12	0.00105995	-0.882317	0	0	0	NA	NA	NA	NA	Yes	Adult_Cortex:Fetal_Cortex	4.27519e-11	rs3120047	1
ISOVF	ENSG00000127125	PPCS	1	42921788	42939056	1	protein_coding	79717	PPCS	0.00353634	-0.233647	0	0	0	NA	NA	NA	NA	Yes	Adult_Cortex:Fetal_Cortex	4.27519e-11	rs3120047	1
ISOVF	ENSG00000186409	CCDC30	1	42929001	43120335	1	protein_coding	728621	CCDC30	6.06675e-12	-0.374476	0	0	0	NA	NA	NA	NA	Yes	Adult_Cortex:Fetal_Cortex	4.27519e-11	rs3120047	1
ISOVF	ENSG00000177868	CCDC23	1	43272723	43282954	-1	protein_coding	374969	CCDC23	0.213155	NA	0	0	0	NA	NA	NA	NA	Yes	Fetal_Cortex	4.27519e-11	rs3120047	1
ISOVF	ENSG00000164010	ERMAP	1	43282795	43310660	1	protein_coding	114625	ERMAP	5.80553e-05	0.252683	0	0	0	NA	NA	NA	NA	Yes	Fetal_Cortex	4.27519e-11	rs3120047	1
ISOVF	ENSG00000164011	ZNF691	1	43312280	43318148	1	protein_coding	51058	ZNF691	0.417759	-0.577745	0	0	0	NA	NA	NA	NA	Yes	Adult_Cortex	2.26235e-11	rs3120047	1
ISOVF	ENSG00000117394	SLC2A1	1	43391052	43424530	-1	protein_coding	6513	SLC2A1	0.939808	-0.532045	0	0	0	NA	NA	NA	NA	Yes	Adult_Cortex	2.26235e-11	rs3120047	1
ISOVF	ENSG00000117395	EBNA1BP2	1	43629846	43736607	-1	protein_coding	10969	EBNA1BP2	2.3767e-06	NA	0	0	0	NA	NA	NA	NA	Yes	Adult_Cortex	2.26235e-11	rs3120047	1
ISOVF	ENSG00000243710	WDR65	1	43637820	43720029	1	protein_coding	149465	WDR65	8.58277e-09	0.128914	0	0	0	NA	NA	NA	NA	Yes	Adult_Cortex	4.27519e-11	rs3120047	1
ISOVF	ENSG00000179178	TMEM125	1	43735665	43739673	1	protein_coding	128218	TMEM125	0.000428556	0.191657	0	0	38	1.86626e-06	0.000237518	PsychENCODE_eQTLs:CMC_SVA_cis	-	Yes	Adult_Cortex	7.06231e-12	rs3120047	1
ISOVF	ENSG00000253313	C1orf210	1	43747554	43751288	-1	protein_coding	149466	C1orf210	0.00121964	0.676594	2	16.67	0	NA	NA	NA	NA	Yes	Promoter_anchored_loops:Adult_Cortex	2.26235e-11	rs3120047	1
ISOVF	ENSG00000066056	TIE1	1	43766664	43788779	1	protein_coding	7075	TIE1	8.71417e-12	-0.0196338	30	16.67	59	9.64736e-18	2.71369e-14	PsychENCODE_eQTLs:xQTLServer_eQTLs:CMC_SVA_cis:CMC_NoSVA_cis:GTEx/v8/Brain_Cortex:GTEx/v8/Brain_Hippocampus	-	Yes	Promoter_anchored_loops:Adult_Cortex	5.21222e-12	rs3120047	1
ISOVF	ENSG00000117400	MPL	1	43803478	43818443	1	protein_coding	4352	MPL	1.43928e-06	-0.172844	19	22.4	0	NA	NA	NA	NA	No	NA	1.34718e-11	rs3120047	1
ISOVF	ENSG00000117399	CDC20	1	43824626	43828874	1	protein_coding	991	CDC20	0.000181854	-0.3227	13	22.4	25	3.23779e-09	6.43966e-07	PsychENCODE_eQTLs	-	Yes	Promoter_anchored_loops:Adult_Cortex:Fetal_Cortex	5.21222e-12	rs3120047	1
ISOVF	ENSG00000066322	ELOVL1	1	43829068	43833696	-1	protein_coding	64834	ELOVL1	0.223415	NA	17	22.4	54	1.17464e-07	1.85078e-05	PsychENCODE_eQTLs:CMC_SVA_cis	-	Yes	Promoter_anchored_loops:Adult_Cortex:Fetal_Cortex	5.21222e-12	rs3120047	1
ISOVF	ENSG00000159479	MED8	1	43849588	43855479	-1	protein_coding	112950	MED8	8.15826e-06	0.403723	12	18.26	59	2.57173e-20	1.44995e-17	PsychENCODE_eQTLs:CMC_SVA_cis:GTEx/v8/Brain_Caudate_basal_ganglia:GTEx/v8/Brain_Spinal_cord_cervical_c-1	+	Yes	Adult_Cortex:Fetal_Cortex	5.21222e-12	rs3120047	1
ISOVF	ENSG00000198198	SZT2	1	43855553	43918321	1	protein_coding	23334	SZT2	1.51747e-07	0.623916	5	18.26	0	NA	NA	NA	NA	Yes	Adult_Cortex:Fetal_Cortex	5.21222e-12	rs3120047	1
ISOVF	ENSG00000178922	HYI	1	43916824	43919660	-1	protein_coding	81888	HYI	3.15819e-08	-0.18705	0	0	59	6.46043e-19	3.29888e-16	PsychENCODE_eQTLs:xQTLServer_eQTLs:CMC_SVA_cis	-	No	NA	5.21222e-12	rs3120047	1
ISOVF	ENSG00000142949	PTPRF	1	43990858	44089343	1	protein_coding	5792	PTPRF	0.999998	-1.11692	0	0	0	NA	NA	NA	NA	Yes	Adult_Cortex:Fetal_Cortex	2.26235e-11	rs3120047	1
ISOVF	ENSG00000126091	ST3GAL3	1	44171495	44396831	1	protein_coding	6487	ST3GAL3	0.573989	0.35827	0	0	0	NA	NA	NA	NA	Yes	Adult_Cortex:Fetal_Cortex	5.21222e-12	rs3120047	1
ISOVF	ENSG00000126106	TMEM53	1	45100910	45140227	-1	protein_coding	79639	TMEM53	0.0389752	0.353321	0	0	0	NA	NA	NA	NA	Yes	Fetal_Cortex	2.26235e-11	rs3120047	1
ISOVF	ENSG00000198520	C1orf228	1	45140364	45191263	1	protein_coding	339541	C1orf228	NA	-0.536447	0	0	0	NA	NA	NA	NA	Yes	Fetal_Cortex	2.26235e-11	rs3120047	1
ISOVF	ENSG00000174611	KY	3	134321980	134370478	-1	protein_coding	339855	KY	1.06764e-08	-0.349619	0	0	0	NA	NA	NA	NA	Yes	Adult_Cortex	7.71947e-09	rs11720497:rs13068210	3
ISOVF	ENSG00000073711	PPP2R3A	3	135684515	135866733	1	protein_coding	5523	PPP2R3A	0.920488	-0.863679	47	19.3	126	1.44312e-06	0.0025429	CMC_SVA_cis:GTEx/v8/Brain_Cerebellum	-	No	NA	6.31545e-10	rs13068210;rs11720497	3
ISOVF	ENSG00000174579	MSL2	3	135867764	135916083	-1	protein_coding	55167	MSL2	0.889664	-1.74205	27	19.3	31	2.99812e-10	0.0181256	xQTLServer_eQTLs	NA	Yes	Promoter_anchored_loops:Adult_Cortex:Fetal_Cortex:Hippocampus	6.31545e-10	rs13068210;rs11720497	3
ISOVF	ENSG00000114054	PCCB	3	135969148	136056738	1	protein_coding	5096	PCCB	0.000735839	-0.38516	33	12.17	237	1.64495e-10	3.86093e-08	PsychENCODE_eQTLs:CMC_SVA_cis:BRAINEAC/HIPP	+	Yes	Promoter_anchored_loops:Adult_Cortex:Fetal_Cortex	6.31545e-10	rs13068210;rs11720497	3
ISOVF	ENSG00000118007	STAG1	3	136055077	136471220	-1	protein_coding	10274	STAG1	1	-0.647638	112	16.64	2	NA	0.049	CMC_SVA_cis	+	Yes	Promoter_anchored_loops:Adult_Cortex:Fetal_Cortex:Hippocampus:Neural_Progenitor_Cell	6.31545e-10	rs13068210;rs11720497;rs13068210:rs11720497	3
ISOVF	ENSG00000168917	SLC35G2	3	136537489	136574734	1	protein_coding	80723	SLC35G2	0.0663953	-0.300343	9	16.5	220	8.19433e-06	0.00172491	CMC_SVA_cis:BRAINEAC/CRBL	-	Yes	Promoter_anchored_loops	6.31545e-10	rs11720497;rs13068210	3
ISOVF	ENSG00000158092	NCK1	3	136581050	136668665	1	protein_coding	4690	NCK1	0.00103503	-0.568989	4	16.5	0	NA	NA	NA	NA	No	NA	9.99239e-08	rs13068210	3
ISOVF	ENSG00000174564	IL20RB	3	136665072	136729927	1	protein_coding	53833	IL20RB	0.000354183	0.165775	0	0	101	2.10402e-05	0.0216226	GTEx/v8/Brain_Hypothalamus	-	No	NA	2.89373e-08	rs13068210;rs11720497	3
ISOVF	ENSG00000205835	GMNC	3	190570666	190610218	-1	protein_coding	647309	GMNC	NA	1.10406	61	12.4	0	NA	NA	NA	NA	No	NA	4.16786e-20	rs7616662;rs56268441;rs12497975	4
ISOVF	ENSG00000164855	TMEM184A	7	1581871	1600457	-1	protein_coding	202915	TMEM184A	8.88852e-05	1.72893	0	0	0	NA	NA	NA	NA	Yes	Fetal_Cortex	5.46332e-09	rs798510	5
ISOVF	ENSG00000136213	CHST12	7	2443223	2474242	1	protein_coding	55501	CHST12	0.000240663	NA	0	0	0	NA	NA	NA	NA	Yes	Fetal_Cortex	5.46332e-09	rs798510	5
ISOVF	ENSG00000106012	IQCE	7	2598632	2654368	1	protein_coding	23288	IQCE	1.34473e-25	2.67671	0	0	0	NA	NA	NA	NA	Yes	EP_links_oneway	NA	rs798510	5
ISOVF	ENSG00000136295	TTYH3	7	2671585	2704436	1	protein_coding	80727	TTYH3	0.979599	0.801776	0	0	0	NA	NA	NA	NA	Yes	Promoter_anchored_loops:Adult_Cortex:Fetal_Cortex	1.78987e-09	rs798510	5
ISOVF	ENSG00000174945	AMZ1	7	2719156	2815134	1	protein_coding	155185	AMZ1	5.11963e-18	5.08222	61	10.22	129	4.47257e-11	9.39029e-10	PsychENCODE_eQTLs:CMC_SVA_cis:GTEx/v8/Brain_Anterior_cingulate_cortex_BA24:GTEx/v8/Brain_Caudate_basal_ganglia:GTEx/v8/Brain_Cerebellar_Hemisphere:GTEx/v8/Brain_Cortex:GTEx/v8/Brain_Frontal_Cortex_BA9:GTEx/v8/Brain_Hippocampus:GTEx/v8/Brain_Hypothalamus:GTEx/v8/Brain_Nucleus_accumbens_basal_ganglia:GTEx/v8/Brain_Putamen_basal_ganglia	-	No	NA	4.19589e-10	rs798510	5
ISOVF	ENSG00000146535	GNA12	7	2767746	2883958	-1	protein_coding	2768	GNA12	0.90827	-0.649008	137	13.96	1	0.00039855	0.0274039	PsychENCODE_eQTLs	-	Yes	Promoter_anchored_loops	4.19589e-10	rs798510	5
ISOVF	ENSG00000146555	SDK1	7	3341080	4308632	1	protein_coding	221935	SDK1	0.005016	2.23971	0	0	0	NA	NA	NA	NA	Yes	Adult_Cortex	1.53723e-07	rs798510	5
ISOVF	ENSG00000204682	CASC10	10	21781587	21786191	-1	protein_coding	399726	CASC10	0.0200549	-1.90404	12	14.69	107	9.61595e-07	0.00239579	GTEx/v8/Brain_Cerebellum	+	Yes	Promoter_anchored_loops:Adult_Cortex:Fetal_Cortex:Neural_Progenitor_Cell	7.09135e-22	rs564819152;rs796489086;rs6482191;rs34646324;rs12268489;rs564819152:rs6482191:rs34646324;rs6482191:rs564819152;rs6482191:rs34646324:rs564819152;rs796489086:rs12268489:rs564819152	6
ISOVF	ENSG00000180592	SKIDA1	10	21802407	21814611	-1	protein_coding	387640	SKIDA1	NA	-1.17475	15	22	37	1.04775e-05	0.00113821	PsychENCODE_eQTLs	+	Yes	Adult_Cortex:Fetal_Cortex:Neural_Progenitor_Cell	7.09135e-22	rs564819152;rs796489086;rs6482191;rs34646324;rs796489086:rs564819152;rs6482191:rs564819152;rs6482191:rs564819152:rs34646324;rs34646324:rs34646324:rs12268489:rs796489086:rs564819152;rs6482191:rs6482191	6
ISOVF	ENSG00000078403	MLLT10	10	21823094	22032559	1	protein_coding	8028	MLLT10	0.999584	-0.518307	87	11.8	1	4.58032e-05	0.0340703	GTEx/v8/Brain_Anterior_cingulate_cortex_BA24	-	Yes	Promoter_anchored_loops:Neural_Progenitor_Cell	7.09135e-22	rs564819152;rs6482191;rs12268489;rs34646324;rs796489086;rs6482191:rs34646324;rs6482191:rs564819152;rs796489086:rs12268489:rs796489086:rs564819152:rs6482191:rs564819152	6
ISOVF	ENSG00000136770	DNAJC1	10	22045466	22292698	-1	protein_coding	64215	DNAJC1	1.42209e-08	NA	119	15.8	0	NA	NA	NA	NA	No	NA	1.29351e-18	rs564819152;rs34646324;rs6482191	6
ISOVF	ENSG00000148444	COMMD3	10	22604903	22609235	1	protein_coding	23412	COMMD3	0.00742011	NA	0	0	0	NA	NA	NA	NA	Yes	Adult_Cortex:Fetal_Cortex:Dorsolateral_Prefrontal_Cortex:Hippocampus:Neural_Progenitor_Cell	7.09135e-22	rs564819152;rs796489086:rs564819152;rs796489086;rs6482191:rs564819152;rs6482191:rs564819152:rs564819152;rs34646324:rs34646324:rs34646324;rs34646324;rs6482191:rs12268489:rs796489086	6
ISOVF	ENSG00000269897	COMMD3-BMI1	10	22605317	22618471	1	protein_coding	100532731	COMMD3-BMI1	0.0225993	NA	0	0	0	NA	NA	NA	NA	Yes	Adult_Cortex:Fetal_Cortex:Dorsolateral_Prefrontal_Cortex:Hippocampus:Neural_Progenitor_Cell	7.09135e-22	rs564819152;rs796489086:rs564819152;rs796489086;rs6482191:rs564819152;rs6482191:rs564819152:rs564819152;rs34646324:rs34646324:rs34646324;rs34646324;rs6482191:rs12268489:rs796489086	6
ISOVF	ENSG00000168283	BMI1	10	22610140	22620413	1	protein_coding	648	BMI1	0.515145	-0.143841	0	0	0	NA	NA	NA	NA	Yes	Adult_Cortex:Fetal_Cortex:Dorsolateral_Prefrontal_Cortex:Hippocampus:Neural_Progenitor_Cell	7.09135e-22	rs564819152;rs796489086:rs564819152;rs796489086;rs6482191:rs564819152;rs6482191:rs564819152:rs564819152;rs34646324:rs34646324:rs34646324;rs34646324;rs6482191:rs12268489:rs796489086	6
ISOVF	ENSG00000077327	SPAG6	10	22634399	22743153	1	protein_coding	9576	SPAG6	7.41292e-06	-0.814068	0	0	0	NA	NA	NA	NA	Yes	Adult_Cortex:Fetal_Cortex:Dorsolateral_Prefrontal_Cortex:Hippocampus:Neural_Progenitor_Cell	7.09135e-22	rs564819152;rs6482191:rs564819152;rs796489086:rs564819152;rs796489086;rs6482191:rs34646324;rs34646324;rs6482191:rs34646324:rs564819152;rs34646324:rs564819152:rs12268489:rs796489086	6
ISOVF	ENSG00000165309	ARMC3	10	23216953	23326518	1	protein_coding	219681	ARMC3	4.53373e-08	-0.253773	0	0	0	NA	NA	NA	NA	Yes	Neural_Progenitor_Cell	2.64611e-15	rs34646324;rs6482191:rs564819152;rs6482191	6
ISOVF	ENSG00000074590	NUAK1	12	106457118	106533811	-1	protein_coding	9891	NUAK1	0.18903	0.541314	6	19.59	0	NA	NA	NA	NA	Yes	Promoter_anchored_loops	3.66621e-20	rs12369969;rs12146713	7
ISOVF	ENSG00000015133	CCDC88C	14	91737667	91884188	-1	protein_coding	440193	CCDC88C	2.17323e-06	-0.118605	15	14.4	158	5.15932e-24	3.70916e-21	PsychENCODE_eQTLs:xQTLServer_eQTLs:CMC_SVA_cis:CMC_NoSVA_cis:GTEx/v8/Brain_Anterior_cingulate_cortex_BA24:GTEx/v8/Brain_Cortex:GTEx/v8/Brain_Frontal_Cortex_BA9	+	No	NA	4.04379e-15	rs1285847;rs67434038;rs11621425	8
ISOVF	ENSG00000100796	SMEK1	14	91923955	91976898	-1	protein_coding	55671	SMEK1	0.998772	-0.582548	81	14.94	0	NA	NA	NA	NA	Yes	Fetal_Cortex	4.63525e-14	rs1285847;rs67434038;rs11621425;rs67434038:rs67434038	8
ISOVF	ENSG00000268657	AL133373.1	14	92038788	92041383	-1	protein_coding	NA	NA	NA	NA	20	20.2	0	NA	NA	NA	NA	No	NA	2.48408e-10	rs1285847;rs67434038	8
ISOVF	ENSG00000133962	CATSPERB	14	92047040	92247051	-1	protein_coding	79820	CATSPERB	4.26215e-13	0.596285	23	20.2	0	NA	NA	NA	NA	No	NA	3.90322e-10	rs67434038;rs1285847	8
ISOVF	ENSG00000100815	TRIP11	14	92432335	92507240	-1	protein_coding	9321	TRIP11	2.34458e-09	0.0459291	0	0	0	NA	NA	NA	NA	Yes	Promoter_anchored_loops	1.26901e-14	rs1285847;rs67434038:rs1285847:rs11621425	8
ISOVF	ENSG00000103248	MTHFSD	16	86563782	86588841	-1	protein_coding	64779	MTHFSD	3.7645e-09	1.14987	0	0	0	NA	NA	NA	NA	Yes	Promoter_anchored_loops	8.59252e-11	rs1110339:rs1110339;rs9940975:rs4843555;rs1110339:rs9940975	9
ISOVF	ENSG00000176692	FOXC2	16	86600857	86602539	1	protein_coding	2303	FOXC2	NA	NA	0	0	0	NA	NA	NA	NA	Yes	Neural_Progenitor_Cell	2.52748e-11	rs4843555;rs1110339:rs4843555:rs1110339:rs1110339;rs9940975:rs4843555;rs1110339;rs9940975:rs9940975	9
ISOVF	ENSG00000176678	FOXL1	16	86609974	86615303	1	protein_coding	2300	FOXL1	0.0639302	-1.05081	0	0	0	NA	NA	NA	NA	Yes	Neural_Progenitor_Cell	2.52748e-11	rs4843555;rs1110339:rs4843555:rs1110339:rs1110339;rs9940975:rs4843555;rs1110339;rs9940975:rs9940975	9
ISOVF	ENSG00000260456	C16orf95	16	87117168	87351022	-1	protein_coding	100506581	C16orf95	NA	0.915814	81	16.49	0	NA	NA	NA	NA	No	NA	2.52748e-11	rs4843555;rs1110339;rs9940975	9
ISOVF	ENSG00000140948	ZCCHC14	16	87439852	87525651	-1	protein_coding	23174	ZCCHC14	0.948836	-1.8302	0	0	0	NA	NA	NA	NA	Yes	Promoter_anchored_loops	5.87517e-10	rs1110339;rs9940975:rs1110339:rs4843555;rs9940975	9
ISOVF	ENSG00000132623	ANKEF1	20	9966774	10037410	1	protein_coding	63926	ANKEF1	2.75187e-09	0.103961	0	0	0	NA	NA	NA	NA	Yes	Neural_Progenitor_Cell	1.44435e-10	rs6077868	10
ISOVF	ENSG00000125863	MKKS	20	10381657	10414870	-1	protein_coding	8195	MKKS	4.23711e-09	0.0980291	0	0	0	NA	NA	NA	NA	Yes	Adult_Cortex:Fetal_Cortex	1.44435e-10	rs6077868	10
ISOVF	ENSG00000149346	SLX4IP	20	10415951	10617477	1	protein_coding	128710	SLX4IP	2.33884e-05	-0.412087	0	0	0	NA	NA	NA	NA	Yes	Adult_Cortex:Fetal_Cortex	1.44435e-10	rs6077868	10
ISOVF	ENSG00000101384	JAG1	20	10618332	10654694	-1	protein_coding	182	JAG1	1	-0.192875	6	20.2	0	NA	NA	NA	NA	No	NA	1.44435e-10	rs6077868	10
ISOVF	ENSG00000125899	C20orf187	20	11008408	11010014	1	protein_coding	728434	C20orf187	NA	NA	0	0	0	NA	NA	NA	NA	Yes	Neural_Progenitor_Cell	1.44435e-10	rs6077868	10

## Sheet: Table S7
Table S7. eQTL results in univariate GWAS
Phenotype	uniqID	db	tissue	gene	tested Allele	p	signed_stats	FDR	RiskIncAllele	aligned Direction	chr	pos	symbol	eqtlMapFilt
FA	7:2752152:A:G	PsychENCODE	PsychENCODE_eQTLs	ENSG00000174945	A	0.000264443	-0.095056	0.0194274	G	+	7	2752152	AMZ1	1
FA	7:2800521:A:G	PsychENCODE	PsychENCODE_eQTLs	ENSG00000174945	G	0.000425571	-0.0875011	0.0289393	A	+	7	2800521	AMZ1	1
FA	7:2802522:C:T	PsychENCODE	PsychENCODE_eQTLs	ENSG00000174945	C	0.000499127	-0.0852958	0.0329996	T	+	7	2802522	AMZ1	1
FA	7:2802943:A:G	PsychENCODE	PsychENCODE_eQTLs	ENSG00000174945	A	0.00079911	-0.0833188	0.048351	G	+	7	2802943	AMZ1	1
FA	7:2909225:C:G	PsychENCODE	PsychENCODE_eQTLs	ENSG00000146535	G	0.00039855	-0.0477012	0.0274039	C	+	7	2909225	GNA12	1
FA	9:113654573:A:G	PsychENCODE	PsychENCODE_eQTLs	ENSG00000106853	G	0.000306909	-0.084959	0.0220232	G	-	9	113654573	PTGR1	1
FA	9:113654654:C:G	PsychENCODE	PsychENCODE_eQTLs	ENSG00000106853	C	0.000581253	-0.0792705	0.0373827	C	-	9	113654654	PTGR1	1
FA	9:113655288:C:G	PsychENCODE	PsychENCODE_eQTLs	ENSG00000106853	G	0.000350676	-0.0838935	0.0246243	G	-	9	113655288	PTGR1	1
FA	9:113656865:A:T	PsychENCODE	PsychENCODE_eQTLs	ENSG00000106853	A	0.000351543	-0.0838714	0.0246758	A	-	9	113656865	PTGR1	1
FA	9:113657701:C:T	PsychENCODE	PsychENCODE_eQTLs	ENSG00000106853	T	0.000626689	-0.0787968	0.039736	T	-	9	113657701	PTGR1	1
FA	9:113657962:A:G	PsychENCODE	PsychENCODE_eQTLs	ENSG00000106853	A	0.00035242	-0.0838558	0.0247269	A	-	9	113657962	PTGR1	1
FA	9:113658221:A:G	PsychENCODE	PsychENCODE_eQTLs	ENSG00000106853	A	0.000352648	-0.0838514	0.0247404	A	-	9	113658221	PTGR1	1
FA	9:113659190:C:T	PsychENCODE	PsychENCODE_eQTLs	ENSG00000106853	T	0.000352909	-0.0838492	0.0247556	T	-	9	113659190	PTGR1	1
FA	9:113660537:A:G	PsychENCODE	PsychENCODE_eQTLs	ENSG00000106853	G	0.000352765	-0.0838569	0.0247472	G	-	9	113660537	PTGR1	1
FA	9:113661528:A:C	PsychENCODE	PsychENCODE_eQTLs	ENSG00000106853	A	0.000566883	-0.0810137	0.03663	A	-	9	113661528	PTGR1	1
FA	9:113662374:C:T	PsychENCODE	PsychENCODE_eQTLs	ENSG00000106853	T	0.000566801	-0.080973	0.0366257	T	-	9	113662374	PTGR1	1
FA	9:113663311:A:C	PsychENCODE	PsychENCODE_eQTLs	ENSG00000106853	C	0.000354673	-0.0837784	0.0248584	C	-	9	113663311	PTGR1	1
FA	9:113664185:A:C	PsychENCODE	PsychENCODE_eQTLs	ENSG00000106853	C	0.000519741	-0.0803916	0.0341135	C	-	9	113664185	PTGR1	1
FA	9:113664990:A:G	PsychENCODE	PsychENCODE_eQTLs	ENSG00000106853	A	0.000766348	-0.0789436	0.0467515	A	-	9	113664990	PTGR1	1
FA	9:113672313:A:G	PsychENCODE	PsychENCODE_eQTLs	ENSG00000106853	A	0.000527717	-0.0815214	0.0345395	A	-	9	113672313	PTGR1	1
FA	9:113672805:A:G	PsychENCODE	PsychENCODE_eQTLs	ENSG00000106853	A	0.000525417	-0.0815571	0.0344164	A	-	9	113672805	PTGR1	1
FA	9:113677241:A:G	PsychENCODE	PsychENCODE_eQTLs	ENSG00000106853	A	0.00028841	-0.0853392	0.0209012	A	-	9	113677241	PTGR1	1
FA	9:113677408:A:G	PsychENCODE	PsychENCODE_eQTLs	ENSG00000106853	A	0.000177599	-0.0881357	0.0138358	A	-	9	113677408	PTGR1	1
FA	9:113677427:C:T	PsychENCODE	PsychENCODE_eQTLs	ENSG00000106853	C	0.000177604	-0.0881314	0.0138361	C	-	9	113677427	PTGR1	1
FA	9:113677755:A:G	PsychENCODE	PsychENCODE_eQTLs	ENSG00000106853	A	0.000173864	-0.088242	0.0135857	A	-	9	113677755	PTGR1	1
FA	10:21766969:C:G	PsychENCODE	PsychENCODE_eQTLs	ENSG00000180592	G	0.000259618	0.0650881	0.0191266	G	+	10	21766969	SKIDA1	1
FA	10:21771350:C:T	PsychENCODE	PsychENCODE_eQTLs	ENSG00000180592	C	0.000578622	0.0609086	0.037246	C	+	10	21771350	SKIDA1	1
FA	10:21774886:A:T	PsychENCODE	PsychENCODE_eQTLs	ENSG00000180592	A	0.000160722	0.0683155	0.0126996	A	+	10	21774886	SKIDA1	1
FA	10:21783752:A:G	PsychENCODE	PsychENCODE_eQTLs	ENSG00000180592	G	0.000224045	0.0665254	0.0168766	G	+	10	21783752	SKIDA1	1
FA	10:21793824:C:T	PsychENCODE	PsychENCODE_eQTLs	ENSG00000180592	T	0.000114332	0.0684363	0.00946171	T	+	10	21793824	SKIDA1	1
FA	10:21821918:A:T	PsychENCODE	PsychENCODE_eQTLs	ENSG00000180592	T	0.000210954	0.0673519	0.0160325	T	+	10	21821918	SKIDA1	1
FA	10:21822856:A:G	PsychENCODE	PsychENCODE_eQTLs	ENSG00000180592	G	0.00019359	0.0675168	0.0148965	NA	NA	10	21822856	SKIDA1	1
FA	10:21829162:C:T	PsychENCODE	PsychENCODE_eQTLs	ENSG00000180592	C	0.000505642	0.0660858	0.0333526	C	+	10	21829162	SKIDA1	1
FA	10:21885577:A:T	PsychENCODE	PsychENCODE_eQTLs	ENSG00000180592	T	0.000236292	0.0738206	0.0176572	T	+	10	21885577	SKIDA1	1
FA	10:21937919:A:G	PsychENCODE	PsychENCODE_eQTLs	ENSG00000180592	A	0.000397396	0.0692788	0.0273378	A	+	10	21937919	SKIDA1	1
FA	10:22050570:C:G	PsychENCODE	PsychENCODE_eQTLs	ENSG00000180592	C	4.04795e-05	-0.0753818	0.00380437	C	-	10	22050570	SKIDA1	1
FA	10:22058137:C:G	PsychENCODE	PsychENCODE_eQTLs	ENSG00000180592	C	0.00034925	-0.0708951	0.0245405	C	-	10	22058137	SKIDA1	1
FA	10:22061997:A:G	PsychENCODE	PsychENCODE_eQTLs	ENSG00000180592	G	0.000110151	-0.0686561	0.00916073	G	-	10	22061997	SKIDA1	1
FA	10:22083051:C:T	PsychENCODE	PsychENCODE_eQTLs	ENSG00000180592	C	0.000122123	-0.0667113	0.0100172	C	-	10	22083051	SKIDA1	1
FA	10:22101608:A:G	PsychENCODE	PsychENCODE_eQTLs	ENSG00000180592	A	4.13416e-05	-0.0724364	0.00387606	A	-	10	22101608	SKIDA1	1
FA	10:22107047:C:T	PsychENCODE	PsychENCODE_eQTLs	ENSG00000180592	C	8.85964e-05	-0.0687542	0.00757818	C	-	10	22107047	SKIDA1	1
FA	10:22111229:A:T	PsychENCODE	PsychENCODE_eQTLs	ENSG00000180592	T	3.59084e-05	-0.0734272	0.00342168	T	-	10	22111229	SKIDA1	1
FA	10:22114427:A:T	PsychENCODE	PsychENCODE_eQTLs	ENSG00000180592	T	0.000408539	-0.0696527	0.0279746	T	-	10	22114427	SKIDA1	1
FA	10:22123768:A:T	PsychENCODE	PsychENCODE_eQTLs	ENSG00000180592	T	0.000524183	-0.0682116	0.0343506	T	-	10	22123768	SKIDA1	1
FA	10:22138400:A:T	PsychENCODE	PsychENCODE_eQTLs	ENSG00000180592	T	0.000253646	-0.065915	0.0187532	T	-	10	22138400	SKIDA1	1
FA	10:22149410:A:G	PsychENCODE	PsychENCODE_eQTLs	ENSG00000180592	G	0.000291101	-0.06538	0.021065	G	-	10	22149410	SKIDA1	1
FA	10:22150445:A:G	PsychENCODE	PsychENCODE_eQTLs	ENSG00000180592	A	3.11652e-05	-0.0744915	0.00301794	A	-	10	22150445	SKIDA1	1
FA	10:22151578:A:G	PsychENCODE	PsychENCODE_eQTLs	ENSG00000180592	A	0.000176185	-0.0675035	0.0137423	A	-	10	22151578	SKIDA1	1
FA	10:22154237:C:G	PsychENCODE	PsychENCODE_eQTLs	ENSG00000180592	G	3.41277e-05	-0.074308	0.00327136	G	-	10	22154237	SKIDA1	1
FA	10:22156961:C:T	PsychENCODE	PsychENCODE_eQTLs	ENSG00000180592	T	0.000511591	-0.060044	0.033675	T	-	10	22156961	SKIDA1	1
FA	10:22163935:A:G	PsychENCODE	PsychENCODE_eQTLs	ENSG00000180592	G	5.57172e-05	-0.0735235	0.00504367	G	-	10	22163935	SKIDA1	1
FA	10:22164160:C:T	PsychENCODE	PsychENCODE_eQTLs	ENSG00000180592	C	9.48398e-05	-0.0709296	0.00804243	C	-	10	22164160	SKIDA1	1
FA	10:22176062:C:T	PsychENCODE	PsychENCODE_eQTLs	ENSG00000180592	C	0.000142534	-0.0685506	0.0114525	C	-	10	22176062	SKIDA1	1
FA	10:22176431:A:G	PsychENCODE	PsychENCODE_eQTLs	ENSG00000180592	G	0.000134744	-0.0688524	0.0109088	G	-	10	22176431	SKIDA1	1
FA	10:22212556:A:G	PsychENCODE	PsychENCODE_eQTLs	ENSG00000180592	G	0.00077357	-0.0668057	0.0471051	G	-	10	22212556	SKIDA1	1
FA	10:22215860:A:T	PsychENCODE	PsychENCODE_eQTLs	ENSG00000180592	A	0.000334152	-0.0633767	0.023649	A	-	10	22215860	SKIDA1	1
FA	10:22241212:A:T	PsychENCODE	PsychENCODE_eQTLs	ENSG00000180592	A	6.65404e-05	-0.0714543	0.0058956	A	-	10	22241212	SKIDA1	1
FA	10:22241656:C:T	PsychENCODE	PsychENCODE_eQTLs	ENSG00000180592	C	0.000475091	-0.0686868	0.0316869	C	-	10	22241656	SKIDA1	1
FA	10:22248424:C:T	PsychENCODE	PsychENCODE_eQTLs	ENSG00000180592	T	0.000802762	-0.0656828	0.0485281	T	-	10	22248424	SKIDA1	1
FA	10:22254978:A:T	PsychENCODE	PsychENCODE_eQTLs	ENSG00000180592	T	0.000253023	-0.0701477	0.0187142	T	-	10	22254978	SKIDA1	1
FA	10:22255701:A:G	PsychENCODE	PsychENCODE_eQTLs	ENSG00000180592	A	0.000318693	-0.0645544	0.0227285	A	-	10	22255701	SKIDA1	1
FA	10:22280664:A:T	PsychENCODE	PsychENCODE_eQTLs	ENSG00000180592	T	1.04775e-05	-0.0821219	0.00113821	T	-	10	22280664	SKIDA1	1
FA	14:91871672:G:T	PsychENCODE	PsychENCODE_eQTLs	ENSG00000015133	G	5.67319e-16	0.19315	2.2908e-13	T	-	14	91871672	CCDC88C	1
FA	14:91881704:C:T	PsychENCODE	PsychENCODE_eQTLs	ENSG00000015133	T	3.53811e-19	0.209808	1.84214e-16	C	-	14	91881704	CCDC88C	1
FA	14:91881751:C:T	PsychENCODE	PsychENCODE_eQTLs	ENSG00000015133	T	1.46747e-23	0.219258	1.0288e-20	C	-	14	91881751	CCDC88C	1
FA	14:91881908:G:T	PsychENCODE	PsychENCODE_eQTLs	ENSG00000015133	G	3.23058e-19	0.210049	1.6865e-16	T	-	14	91881908	CCDC88C	1
FA	14:91883967:G:T	PsychENCODE	PsychENCODE_eQTLs	ENSG00000015133	T	1.71598e-18	0.206592	8.48532e-16	G	-	14	91883967	CCDC88C	1
FA	14:91884655:C:T	PsychENCODE	PsychENCODE_eQTLs	ENSG00000015133	C	5.15932e-24	0.221605	3.70916e-21	T	-	14	91884655	CCDC88C	1
FA	14:91894792:A:G	PsychENCODE	PsychENCODE_eQTLs	ENSG00000015133	G	2.34591e-18	0.202853	1.14793e-15	A	-	14	91894792	CCDC88C	1
FA	14:91894819:C:T	PsychENCODE	PsychENCODE_eQTLs	ENSG00000015133	T	4.01571e-17	0.196542	1.77745e-14	C	-	14	91894819	CCDC88C	1
FA	14:91903707:A:T	PsychENCODE	PsychENCODE_eQTLs	ENSG00000015133	A	4.30378e-17	0.196035	1.90026e-14	T	-	14	91903707	CCDC88C	1
FA	14:91904737:C:T	PsychENCODE	PsychENCODE_eQTLs	ENSG00000015133	T	5.43246e-17	0.192898	2.37951e-14	C	-	14	91904737	CCDC88C	1
FA	14:91905080:C:T	PsychENCODE	PsychENCODE_eQTLs	ENSG00000015133	T	4.45433e-16	0.186019	1.81367e-13	C	-	14	91905080	CCDC88C	1
FA	14:91909917:C:T	PsychENCODE	PsychENCODE_eQTLs	ENSG00000015133	T	5.21312e-16	0.185799	2.11138e-13	C	-	14	91909917	CCDC88C	1
FA	14:91910049:A:G	PsychENCODE	PsychENCODE_eQTLs	ENSG00000015133	A	5.1417e-16	0.185861	2.08342e-13	G	-	14	91910049	CCDC88C	1
FA	14:91910620:C:T	PsychENCODE	PsychENCODE_eQTLs	ENSG00000015133	T	5.38397e-16	0.185731	2.17809e-13	C	-	14	91910620	CCDC88C	1
FA	14:91910811:A:T	PsychENCODE	PsychENCODE_eQTLs	ENSG00000015133	A	4.8024e-16	0.186037	1.95033e-13	T	-	14	91910811	CCDC88C	1
FA	14:91910840:A:G	PsychENCODE	PsychENCODE_eQTLs	ENSG00000015133	G	4.82036e-16	0.186031	1.9574e-13	A	-	14	91910840	CCDC88C	1
FA	14:91911212:A:T	PsychENCODE	PsychENCODE_eQTLs	ENSG00000015133	T	5.67268e-16	0.185607	2.29062e-13	A	-	14	91911212	CCDC88C	1
FA	14:91911283:A:G	PsychENCODE	PsychENCODE_eQTLs	ENSG00000015133	A	5.70111e-16	0.185599	2.30162e-13	G	-	14	91911283	CCDC88C	1
FA	14:91911724:C:G	PsychENCODE	PsychENCODE_eQTLs	ENSG00000015133	G	5.88866e-16	0.185516	2.37466e-13	C	-	14	91911724	CCDC88C	1
FA	14:91911942:A:G	PsychENCODE	PsychENCODE_eQTLs	ENSG00000015133	G	5.92484e-16	0.185501	2.38878e-13	A	-	14	91911942	CCDC88C	1
FA	14:91912253:A:G	PsychENCODE	PsychENCODE_eQTLs	ENSG00000015133	G	6.08848e-16	0.18543	2.45234e-13	A	-	14	91912253	CCDC88C	1
FA	14:91912604:A:C	PsychENCODE	PsychENCODE_eQTLs	ENSG00000015133	A	6.27212e-16	0.185349	2.52358e-13	C	-	14	91912604	CCDC88C	1
FA	14:91912805:A:C	PsychENCODE	PsychENCODE_eQTLs	ENSG00000015133	A	6.34732e-16	0.185319	2.55291e-13	C	-	14	91912805	CCDC88C	1
FA	14:91912940:C:G	PsychENCODE	PsychENCODE_eQTLs	ENSG00000015133	C	6.61426e-16	0.185206	2.65673e-13	G	-	14	91912940	CCDC88C	1
FA	14:91913083:A:C	PsychENCODE	PsychENCODE_eQTLs	ENSG00000015133	A	6.71064e-16	0.185165	2.69412e-13	C	-	14	91913083	CCDC88C	1
FA	14:91913840:A:G	PsychENCODE	PsychENCODE_eQTLs	ENSG00000015133	G	3.23518e-13	0.167156	1.01932e-10	A	-	14	91913840	CCDC88C	1
FA	14:91916240:C:T	PsychENCODE	PsychENCODE_eQTLs	ENSG00000015133	C	3.40652e-15	0.181556	1.28638e-12	T	-	14	91916240	CCDC88C	1
FA	14:91919081:A:T	PsychENCODE	PsychENCODE_eQTLs	ENSG00000015133	A	3.32544e-15	0.181482	1.25695e-12	T	-	14	91919081	CCDC88C	1
FA	14:91919973:C:G	PsychENCODE	PsychENCODE_eQTLs	ENSG00000015133	C	3.26138e-15	0.181438	1.23384e-12	G	-	14	91919973	CCDC88C	1
FA	14:91927521:G:T	PsychENCODE	PsychENCODE_eQTLs	ENSG00000015133	T	3.38107e-15	0.180987	1.27715e-12	G	-	14	91927521	CCDC88C	1
FA	14:91928812:G:T	PsychENCODE	PsychENCODE_eQTLs	ENSG00000015133	T	3.36296e-15	0.180986	1.27059e-12	G	-	14	91928812	CCDC88C	1
FA	14:91928992:G:T	PsychENCODE	PsychENCODE_eQTLs	ENSG00000015133	G	3.37983e-15	0.18098	1.27671e-12	T	-	14	91928992	CCDC88C	1
FA	14:91930152:C:T	PsychENCODE	PsychENCODE_eQTLs	ENSG00000015133	T	3.35607e-15	0.181002	1.26811e-12	C	-	14	91930152	CCDC88C	1
FA	14:91930627:C:T	PsychENCODE	PsychENCODE_eQTLs	ENSG00000015133	T	3.36391e-15	0.180984	1.27093e-12	C	-	14	91930627	CCDC88C	1
FA	14:91931139:A:C	PsychENCODE	PsychENCODE_eQTLs	ENSG00000015133	A	4.089e-15	0.180613	1.53364e-12	C	-	14	91931139	CCDC88C	1
FA	14:91934969:A:G	PsychENCODE	PsychENCODE_eQTLs	ENSG00000015133	G	3.25826e-15	0.1811	1.23269e-12	A	-	14	91934969	CCDC88C	1
FA	14:91936697:A:C	PsychENCODE	PsychENCODE_eQTLs	ENSG00000015133	C	3.35122e-15	0.180994	1.26633e-12	A	-	14	91936697	CCDC88C	1
FA	14:91945502:G:T	PsychENCODE	PsychENCODE_eQTLs	ENSG00000015133	T	3.36688e-15	0.180985	1.272e-12	G	-	14	91945502	CCDC88C	1
FA	14:91945678:A:G	PsychENCODE	PsychENCODE_eQTLs	ENSG00000015133	A	3.37496e-15	0.180979	1.27493e-12	G	-	14	91945678	CCDC88C	1
FA	14:91946132:C:T	PsychENCODE	PsychENCODE_eQTLs	ENSG00000015133	T	2.79278e-15	0.181817	1.06267e-12	C	-	14	91946132	CCDC88C	1
FA	14:91946662:A:G	PsychENCODE	PsychENCODE_eQTLs	ENSG00000015133	A	3.35664e-15	0.181004	1.26832e-12	G	-	14	91946662	CCDC88C	1
FA	14:91947140:A:G	PsychENCODE	PsychENCODE_eQTLs	ENSG00000015133	G	3.34779e-15	0.181017	1.26506e-12	A	-	14	91947140	CCDC88C	1
FA	14:91949499:A:G	PsychENCODE	PsychENCODE_eQTLs	ENSG00000015133	G	3.32903e-15	0.181058	1.25827e-12	A	-	14	91949499	CCDC88C	1
FA	14:91949546:A:G	PsychENCODE	PsychENCODE_eQTLs	ENSG00000015133	G	3.39989e-15	0.18104	1.28396e-12	A	-	14	91949546	CCDC88C	1
FA	14:91949986:C:T	PsychENCODE	PsychENCODE_eQTLs	ENSG00000015133	C	3.31621e-15	0.181077	1.25365e-12	T	-	14	91949986	CCDC88C	1
FA	14:91954507:A:T	PsychENCODE	PsychENCODE_eQTLs	ENSG00000015133	T	3.25791e-15	0.181183	1.23257e-12	A	-	14	91954507	CCDC88C	1
FA	14:91954889:A:G	PsychENCODE	PsychENCODE_eQTLs	ENSG00000015133	G	3.27694e-15	0.18117	1.23945e-12	A	-	14	91954889	CCDC88C	1
FA	14:91955542:C:T	PsychENCODE	PsychENCODE_eQTLs	ENSG00000015133	T	3.26582e-15	0.181197	1.23546e-12	C	-	14	91955542	CCDC88C	1
FA	14:91957385:C:G	PsychENCODE	PsychENCODE_eQTLs	ENSG00000015133	C	4.2053e-15	0.18081	1.57546e-12	G	-	14	91957385	CCDC88C	1
FA	14:91960223:C:T	PsychENCODE	PsychENCODE_eQTLs	ENSG00000015133	C	5.08421e-15	0.181245	1.89059e-12	T	-	14	91960223	CCDC88C	1
FA	14:91960784:C:T	PsychENCODE	PsychENCODE_eQTLs	ENSG00000015133	T	5.37613e-15	0.180101	1.99513e-12	C	-	14	91960784	CCDC88C	1
FA	14:91960872:A:G	PsychENCODE	PsychENCODE_eQTLs	ENSG00000015133	A	5.37688e-15	0.180102	1.9954e-12	G	-	14	91960872	CCDC88C	1
FA	14:91962526:C:T	PsychENCODE	PsychENCODE_eQTLs	ENSG00000015133	C	5.3184e-15	0.180166	1.97439e-12	T	-	14	91962526	CCDC88C	1
FA	14:91964683:A:G	PsychENCODE	PsychENCODE_eQTLs	ENSG00000015133	G	3.98425e-14	0.174927	1.36774e-11	A	-	14	91964683	CCDC88C	1
FA	14:91966631:A:G	PsychENCODE	PsychENCODE_eQTLs	ENSG00000015133	G	5.1152e-15	0.180381	1.90174e-12	A	-	14	91966631	CCDC88C	1
FA	14:91967666:C:T	PsychENCODE	PsychENCODE_eQTLs	ENSG00000015133	C	5.20403e-15	0.180337	1.93354e-12	T	-	14	91967666	CCDC88C	1
FA	14:91967710:C:T	PsychENCODE	PsychENCODE_eQTLs	ENSG00000015133	C	5.37586e-14	0.176768	1.82259e-11	T	-	14	91967710	CCDC88C	1
FA	14:91968127:A:C	PsychENCODE	PsychENCODE_eQTLs	ENSG00000015133	A	5.18612e-15	0.180362	1.92707e-12	C	-	14	91968127	CCDC88C	1
FA	14:91968313:A:G	PsychENCODE	PsychENCODE_eQTLs	ENSG00000015133	G	5.17533e-15	0.180374	1.92318e-12	A	-	14	91968313	CCDC88C	1
FA	14:91970473:C:T	PsychENCODE	PsychENCODE_eQTLs	ENSG00000015133	T	1.059e-14	0.181126	3.83427e-12	C	-	14	91970473	CCDC88C	1
FA	14:91971265:C:T	PsychENCODE	PsychENCODE_eQTLs	ENSG00000015133	C	5.10914e-15	0.180456	1.89957e-12	T	-	14	91971265	CCDC88C	1
FA	14:91971583:C:T	PsychENCODE	PsychENCODE_eQTLs	ENSG00000015133	C	5.10666e-15	0.180461	1.89868e-12	T	-	14	91971583	CCDC88C	1
FA	14:91979400:A:C	PsychENCODE	PsychENCODE_eQTLs	ENSG00000015133	C	1.20449e-18	0.202025	6.02608e-16	A	-	14	91979400	CCDC88C	1
FA	14:91988576:C:T	PsychENCODE	PsychENCODE_eQTLs	ENSG00000015133	C	4.31917e-14	0.177649	1.47773e-11	T	-	14	91988576	CCDC88C	1
FA	14:91991953:C:G	PsychENCODE	PsychENCODE_eQTLs	ENSG00000015133	G	5.5132e-18	0.197367	2.61345e-15	C	-	14	91991953	CCDC88C	1
FA	14:91999791:A:G	PsychENCODE	PsychENCODE_eQTLs	ENSG00000015133	A	1.20168e-17	0.196001	5.55221e-15	G	-	14	91999791	CCDC88C	1
FA	14:92006238:C:T	PsychENCODE	PsychENCODE_eQTLs	ENSG00000015133	T	7.13294e-12	0.160817	1.95792e-09	C	-	14	92006238	CCDC88C	1
FA	14:92006746:A:G	PsychENCODE	PsychENCODE_eQTLs	ENSG00000015133	G	7.35075e-12	0.16073	2.01503e-09	A	-	14	92006746	CCDC88C	1
FA	14:92013398:A:G	PsychENCODE	PsychENCODE_eQTLs	ENSG00000015133	G	2.29422e-12	0.160478	6.63793e-10	A	-	14	92013398	CCDC88C	1
FA	14:92014803:C:G	PsychENCODE	PsychENCODE_eQTLs	ENSG00000015133	G	1.27923e-10	0.151156	3.04253e-08	C	-	14	92014803	CCDC88C	1
FA	14:92026327:A:C	PsychENCODE	PsychENCODE_eQTLs	ENSG00000015133	C	3.26249e-15	0.178048	1.23424e-12	C	+	14	92026327	CCDC88C	1
FA	14:92026454:C:T	PsychENCODE	PsychENCODE_eQTLs	ENSG00000015133	T	3.28639e-15	0.178027	1.24289e-12	T	+	14	92026454	CCDC88C	1
FA	14:92030362:C:G	PsychENCODE	PsychENCODE_eQTLs	ENSG00000015133	C	3.94308e-15	0.177171	1.48101e-12	C	+	14	92030362	CCDC88C	1
FA	14:92034211:A:G	PsychENCODE	PsychENCODE_eQTLs	ENSG00000015133	A	4.44862e-15	0.176678	1.66306e-12	A	+	14	92034211	CCDC88C	1
FA	14:92035938:A:C	PsychENCODE	PsychENCODE_eQTLs	ENSG00000015133	A	4.55035e-15	0.176584	1.69969e-12	A	+	14	92035938	CCDC88C	1
FA	14:92042364:A:G	PsychENCODE	PsychENCODE_eQTLs	ENSG00000015133	A	1.01615e-14	0.174375	3.68408e-12	G	-	14	92042364	CCDC88C	1
FA	14:92047109:A:G	PsychENCODE	PsychENCODE_eQTLs	ENSG00000015133	G	1.35571e-14	0.173459	4.86168e-12	A	-	14	92047109	CCDC88C	1
FA	14:92050613:A:G	PsychENCODE	PsychENCODE_eQTLs	ENSG00000015133	G	2.27022e-12	0.158663	6.57161e-10	G	+	14	92050613	CCDC88C	1
FA	14:92052457:C:G	PsychENCODE	PsychENCODE_eQTLs	ENSG00000015133	C	2.74674e-13	0.164288	8.70828e-11	G	-	14	92052457	CCDC88C	1
FA	14:91871672:G:T	xQTLServer	xQTLServer_eQTLs	ENSG00000015133	T	8.91902e-12	NA	0.000539213	T	NA	14	91871672	CCDC88C	1
FA	14:91877172:C:T	xQTLServer	xQTLServer_eQTLs	ENSG00000015133	T	2.11088e-11	NA	0.00127617	T	NA	14	91877172	CCDC88C	1
FA	14:91881387:C:T	xQTLServer	xQTLServer_eQTLs	ENSG00000015133	C	1.51275e-15	NA	9.14557e-08	C	NA	14	91881387	CCDC88C	1
FA	14:91881704:C:T	xQTLServer	xQTLServer_eQTLs	ENSG00000015133	C	1.95539e-12	NA	0.000118216	C	NA	14	91881704	CCDC88C	1
FA	14:91881751:C:T	xQTLServer	xQTLServer_eQTLs	ENSG00000015133	C	1.51275e-15	NA	9.14557e-08	C	NA	14	91881751	CCDC88C	1
FA	14:91881908:G:T	xQTLServer	xQTLServer_eQTLs	ENSG00000015133	T	1.95539e-12	NA	0.000118216	T	NA	14	91881908	CCDC88C	1
FA	14:91883967:G:T	xQTLServer	xQTLServer_eQTLs	ENSG00000015133	G	1.45666e-12	NA	8.80649e-05	G	NA	14	91883967	CCDC88C	1
FA	14:91884655:C:T	xQTLServer	xQTLServer_eQTLs	ENSG00000015133	T	2.10406e-15	NA	1.27204e-07	T	NA	14	91884655	CCDC88C	1
FA	14:91890677:C:T	xQTLServer	xQTLServer_eQTLs	ENSG00000015133	T	2.70408e-12	NA	0.000163479	T	NA	14	91890677	CCDC88C	1
FA	14:91894792:A:G	xQTLServer	xQTLServer_eQTLs	ENSG00000015133	A	6.12691e-11	NA	0.00370412	A	NA	14	91894792	CCDC88C	1
FA	14:91894819:C:T	xQTLServer	xQTLServer_eQTLs	ENSG00000015133	C	6.12691e-11	NA	0.00370412	C	NA	14	91894819	CCDC88C	1
FA	14:91903033:A:G	xQTLServer	xQTLServer_eQTLs	ENSG00000015133	G	1.77789e-11	NA	0.00107485	G	NA	14	91903033	CCDC88C	1
FA	14:91903071:C:T	xQTLServer	xQTLServer_eQTLs	ENSG00000015133	C	1.77789e-11	NA	0.00107485	C	NA	14	91903071	CCDC88C	1
FA	14:91903526:A:G	xQTLServer	xQTLServer_eQTLs	ENSG00000015133	A	1.77789e-11	NA	0.00107485	A	NA	14	91903526	CCDC88C	1
FA	14:91903662:A:G	xQTLServer	xQTLServer_eQTLs	ENSG00000015133	G	1.77789e-11	NA	0.00107485	G	NA	14	91903662	CCDC88C	1
FA	14:91903707:A:T	xQTLServer	xQTLServer_eQTLs	ENSG00000015133	T	1.77789e-11	NA	0.00107485	T	NA	14	91903707	CCDC88C	1
FA	14:91904737:C:T	xQTLServer	xQTLServer_eQTLs	ENSG00000015133	C	1.77789e-11	NA	0.00107485	C	NA	14	91904737	CCDC88C	1
FA	14:91905080:C:T	xQTLServer	xQTLServer_eQTLs	ENSG00000015133	C	1.77789e-11	NA	0.00107485	C	NA	14	91905080	CCDC88C	1
FA	14:91909917:C:T	xQTLServer	xQTLServer_eQTLs	ENSG00000015133	C	1.77789e-11	NA	0.00107485	C	NA	14	91909917	CCDC88C	1
FA	14:91910049:A:G	xQTLServer	xQTLServer_eQTLs	ENSG00000015133	G	1.77789e-11	NA	0.00107485	G	NA	14	91910049	CCDC88C	1
FA	14:91910620:C:T	xQTLServer	xQTLServer_eQTLs	ENSG00000015133	C	1.77789e-11	NA	0.00107485	C	NA	14	91910620	CCDC88C	1
FA	14:91910811:A:T	xQTLServer	xQTLServer_eQTLs	ENSG00000015133	T	1.77789e-11	NA	0.00107485	T	NA	14	91910811	CCDC88C	1
FA	14:91910840:A:G	xQTLServer	xQTLServer_eQTLs	ENSG00000015133	A	1.77789e-11	NA	0.00107485	A	NA	14	91910840	CCDC88C	1
FA	14:91911212:A:T	xQTLServer	xQTLServer_eQTLs	ENSG00000015133	A	1.77789e-11	NA	0.00107485	A	NA	14	91911212	CCDC88C	1
FA	14:91911283:A:G	xQTLServer	xQTLServer_eQTLs	ENSG00000015133	G	1.77789e-11	NA	0.00107485	G	NA	14	91911283	CCDC88C	1
FA	14:91911724:C:G	xQTLServer	xQTLServer_eQTLs	ENSG00000015133	C	1.77789e-11	NA	0.00107485	C	NA	14	91911724	CCDC88C	1
FA	14:91911942:A:G	xQTLServer	xQTLServer_eQTLs	ENSG00000015133	A	1.77789e-11	NA	0.00107485	A	NA	14	91911942	CCDC88C	1
FA	14:91912253:A:G	xQTLServer	xQTLServer_eQTLs	ENSG00000015133	A	1.77789e-11	NA	0.00107485	A	NA	14	91912253	CCDC88C	1
FA	14:91912604:A:C	xQTLServer	xQTLServer_eQTLs	ENSG00000015133	C	1.77789e-11	NA	0.00107485	C	NA	14	91912604	CCDC88C	1
FA	14:91912805:A:C	xQTLServer	xQTLServer_eQTLs	ENSG00000015133	C	1.77789e-11	NA	0.00107485	C	NA	14	91912805	CCDC88C	1
FA	14:91912940:C:G	xQTLServer	xQTLServer_eQTLs	ENSG00000015133	G	3.00854e-11	NA	0.00181886	G	NA	14	91912940	CCDC88C	1
FA	14:91913083:A:C	xQTLServer	xQTLServer_eQTLs	ENSG00000015133	C	3.00854e-11	NA	0.00181886	C	NA	14	91913083	CCDC88C	1
FA	14:91913840:A:G	xQTLServer	xQTLServer_eQTLs	ENSG00000015133	A	1.80032e-10	NA	0.0108841	A	NA	14	91913840	CCDC88C	1
FA	14:91916240:C:T	xQTLServer	xQTLServer_eQTLs	ENSG00000015133	T	2.2468e-10	NA	0.0135834	T	NA	14	91916240	CCDC88C	1
FA	14:91919081:A:T	xQTLServer	xQTLServer_eQTLs	ENSG00000015133	T	2.2468e-10	NA	0.0135834	T	NA	14	91919081	CCDC88C	1
FA	14:91919973:C:G	xQTLServer	xQTLServer_eQTLs	ENSG00000015133	G	2.2468e-10	NA	0.0135834	G	NA	14	91919973	CCDC88C	1
FA	14:91923988:A:C	xQTLServer	xQTLServer_eQTLs	ENSG00000015133	C	2.36558e-10	NA	0.0143015	C	NA	14	91923988	CCDC88C	1
FA	14:91925027:G:T	xQTLServer	xQTLServer_eQTLs	ENSG00000015133	G	2.36558e-10	NA	0.0143015	G	NA	14	91925027	CCDC88C	1
FA	14:91927521:G:T	xQTLServer	xQTLServer_eQTLs	ENSG00000015133	G	2.36558e-10	NA	0.0143015	G	NA	14	91927521	CCDC88C	1
FA	14:91927717:A:G	xQTLServer	xQTLServer_eQTLs	ENSG00000015133	G	2.36558e-10	NA	0.0143015	G	NA	14	91927717	CCDC88C	1
FA	14:91928812:G:T	xQTLServer	xQTLServer_eQTLs	ENSG00000015133	G	2.36558e-10	NA	0.0143015	G	NA	14	91928812	CCDC88C	1
FA	14:91928992:G:T	xQTLServer	xQTLServer_eQTLs	ENSG00000015133	T	2.36558e-10	NA	0.0143015	T	NA	14	91928992	CCDC88C	1
FA	14:91930152:C:T	xQTLServer	xQTLServer_eQTLs	ENSG00000015133	C	2.36558e-10	NA	0.0143015	C	NA	14	91930152	CCDC88C	1
FA	14:91930627:C:T	xQTLServer	xQTLServer_eQTLs	ENSG00000015133	C	2.36558e-10	NA	0.0143015	C	NA	14	91930627	CCDC88C	1
FA	14:91931029:C:T	xQTLServer	xQTLServer_eQTLs	ENSG00000015133	T	2.36558e-10	NA	0.0143015	T	NA	14	91931029	CCDC88C	1
FA	14:91931139:A:C	xQTLServer	xQTLServer_eQTLs	ENSG00000015133	C	2.36558e-10	NA	0.0143015	C	NA	14	91931139	CCDC88C	1
FA	14:91934303:A:G	xQTLServer	xQTLServer_eQTLs	ENSG00000015133	G	2.36558e-10	NA	0.0143015	G	NA	14	91934303	CCDC88C	1
FA	14:91934969:A:G	xQTLServer	xQTLServer_eQTLs	ENSG00000015133	A	2.36558e-10	NA	0.0143015	A	NA	14	91934969	CCDC88C	1
FA	14:91935587:A:G	xQTLServer	xQTLServer_eQTLs	ENSG00000015133	A	2.36558e-10	NA	0.0143015	A	NA	14	91935587	CCDC88C	1
FA	14:91936697:A:C	xQTLServer	xQTLServer_eQTLs	ENSG00000015133	A	2.2468e-10	NA	0.0135834	A	NA	14	91936697	CCDC88C	1
FA	14:91937143:A:G	xQTLServer	xQTLServer_eQTLs	ENSG00000015133	G	2.2468e-10	NA	0.0135834	G	NA	14	91937143	CCDC88C	1
FA	14:91944911:A:G	xQTLServer	xQTLServer_eQTLs	ENSG00000015133	G	2.2468e-10	NA	0.0135834	G	NA	14	91944911	CCDC88C	1
FA	14:91945502:G:T	xQTLServer	xQTLServer_eQTLs	ENSG00000015133	G	2.2468e-10	NA	0.0135834	G	NA	14	91945502	CCDC88C	1
FA	14:91945678:A:G	xQTLServer	xQTLServer_eQTLs	ENSG00000015133	G	2.2468e-10	NA	0.0135834	G	NA	14	91945678	CCDC88C	1
FA	14:91946132:C:T	xQTLServer	xQTLServer_eQTLs	ENSG00000015133	C	2.2468e-10	NA	0.0135834	C	NA	14	91946132	CCDC88C	1
FA	14:91946662:A:G	xQTLServer	xQTLServer_eQTLs	ENSG00000015133	G	2.2468e-10	NA	0.0135834	G	NA	14	91946662	CCDC88C	1
FA	14:91946995:C:T	xQTLServer	xQTLServer_eQTLs	ENSG00000015133	C	2.2468e-10	NA	0.0135834	C	NA	14	91946995	CCDC88C	1
FA	14:91947140:A:G	xQTLServer	xQTLServer_eQTLs	ENSG00000015133	A	2.2468e-10	NA	0.0135834	A	NA	14	91947140	CCDC88C	1
FA	14:91949499:A:G	xQTLServer	xQTLServer_eQTLs	ENSG00000015133	A	2.2468e-10	NA	0.0135834	A	NA	14	91949499	CCDC88C	1
FA	14:91949546:A:G	xQTLServer	xQTLServer_eQTLs	ENSG00000015133	A	2.2468e-10	NA	0.0135834	A	NA	14	91949546	CCDC88C	1
FA	14:91949986:C:T	xQTLServer	xQTLServer_eQTLs	ENSG00000015133	T	2.2468e-10	NA	0.0135834	T	NA	14	91949986	CCDC88C	1
FA	14:91954507:A:T	xQTLServer	xQTLServer_eQTLs	ENSG00000015133	A	2.2468e-10	NA	0.0135834	A	NA	14	91954507	CCDC88C	1
FA	14:91954889:A:G	xQTLServer	xQTLServer_eQTLs	ENSG00000015133	A	2.2468e-10	NA	0.0135834	A	NA	14	91954889	CCDC88C	1
FA	14:91955493:C:T	xQTLServer	xQTLServer_eQTLs	ENSG00000015133	C	2.2468e-10	NA	0.0135834	C	NA	14	91955493	CCDC88C	1
FA	14:91955542:C:T	xQTLServer	xQTLServer_eQTLs	ENSG00000015133	C	2.2468e-10	NA	0.0135834	C	NA	14	91955542	CCDC88C	1
FA	14:91957385:C:G	xQTLServer	xQTLServer_eQTLs	ENSG00000015133	G	2.2468e-10	NA	0.0135834	G	NA	14	91957385	CCDC88C	1
FA	14:91960223:C:T	xQTLServer	xQTLServer_eQTLs	ENSG00000015133	T	2.49212e-10	NA	0.0150665	T	NA	14	91960223	CCDC88C	1
FA	14:91960784:C:T	xQTLServer	xQTLServer_eQTLs	ENSG00000015133	C	2.49212e-10	NA	0.0150665	C	NA	14	91960784	CCDC88C	1
FA	14:91960872:A:G	xQTLServer	xQTLServer_eQTLs	ENSG00000015133	G	2.49212e-10	NA	0.0150665	G	NA	14	91960872	CCDC88C	1
FA	14:91961188:C:T	xQTLServer	xQTLServer_eQTLs	ENSG00000015133	C	2.49212e-10	NA	0.0150665	NA	NA	14	91961188	CCDC88C	1
FA	14:91962037:A:G	xQTLServer	xQTLServer_eQTLs	ENSG00000015133	A	2.49212e-10	NA	0.0150665	A	NA	14	91962037	CCDC88C	1
FA	14:91962526:C:T	xQTLServer	xQTLServer_eQTLs	ENSG00000015133	T	2.49212e-10	NA	0.0150665	T	NA	14	91962526	CCDC88C	1
FA	14:91963722:A:G	xQTLServer	xQTLServer_eQTLs	ENSG00000015133	A	2.49212e-10	NA	0.0150665	NA	NA	14	91963722	CCDC88C	1
FA	14:91964683:A:G	xQTLServer	xQTLServer_eQTLs	ENSG00000015133	A	2.49212e-10	NA	0.0150665	A	NA	14	91964683	CCDC88C	1
FA	14:91964874:A:C	xQTLServer	xQTLServer_eQTLs	ENSG00000015133	A	2.49212e-10	NA	0.0150665	A	NA	14	91964874	CCDC88C	1
FA	14:91966631:A:G	xQTLServer	xQTLServer_eQTLs	ENSG00000015133	A	2.49212e-10	NA	0.0150665	A	NA	14	91966631	CCDC88C	1
FA	14:91967666:C:T	xQTLServer	xQTLServer_eQTLs	ENSG00000015133	T	2.49212e-10	NA	0.0150665	T	NA	14	91967666	CCDC88C	1
FA	14:91967710:C:T	xQTLServer	xQTLServer_eQTLs	ENSG00000015133	T	2.49212e-10	NA	0.0150665	T	NA	14	91967710	CCDC88C	1
FA	14:91968127:A:C	xQTLServer	xQTLServer_eQTLs	ENSG00000015133	C	2.49212e-10	NA	0.0150665	C	NA	14	91968127	CCDC88C	1
FA	14:91968268:A:G	xQTLServer	xQTLServer_eQTLs	ENSG00000015133	A	2.49212e-10	NA	0.0150665	A	NA	14	91968268	CCDC88C	1
FA	14:91968313:A:G	xQTLServer	xQTLServer_eQTLs	ENSG00000015133	A	1.34179e-10	NA	0.00811199	A	NA	14	91968313	CCDC88C	1
FA	14:91970473:C:T	xQTLServer	xQTLServer_eQTLs	ENSG00000015133	C	2.49212e-10	NA	0.0150665	C	NA	14	91970473	CCDC88C	1
FA	14:91971265:C:T	xQTLServer	xQTLServer_eQTLs	ENSG00000015133	T	2.49212e-10	NA	0.0150665	T	NA	14	91971265	CCDC88C	1
FA	14:91971583:C:T	xQTLServer	xQTLServer_eQTLs	ENSG00000015133	T	2.49212e-10	NA	0.0150665	T	NA	14	91971583	CCDC88C	1
FA	14:91972119:A:G	xQTLServer	xQTLServer_eQTLs	ENSG00000015133	A	2.1574e-10	NA	0.0130429	A	NA	14	91972119	CCDC88C	1
FA	14:91972628:C:T	xQTLServer	xQTLServer_eQTLs	ENSG00000015133	T	2.1574e-10	NA	0.0130429	T	NA	14	91972628	CCDC88C	1
FA	14:91972752:C:T	xQTLServer	xQTLServer_eQTLs	ENSG00000015133	C	2.49212e-10	NA	0.0150665	C	NA	14	91972752	CCDC88C	1
FA	14:91973849:A:G	xQTLServer	xQTLServer_eQTLs	ENSG00000015133	G	7.12626e-11	NA	0.00430829	G	NA	14	91973849	CCDC88C	1
FA	14:91979400:A:C	xQTLServer	xQTLServer_eQTLs	ENSG00000015133	C	3.63407e-14	NA	2.19704e-06	A	NA	14	91979400	CCDC88C	1
FA	14:91981411:C:T	xQTLServer	xQTLServer_eQTLs	ENSG00000015133	T	3.63407e-14	NA	2.19704e-06	C	NA	14	91981411	CCDC88C	1
FA	14:91984538:C:T	xQTLServer	xQTLServer_eQTLs	ENSG00000015133	C	1.21798e-11	NA	0.000736348	C	NA	14	91984538	CCDC88C	1
FA	14:91988576:C:T	xQTLServer	xQTLServer_eQTLs	ENSG00000015133	T	1.21798e-11	NA	0.000736348	T	NA	14	91988576	CCDC88C	1
FA	14:91991953:C:G	xQTLServer	xQTLServer_eQTLs	ENSG00000015133	C	1.46023e-14	NA	8.82805e-07	C	NA	14	91991953	CCDC88C	1
FA	14:91999791:A:G	xQTLServer	xQTLServer_eQTLs	ENSG00000015133	G	2.29349e-14	NA	1.38657e-06	G	NA	14	91999791	CCDC88C	1
FA	14:92006238:C:T	xQTLServer	xQTLServer_eQTLs	ENSG00000015133	C	2.94469e-11	NA	0.00178026	C	NA	14	92006238	CCDC88C	1
FA	14:92006746:A:G	xQTLServer	xQTLServer_eQTLs	ENSG00000015133	A	2.94469e-11	NA	0.00178026	A	NA	14	92006746	CCDC88C	1
FA	14:92008220:A:C	xQTLServer	xQTLServer_eQTLs	ENSG00000015133	A	5.22684e-14	NA	3.15997e-06	NA	NA	14	92008220	CCDC88C	1
FA	14:92013263:G:T	xQTLServer	xQTLServer_eQTLs	ENSG00000015133	T	3.67222e-11	NA	0.0022201	T	NA	14	92013263	CCDC88C	1
FA	14:92013398:A:G	xQTLServer	xQTLServer_eQTLs	ENSG00000015133	A	2.07257e-11	NA	0.001253	A	NA	14	92013398	CCDC88C	1
FA	14:92014803:C:G	xQTLServer	xQTLServer_eQTLs	ENSG00000015133	C	5.16482e-11	NA	0.00312247	C	NA	14	92014803	CCDC88C	1
FA	7:2752152:A:G	CMC	CMC_SVA_cis	ENSG00000174945	G	NA	1	0.009	G	+	7	2752152	AMZ1	1
FA	7:2757867:A:C	CMC	CMC_SVA_cis	ENSG00000174945	A	NA	1	0.009	A	+	7	2757867	AMZ1	1
FA	7:2757938:C:T	CMC	CMC_SVA_cis	ENSG00000174945	C	NA	1	0.009	C	+	7	2757938	AMZ1	1
FA	7:2758309:A:G	CMC	CMC_SVA_cis	ENSG00000174945	A	NA	1	0.009	A	+	7	2758309	AMZ1	1
FA	7:2758341:C:T	CMC	CMC_SVA_cis	ENSG00000174945	T	NA	1	0.009	T	+	7	2758341	AMZ1	1
FA	7:2758935:G:T	CMC	CMC_SVA_cis	ENSG00000174945	T	NA	1	0.009	T	+	7	2758935	AMZ1	1
FA	7:2758982:A:G	CMC	CMC_SVA_cis	ENSG00000174945	G	NA	1	0.009	G	+	7	2758982	AMZ1	1
FA	7:2759002:A:C	CMC	CMC_SVA_cis	ENSG00000174945	C	NA	1	0.009	C	+	7	2759002	AMZ1	1
FA	7:2759299:T:TA	CMC	CMC_SVA_cis	ENSG00000174945	T	NA	1	0.009	T	+	7	2759299	AMZ1	1
FA	7:2759473:C:T	CMC	CMC_SVA_cis	ENSG00000174945	T	NA	1	0.009	T	+	7	2759473	AMZ1	1
FA	7:2759795:C:T	CMC	CMC_SVA_cis	ENSG00000174945	C	NA	1	0.009	C	+	7	2759795	AMZ1	1
FA	7:2760124:A:G	CMC	CMC_SVA_cis	ENSG00000174945	G	NA	1	0.009	G	+	7	2760124	AMZ1	1
FA	7:2760338:A:T	CMC	CMC_SVA_cis	ENSG00000174945	A	NA	1	0.009	A	+	7	2760338	AMZ1	1
FA	7:2760609:A:G	CMC	CMC_SVA_cis	ENSG00000174945	A	NA	1	0.009	A	+	7	2760609	AMZ1	1
FA	7:2760935:C:T	CMC	CMC_SVA_cis	ENSG00000174945	T	NA	1	0.009	T	+	7	2760935	AMZ1	1
FA	7:2761177:C:T	CMC	CMC_SVA_cis	ENSG00000174945	T	NA	1	0.009	T	+	7	2761177	AMZ1	1
FA	7:2762126:C:T	CMC	CMC_SVA_cis	ENSG00000174945	C	NA	1	0.009	C	+	7	2762126	AMZ1	1
FA	7:2762386:C:T	CMC	CMC_SVA_cis	ENSG00000174945	C	NA	1	0.009	C	+	7	2762386	AMZ1	1
FA	7:2762764:A:AAAG	CMC	CMC_SVA_cis	ENSG00000174945	AAAG	NA	1	0.009	AAAG	+	7	2762764	AMZ1	1
FA	7:2763102:C:T	CMC	CMC_SVA_cis	ENSG00000174945	C	NA	1	0.009	C	+	7	2763102	AMZ1	1
FA	7:2764130:A:G	CMC	CMC_SVA_cis	ENSG00000174945	G	NA	1	0.009	G	+	7	2764130	AMZ1	1
FA	7:2764616:C:CA	CMC	CMC_SVA_cis	ENSG00000174945	C	NA	1	0.009	C	+	7	2764616	AMZ1	1
FA	7:2766383:A:G	CMC	CMC_SVA_cis	ENSG00000174945	G	NA	1	0.009	G	+	7	2766383	AMZ1	1
FA	7:2772431:A:C	CMC	CMC_SVA_cis	ENSG00000174945	A	NA	1	0.009	A	+	7	2772431	AMZ1	1
FA	7:2775542:C:G	CMC	CMC_SVA_cis	ENSG00000174945	G	NA	1	0.009	G	+	7	2775542	AMZ1	1
FA	7:2777825:A:G	CMC	CMC_SVA_cis	ENSG00000174945	A	NA	1	0.009	A	+	7	2777825	AMZ1	1
FA	7:2781892:C:T	CMC	CMC_SVA_cis	ENSG00000174945	T	NA	1	0.009	T	+	7	2781892	AMZ1	1
FA	7:2783306:C:T	CMC	CMC_SVA_cis	ENSG00000174945	T	NA	1	0.009	T	+	7	2783306	AMZ1	1
FA	7:2783815:C:G	CMC	CMC_SVA_cis	ENSG00000174945	C	NA	1	0.009	C	+	7	2783815	AMZ1	1
FA	7:2788912:C:T	CMC	CMC_SVA_cis	ENSG00000174945	T	NA	1	0.009	T	+	7	2788912	AMZ1	1
FA	7:2789880:A:C	CMC	CMC_SVA_cis	ENSG00000174945	A	NA	1	0.009	A	+	7	2789880	AMZ1	1
FA	7:2790685:C:T	CMC	CMC_SVA_cis	ENSG00000174945	T	NA	1	0.009	T	+	7	2790685	AMZ1	1
FA	7:2795882:G:T	CMC	CMC_SVA_cis	ENSG00000174945	T	NA	1	0.009	T	+	7	2795882	AMZ1	1
FA	7:2795957:A:G	CMC	CMC_SVA_cis	ENSG00000174945	A	NA	1	0.009	A	+	7	2795957	AMZ1	1
FA	7:2796763:C:T	CMC	CMC_SVA_cis	ENSG00000174945	C	NA	1	0.009	C	+	7	2796763	AMZ1	1
FA	7:2797267:C:T	CMC	CMC_SVA_cis	ENSG00000174945	T	NA	1	0.009	T	+	7	2797267	AMZ1	1
FA	7:2798294:A:C	CMC	CMC_SVA_cis	ENSG00000174945	C	NA	1	0.009	C	+	7	2798294	AMZ1	1
FA	7:2798731:A:G	CMC	CMC_SVA_cis	ENSG00000174945	A	NA	1	0.009	A	+	7	2798731	AMZ1	1
FA	7:2800521:A:G	CMC	CMC_SVA_cis	ENSG00000174945	A	NA	1	0.009	A	+	7	2800521	AMZ1	1
FA	7:2801542:A:G	CMC	CMC_SVA_cis	ENSG00000174945	G	NA	1	0.009	G	+	7	2801542	AMZ1	1
FA	7:2801803:C:T	CMC	CMC_SVA_cis	ENSG00000174945	C	NA	1	0.009	C	+	7	2801803	AMZ1	1
FA	7:2801997:A:AG	CMC	CMC_SVA_cis	ENSG00000174945	A	NA	1	0.009	A	+	7	2801997	AMZ1	1
FA	7:2802522:C:T	CMC	CMC_SVA_cis	ENSG00000174945	T	NA	1	0.009	T	+	7	2802522	AMZ1	1
FA	7:2802943:A:G	CMC	CMC_SVA_cis	ENSG00000174945	G	NA	1	0.009	G	+	7	2802943	AMZ1	1
FA	7:2803037:A:G	CMC	CMC_SVA_cis	ENSG00000174945	A	NA	1	0.009	A	+	7	2803037	AMZ1	1
FA	7:2803510:C:T	CMC	CMC_SVA_cis	ENSG00000174945	C	NA	1	0.009	C	+	7	2803510	AMZ1	1
FA	7:2805509:G:GC	CMC	CMC_SVA_cis	ENSG00000174945	G	NA	1	0.009	G	+	7	2805509	AMZ1	1
FA	7:2807248:T:TA	CMC	CMC_SVA_cis	ENSG00000174945	T	NA	1	0.009	T	+	7	2807248	AMZ1	1
FA	7:2808732:G:T	CMC	CMC_SVA_cis	ENSG00000174945	T	NA	1	0.009	T	+	7	2808732	AMZ1	1
FA	7:2810746:A:G	CMC	CMC_SVA_cis	ENSG00000174945	G	NA	1	0.009	G	+	7	2810746	AMZ1	1
FA	7:2812632:C:G	CMC	CMC_SVA_cis	ENSG00000174945	C	NA	1	0.009	C	+	7	2812632	AMZ1	1
FA	7:2816590:T:TAAG	CMC	CMC_SVA_cis	ENSG00000174945	TAAG	NA	1	0.009	TAAG	+	7	2816590	AMZ1	1
FA	7:2817455:G:T	CMC	CMC_SVA_cis	ENSG00000174945	G	NA	1	0.009	G	+	7	2817455	AMZ1	1
FA	7:2819727:A:T	CMC	CMC_SVA_cis	ENSG00000174945	T	NA	1	0.009	T	+	7	2819727	AMZ1	1
FA	7:2822986:A:T	CMC	CMC_SVA_cis	ENSG00000174945	T	NA	1	0.009	T	+	7	2822986	AMZ1	1
FA	7:2823476:A:G	CMC	CMC_SVA_cis	ENSG00000174945	G	NA	1	0.009	G	+	7	2823476	AMZ1	1
FA	7:2836848:G:T	CMC	CMC_SVA_cis	ENSG00000174945	T	NA	1	0.009	T	+	7	2836848	AMZ1	1
FA	7:2841164:A:G	CMC	CMC_SVA_cis	ENSG00000174945	G	NA	1	0.009	G	+	7	2841164	AMZ1	1
FA	7:2846894:G:T	CMC	CMC_SVA_cis	ENSG00000174945	G	NA	1	0.009	G	+	7	2846894	AMZ1	1
FA	7:2857876:C:T	CMC	CMC_SVA_cis	ENSG00000174945	T	NA	1	0.009	T	+	7	2857876	AMZ1	1
FA	7:2859847:A:G	CMC	CMC_SVA_cis	ENSG00000174945	G	NA	1	0.009	G	+	7	2859847	AMZ1	1
FA	7:2862542:A:C	CMC	CMC_SVA_cis	ENSG00000174945	C	NA	1	0.009	C	+	7	2862542	AMZ1	1
FA	7:2862906:C:T	CMC	CMC_SVA_cis	ENSG00000174945	C	NA	1	0.009	C	+	7	2862906	AMZ1	1
FA	7:2863443:G:T	CMC	CMC_SVA_cis	ENSG00000174945	T	NA	1	0.009	T	+	7	2863443	AMZ1	1
FA	7:2863574:A:G	CMC	CMC_SVA_cis	ENSG00000174945	G	NA	1	0.009	G	+	7	2863574	AMZ1	1
FA	7:2864586:G:T	CMC	CMC_SVA_cis	ENSG00000174945	G	NA	1	0.009	G	+	7	2864586	AMZ1	1
FA	7:2864706:A:C	CMC	CMC_SVA_cis	ENSG00000174945	C	NA	1	0.009	C	+	7	2864706	AMZ1	1
FA	7:2867557:A:AT	CMC	CMC_SVA_cis	ENSG00000174945	A	NA	1	0.009	A	+	7	2867557	AMZ1	1
FA	7:2869522:A:G	CMC	CMC_SVA_cis	ENSG00000174945	G	NA	1	0.009	G	+	7	2869522	AMZ1	1
FA	7:2869985:C:T	CMC	CMC_SVA_cis	ENSG00000174945	T	NA	1	0.009	T	+	7	2869985	AMZ1	1
FA	7:2870454:G:T	CMC	CMC_SVA_cis	ENSG00000174945	T	NA	1	0.009	T	+	7	2870454	AMZ1	1
FA	7:2871087:G:GAGTGC	CMC	CMC_SVA_cis	ENSG00000174945	GAGTGC	NA	1	0.009	GAGTGC	+	7	2871087	AMZ1	1
FA	7:2871317:A:G	CMC	CMC_SVA_cis	ENSG00000174945	A	NA	1	0.009	A	+	7	2871317	AMZ1	1
FA	7:2872233:A:G	CMC	CMC_SVA_cis	ENSG00000174945	A	NA	1	0.009	A	+	7	2872233	AMZ1	1
FA	7:2872446:A:G	CMC	CMC_SVA_cis	ENSG00000174945	G	NA	1	0.009	G	+	7	2872446	AMZ1	1
FA	7:2873136:C:T	CMC	CMC_SVA_cis	ENSG00000174945	C	NA	1	0.009	C	+	7	2873136	AMZ1	1
FA	7:2873234:C:T	CMC	CMC_SVA_cis	ENSG00000174945	C	NA	1	0.009	C	+	7	2873234	AMZ1	1
FA	7:2873247:C:G	CMC	CMC_SVA_cis	ENSG00000174945	C	NA	1	0.009	C	+	7	2873247	AMZ1	1
FA	7:2873373:C:CTG	CMC	CMC_SVA_cis	ENSG00000174945	CTG	NA	1	0.009	CTG	+	7	2873373	AMZ1	1
FA	7:2873648:A:G	CMC	CMC_SVA_cis	ENSG00000174945	A	NA	1	0.009	A	+	7	2873648	AMZ1	1
FA	7:2873763:A:G	CMC	CMC_SVA_cis	ENSG00000174945	G	NA	1	0.009	G	+	7	2873763	AMZ1	1
FA	7:2874540:C:T	CMC	CMC_SVA_cis	ENSG00000174945	C	NA	1	0.009	C	+	7	2874540	AMZ1	1
FA	7:2874601:A:G	CMC	CMC_SVA_cis	ENSG00000174945	A	NA	1	0.009	A	+	7	2874601	AMZ1	1
FA	7:2875420:A:G	CMC	CMC_SVA_cis	ENSG00000174945	G	NA	1	0.009	G	+	7	2875420	AMZ1	1
FA	7:2875570:A:G	CMC	CMC_SVA_cis	ENSG00000174945	G	NA	1	0.009	G	+	7	2875570	AMZ1	1
FA	7:2878103:A:G	CMC	CMC_SVA_cis	ENSG00000174945	G	NA	1	0.009	G	+	7	2878103	AMZ1	1
FA	7:2878510:A:G	CMC	CMC_SVA_cis	ENSG00000174945	A	NA	1	0.009	A	+	7	2878510	AMZ1	1
FA	7:2878707:A:G	CMC	CMC_SVA_cis	ENSG00000174945	G	NA	1	0.009	G	+	7	2878707	AMZ1	1
FA	7:2881917:A:G	CMC	CMC_SVA_cis	ENSG00000174945	A	NA	1	0.009	A	+	7	2881917	AMZ1	1
FA	7:2882030:C:T	CMC	CMC_SVA_cis	ENSG00000136213	T	NA	1	0.049	T	+	7	2882030	CHST12	1
FA	7:2882030:C:T	CMC	CMC_SVA_cis	ENSG00000146535	T	NA	1	0.009	T	+	7	2882030	GNA12	1
FA	7:2882262:A:G	CMC	CMC_SVA_cis	ENSG00000136213	G	NA	1	0.049	G	+	7	2882262	CHST12	1
FA	7:2882262:A:G	CMC	CMC_SVA_cis	ENSG00000146535	G	NA	1	0.009	G	+	7	2882262	GNA12	1
FA	7:2882421:A:G	CMC	CMC_SVA_cis	ENSG00000174945	G	NA	1	0.009	G	+	7	2882421	AMZ1	1
FA	7:2882621:A:G	CMC	CMC_SVA_cis	ENSG00000174945	A	NA	1	0.009	A	+	7	2882621	AMZ1	1
FA	7:2882829:A:G	CMC	CMC_SVA_cis	ENSG00000136213	G	NA	1	0.049	G	+	7	2882829	CHST12	1
FA	7:2882829:A:G	CMC	CMC_SVA_cis	ENSG00000146535	G	NA	1	0.009	G	+	7	2882829	GNA12	1
FA	7:2883004:C:G	CMC	CMC_SVA_cis	ENSG00000174945	G	NA	1	0.009	G	+	7	2883004	AMZ1	1
FA	7:2883006:C:G	CMC	CMC_SVA_cis	ENSG00000174945	C	NA	1	0.009	C	+	7	2883006	AMZ1	1
FA	7:2883071:A:G	CMC	CMC_SVA_cis	ENSG00000174945	G	NA	1	0.009	G	+	7	2883071	AMZ1	1
FA	7:2884116:G:T	CMC	CMC_SVA_cis	ENSG00000174945	G	NA	1	0.009	G	+	7	2884116	AMZ1	1
FA	7:2884283:G:T	CMC	CMC_SVA_cis	ENSG00000174945	T	NA	1	0.009	T	+	7	2884283	AMZ1	1
FA	7:2884433:C:T	CMC	CMC_SVA_cis	ENSG00000174945	T	NA	1	0.009	T	+	7	2884433	AMZ1	1
FA	7:2884720:C:T	CMC	CMC_SVA_cis	ENSG00000136213	T	NA	1	0.049	T	+	7	2884720	CHST12	1
FA	7:2884720:C:T	CMC	CMC_SVA_cis	ENSG00000146535	T	NA	1	0.009	T	+	7	2884720	GNA12	1
FA	7:2884993:A:C	CMC	CMC_SVA_cis	ENSG00000136213	A	NA	1	0.049	A	+	7	2884993	CHST12	1
FA	7:2884993:A:C	CMC	CMC_SVA_cis	ENSG00000146535	A	NA	1	0.009	A	+	7	2884993	GNA12	1
FA	7:2885089:A:G	CMC	CMC_SVA_cis	ENSG00000174945	G	NA	1	0.009	G	+	7	2885089	AMZ1	1
FA	7:2885123:A:G	CMC	CMC_SVA_cis	ENSG00000174945	A	NA	1	0.009	A	+	7	2885123	AMZ1	1
FA	7:2885235:A:G	CMC	CMC_SVA_cis	ENSG00000136213	A	NA	1	0.049	A	+	7	2885235	CHST12	1
FA	7:2885235:A:G	CMC	CMC_SVA_cis	ENSG00000146535	A	NA	1	0.009	A	+	7	2885235	GNA12	1
FA	7:2885274:C:G	CMC	CMC_SVA_cis	ENSG00000174945	G	NA	1	0.009	G	+	7	2885274	AMZ1	1
FA	7:2885322:C:G	CMC	CMC_SVA_cis	ENSG00000136213	C	NA	1	0.049	C	+	7	2885322	CHST12	1
FA	7:2885322:C:G	CMC	CMC_SVA_cis	ENSG00000146535	C	NA	1	0.009	C	+	7	2885322	GNA12	1
FA	7:2885724:C:T	CMC	CMC_SVA_cis	ENSG00000174945	T	NA	1	0.009	T	+	7	2885724	AMZ1	1
FA	7:2886125:A:G	CMC	CMC_SVA_cis	ENSG00000174945	G	NA	1	0.009	G	+	7	2886125	AMZ1	1
FA	7:2886559:A:G	CMC	CMC_SVA_cis	ENSG00000174945	G	NA	1	0.009	G	+	7	2886559	AMZ1	1
FA	7:2886576:C:G	CMC	CMC_SVA_cis	ENSG00000174945	C	NA	1	0.009	C	+	7	2886576	AMZ1	1
FA	7:2886748:A:G	CMC	CMC_SVA_cis	ENSG00000174945	A	NA	1	0.009	A	+	7	2886748	AMZ1	1
FA	7:2886873:A:C	CMC	CMC_SVA_cis	ENSG00000174945	C	NA	1	0.009	C	+	7	2886873	AMZ1	1
FA	7:2887195:C:T	CMC	CMC_SVA_cis	ENSG00000174945	C	NA	1	0.009	C	+	7	2887195	AMZ1	1
FA	7:2887284:A:G	CMC	CMC_SVA_cis	ENSG00000174945	G	NA	1	0.009	G	+	7	2887284	AMZ1	1
FA	7:2887350:C:G	CMC	CMC_SVA_cis	ENSG00000174945	C	NA	1	0.009	C	+	7	2887350	AMZ1	1
FA	7:2888057:G:T	CMC	CMC_SVA_cis	ENSG00000174945	G	NA	1	0.009	G	+	7	2888057	AMZ1	1
FA	7:2889034:C:T	CMC	CMC_SVA_cis	ENSG00000174945	T	NA	1	0.009	T	+	7	2889034	AMZ1	1
FA	7:2890774:C:T	CMC	CMC_SVA_cis	ENSG00000174945	C	NA	1	0.009	C	+	7	2890774	AMZ1	1
FA	7:2891822:A:G	CMC	CMC_SVA_cis	ENSG00000174945	G	NA	1	0.009	G	+	7	2891822	AMZ1	1
FA	7:2892361:C:T	CMC	CMC_SVA_cis	ENSG00000174945	C	NA	1	0.009	C	+	7	2892361	AMZ1	1
FA	7:2892384:A:T	CMC	CMC_SVA_cis	ENSG00000174945	A	NA	1	0.009	A	+	7	2892384	AMZ1	1
FA	7:2892804:A:C	CMC	CMC_SVA_cis	ENSG00000174945	C	NA	1	0.009	C	+	7	2892804	AMZ1	1
FA	7:2892972:A:G	CMC	CMC_SVA_cis	ENSG00000174945	A	NA	1	0.009	A	+	7	2892972	AMZ1	1
FA	7:2893440:C:T	CMC	CMC_SVA_cis	ENSG00000174945	C	NA	1	0.009	C	+	7	2893440	AMZ1	1
FA	7:2893776:C:T	CMC	CMC_SVA_cis	ENSG00000174945	C	NA	1	0.009	C	+	7	2893776	AMZ1	1
FA	7:2894434:A:C	CMC	CMC_SVA_cis	ENSG00000174945	C	NA	1	0.009	C	+	7	2894434	AMZ1	1
FA	7:2895784:A:C	CMC	CMC_SVA_cis	ENSG00000174945	C	NA	1	0.009	C	+	7	2895784	AMZ1	1
FA	7:2897772:C:T	CMC	CMC_SVA_cis	ENSG00000174945	T	NA	1	0.009	T	+	7	2897772	AMZ1	1
FA	7:2897799:C:G	CMC	CMC_SVA_cis	ENSG00000174945	G	NA	1	0.009	G	+	7	2897799	AMZ1	1
FA	7:2900309:C:G	CMC	CMC_SVA_cis	ENSG00000174945	G	NA	1	0.009	G	+	7	2900309	AMZ1	1
FA	7:2902890:C:G	CMC	CMC_SVA_cis	ENSG00000174945	G	NA	1	0.009	G	+	7	2902890	AMZ1	1
FA	7:2909225:C:G	CMC	CMC_SVA_cis	ENSG00000174945	C	NA	1	0.009	C	+	7	2909225	AMZ1	1
FA	7:2912928:C:T	CMC	CMC_SVA_cis	ENSG00000174945	T	NA	1	0.009	T	+	7	2912928	AMZ1	1
FA	9:113652080:C:T	CMC	CMC_SVA_cis	ENSG00000106853	T	NA	1	0.049	C	-	9	113652080	PTGR1	1
FA	9:113653219:T:TA	CMC	CMC_SVA_cis	ENSG00000106853	T	NA	1	0.049	TA	-	9	113653219	PTGR1	1
FA	9:113654033:G:GA	CMC	CMC_SVA_cis	ENSG00000106853	G	NA	1	0.049	GA	-	9	113654033	PTGR1	1
FA	9:113654070:C:T	CMC	CMC_SVA_cis	ENSG00000106853	C	NA	1	0.049	T	-	9	113654070	PTGR1	1
FA	9:113654478:C:T	CMC	CMC_SVA_cis	ENSG00000106853	C	NA	1	0.049	T	-	9	113654478	PTGR1	1
FA	9:113654573:A:G	CMC	CMC_SVA_cis	ENSG00000106853	A	NA	1	0.049	G	-	9	113654573	PTGR1	1
FA	9:113654654:C:G	CMC	CMC_SVA_cis	ENSG00000106853	G	NA	1	0.049	C	-	9	113654654	PTGR1	1
FA	9:113655288:C:G	CMC	CMC_SVA_cis	ENSG00000106853	C	NA	1	0.049	G	-	9	113655288	PTGR1	1
FA	9:113656170:A:C	CMC	CMC_SVA_cis	ENSG00000106853	C	NA	1	0.049	A	-	9	113656170	PTGR1	1
FA	9:113656865:A:T	CMC	CMC_SVA_cis	ENSG00000106853	T	NA	1	0.049	A	-	9	113656865	PTGR1	1
FA	9:113657701:C:T	CMC	CMC_SVA_cis	ENSG00000106853	C	NA	1	0.049	T	-	9	113657701	PTGR1	1
FA	9:113657962:A:G	CMC	CMC_SVA_cis	ENSG00000106853	G	NA	1	0.049	A	-	9	113657962	PTGR1	1
FA	9:113658116:C:CAACAAAAGAG	CMC	CMC_SVA_cis	ENSG00000106853	CAACAAAAGAG	NA	1	0.049	C	-	9	113658116	PTGR1	1
FA	9:113658221:A:G	CMC	CMC_SVA_cis	ENSG00000106853	G	NA	1	0.049	A	-	9	113658221	PTGR1	1
FA	9:113658671:A:G	CMC	CMC_SVA_cis	ENSG00000106853	G	NA	1	0.049	A	-	9	113658671	PTGR1	1
FA	9:113659190:C:T	CMC	CMC_SVA_cis	ENSG00000106853	C	NA	1	0.049	T	-	9	113659190	PTGR1	1
FA	9:113677069:A:G	CMC	CMC_SVA_cis	ENSG00000106853	A	NA	1	0.049	G	-	9	113677069	PTGR1	1
FA	9:113677241:A:G	CMC	CMC_SVA_cis	ENSG00000106853	G	NA	1	0.049	A	-	9	113677241	PTGR1	1
FA	9:113677408:A:G	CMC	CMC_SVA_cis	ENSG00000106853	G	NA	1	0.049	A	-	9	113677408	PTGR1	1
FA	9:113677427:C:T	CMC	CMC_SVA_cis	ENSG00000106853	T	NA	1	0.049	C	-	9	113677427	PTGR1	1
FA	9:113677755:A:G	CMC	CMC_SVA_cis	ENSG00000106853	G	NA	1	0.049	A	-	9	113677755	PTGR1	1
FA	14:91871672:G:T	CMC	CMC_SVA_cis	ENSG00000015133	G	NA	1	0.009	T	-	14	91871672	CCDC88C	1
FA	14:91877172:C:T	CMC	CMC_SVA_cis	ENSG00000015133	C	NA	1	0.009	T	-	14	91877172	CCDC88C	1
FA	14:91881387:C:T	CMC	CMC_SVA_cis	ENSG00000015133	T	NA	1	0.009	C	-	14	91881387	CCDC88C	1
FA	14:91881704:C:T	CMC	CMC_SVA_cis	ENSG00000015133	T	NA	1	0.009	C	-	14	91881704	CCDC88C	1
FA	14:91881751:C:T	CMC	CMC_SVA_cis	ENSG00000015133	T	NA	1	0.009	C	-	14	91881751	CCDC88C	1
FA	14:91881908:G:T	CMC	CMC_SVA_cis	ENSG00000015133	G	NA	1	0.009	T	-	14	91881908	CCDC88C	1
FA	14:91883967:G:T	CMC	CMC_SVA_cis	ENSG00000015133	T	NA	1	0.009	G	-	14	91883967	CCDC88C	1
FA	14:91884655:C:T	CMC	CMC_SVA_cis	ENSG00000015133	C	NA	1	0.009	T	-	14	91884655	CCDC88C	1
FA	14:91890677:C:T	CMC	CMC_SVA_cis	ENSG00000015133	C	NA	1	0.009	T	-	14	91890677	CCDC88C	1
FA	14:91894792:A:G	CMC	CMC_SVA_cis	ENSG00000015133	G	NA	1	0.009	A	-	14	91894792	CCDC88C	1
FA	14:91894819:C:T	CMC	CMC_SVA_cis	ENSG00000015133	T	NA	1	0.009	C	-	14	91894819	CCDC88C	1
FA	14:91903033:A:G	CMC	CMC_SVA_cis	ENSG00000015133	A	NA	1	0.009	G	-	14	91903033	CCDC88C	1
FA	14:91903071:C:T	CMC	CMC_SVA_cis	ENSG00000015133	T	NA	1	0.009	C	-	14	91903071	CCDC88C	1
FA	14:91903526:A:G	CMC	CMC_SVA_cis	ENSG00000015133	G	NA	1	0.009	A	-	14	91903526	CCDC88C	1
FA	14:91903662:A:G	CMC	CMC_SVA_cis	ENSG00000015133	A	NA	1	0.009	G	-	14	91903662	CCDC88C	1
FA	14:91903707:A:T	CMC	CMC_SVA_cis	ENSG00000015133	A	NA	1	0.009	T	-	14	91903707	CCDC88C	1
FA	14:91904737:C:T	CMC	CMC_SVA_cis	ENSG00000015133	T	NA	1	0.009	C	-	14	91904737	CCDC88C	1
FA	14:91905080:C:T	CMC	CMC_SVA_cis	ENSG00000015133	T	NA	1	0.009	C	-	14	91905080	CCDC88C	1
FA	14:91906956:G:GT	CMC	CMC_SVA_cis	ENSG00000015133	GT	NA	1	0.009	G	-	14	91906956	CCDC88C	1
FA	14:91909917:C:T	CMC	CMC_SVA_cis	ENSG00000015133	T	NA	1	0.009	C	-	14	91909917	CCDC88C	1
FA	14:91910049:A:G	CMC	CMC_SVA_cis	ENSG00000015133	A	NA	1	0.009	G	-	14	91910049	CCDC88C	1
FA	14:91910620:C:T	CMC	CMC_SVA_cis	ENSG00000015133	T	NA	1	0.009	C	-	14	91910620	CCDC88C	1
FA	14:91910811:A:T	CMC	CMC_SVA_cis	ENSG00000015133	A	NA	1	0.009	T	-	14	91910811	CCDC88C	1
FA	14:91910840:A:G	CMC	CMC_SVA_cis	ENSG00000015133	G	NA	1	0.009	A	-	14	91910840	CCDC88C	1
FA	14:91911212:A:T	CMC	CMC_SVA_cis	ENSG00000015133	T	NA	1	0.009	A	-	14	91911212	CCDC88C	1
FA	14:91911283:A:G	CMC	CMC_SVA_cis	ENSG00000015133	A	NA	1	0.009	G	-	14	91911283	CCDC88C	1
FA	14:91911724:C:G	CMC	CMC_SVA_cis	ENSG00000015133	G	NA	1	0.009	C	-	14	91911724	CCDC88C	1
FA	14:91911942:A:G	CMC	CMC_SVA_cis	ENSG00000015133	G	NA	1	0.009	A	-	14	91911942	CCDC88C	1
FA	14:91912253:A:G	CMC	CMC_SVA_cis	ENSG00000015133	G	NA	1	0.009	A	-	14	91912253	CCDC88C	1
FA	14:91912312:A:AAAATC	CMC	CMC_SVA_cis	ENSG00000015133	A	NA	1	0.009	AAAATC	-	14	91912312	CCDC88C	1
FA	14:91912604:A:C	CMC	CMC_SVA_cis	ENSG00000015133	A	NA	1	0.009	C	-	14	91912604	CCDC88C	1
FA	14:91912805:A:C	CMC	CMC_SVA_cis	ENSG00000015133	A	NA	1	0.009	C	-	14	91912805	CCDC88C	1
FA	14:91912940:C:G	CMC	CMC_SVA_cis	ENSG00000015133	C	NA	1	0.009	G	-	14	91912940	CCDC88C	1
FA	14:91913083:A:C	CMC	CMC_SVA_cis	ENSG00000015133	A	NA	1	0.009	C	-	14	91913083	CCDC88C	1
FA	14:91913539:T:TAGC	CMC	CMC_SVA_cis	ENSG00000015133	T	NA	1	0.009	TAGC	-	14	91913539	CCDC88C	1
FA	14:91913840:A:G	CMC	CMC_SVA_cis	ENSG00000015133	G	NA	1	0.009	A	-	14	91913840	CCDC88C	1
FA	14:91916126:G:GT	CMC	CMC_SVA_cis	ENSG00000015133	GT	NA	1	0.009	G	-	14	91916126	CCDC88C	1
FA	14:91916240:C:T	CMC	CMC_SVA_cis	ENSG00000015133	C	NA	1	0.009	T	-	14	91916240	CCDC88C	1
FA	14:91919081:A:T	CMC	CMC_SVA_cis	ENSG00000015133	A	NA	1	0.009	T	-	14	91919081	CCDC88C	1
FA	14:91919973:C:G	CMC	CMC_SVA_cis	ENSG00000015133	C	NA	1	0.009	G	-	14	91919973	CCDC88C	1
FA	14:91923988:A:C	CMC	CMC_SVA_cis	ENSG00000015133	A	NA	1	0.009	C	-	14	91923988	CCDC88C	1
FA	14:91925027:G:T	CMC	CMC_SVA_cis	ENSG00000015133	T	NA	1	0.009	G	-	14	91925027	CCDC88C	1
FA	14:91927521:G:T	CMC	CMC_SVA_cis	ENSG00000015133	T	NA	1	0.009	G	-	14	91927521	CCDC88C	1
FA	14:91927717:A:G	CMC	CMC_SVA_cis	ENSG00000015133	A	NA	1	0.009	G	-	14	91927717	CCDC88C	1
FA	14:91928812:G:T	CMC	CMC_SVA_cis	ENSG00000015133	T	NA	1	0.009	G	-	14	91928812	CCDC88C	1
FA	14:91928992:G:T	CMC	CMC_SVA_cis	ENSG00000015133	G	NA	1	0.009	T	-	14	91928992	CCDC88C	1
FA	14:91929281:C:CTTAAT	CMC	CMC_SVA_cis	ENSG00000015133	C	NA	1	0.009	CTTAAT	-	14	91929281	CCDC88C	1
FA	14:91930152:C:T	CMC	CMC_SVA_cis	ENSG00000015133	T	NA	1	0.009	C	-	14	91930152	CCDC88C	1
FA	14:91930627:C:T	CMC	CMC_SVA_cis	ENSG00000015133	T	NA	1	0.009	C	-	14	91930627	CCDC88C	1
FA	14:91931029:C:T	CMC	CMC_SVA_cis	ENSG00000015133	C	NA	1	0.009	T	-	14	91931029	CCDC88C	1
FA	14:91931139:A:C	CMC	CMC_SVA_cis	ENSG00000015133	A	NA	1	0.009	C	-	14	91931139	CCDC88C	1
FA	14:91933643:C:CAAAGT	CMC	CMC_SVA_cis	ENSG00000015133	C	NA	1	0.009	CAAAGT	-	14	91933643	CCDC88C	1
FA	14:91934303:A:G	CMC	CMC_SVA_cis	ENSG00000015133	A	NA	1	0.009	G	-	14	91934303	CCDC88C	1
FA	14:91934969:A:G	CMC	CMC_SVA_cis	ENSG00000015133	G	NA	1	0.009	A	-	14	91934969	CCDC88C	1
FA	14:91935587:A:G	CMC	CMC_SVA_cis	ENSG00000015133	G	NA	1	0.009	A	-	14	91935587	CCDC88C	1
FA	14:91936284:A:AT	CMC	CMC_SVA_cis	ENSG00000015133	AT	NA	1	0.009	A	-	14	91936284	CCDC88C	1
FA	14:91936697:A:C	CMC	CMC_SVA_cis	ENSG00000015133	C	NA	1	0.009	A	-	14	91936697	CCDC88C	1
FA	14:91937143:A:G	CMC	CMC_SVA_cis	ENSG00000015133	A	NA	1	0.009	G	-	14	91937143	CCDC88C	1
FA	14:91940192:T:TAC	CMC	CMC_SVA_cis	ENSG00000015133	TAC	NA	1	0.009	T	-	14	91940192	CCDC88C	1
FA	14:91941909:T:TAAAAC	CMC	CMC_SVA_cis	ENSG00000015133	T	NA	1	0.009	TAAAAC	-	14	91941909	CCDC88C	1
FA	14:91942318:C:CA	CMC	CMC_SVA_cis	ENSG00000015133	CA	NA	1	0.009	C	-	14	91942318	CCDC88C	1
FA	14:91944295:G:GATTTT	CMC	CMC_SVA_cis	ENSG00000015133	GATTTT	NA	1	0.009	G	-	14	91944295	CCDC88C	1
FA	14:91944911:A:G	CMC	CMC_SVA_cis	ENSG00000015133	A	NA	1	0.009	G	-	14	91944911	CCDC88C	1
FA	14:91945502:G:T	CMC	CMC_SVA_cis	ENSG00000015133	T	NA	1	0.009	G	-	14	91945502	CCDC88C	1
FA	14:91945678:A:G	CMC	CMC_SVA_cis	ENSG00000015133	A	NA	1	0.009	G	-	14	91945678	CCDC88C	1
FA	14:91946132:C:T	CMC	CMC_SVA_cis	ENSG00000015133	T	NA	1	0.009	C	-	14	91946132	CCDC88C	1
FA	14:91946662:A:G	CMC	CMC_SVA_cis	ENSG00000015133	A	NA	1	0.009	G	-	14	91946662	CCDC88C	1
FA	14:91946995:C:T	CMC	CMC_SVA_cis	ENSG00000015133	T	NA	1	0.009	C	-	14	91946995	CCDC88C	1
FA	14:91947140:A:G	CMC	CMC_SVA_cis	ENSG00000015133	G	NA	1	0.009	A	-	14	91947140	CCDC88C	1
FA	14:91949499:A:G	CMC	CMC_SVA_cis	ENSG00000015133	G	NA	1	0.009	A	-	14	91949499	CCDC88C	1
FA	14:91949546:A:G	CMC	CMC_SVA_cis	ENSG00000015133	G	NA	1	0.009	A	-	14	91949546	CCDC88C	1
FA	14:91949986:C:T	CMC	CMC_SVA_cis	ENSG00000015133	C	NA	1	0.009	T	-	14	91949986	CCDC88C	1
FA	14:91954507:A:T	CMC	CMC_SVA_cis	ENSG00000015133	T	NA	1	0.009	A	-	14	91954507	CCDC88C	1
FA	14:91954889:A:G	CMC	CMC_SVA_cis	ENSG00000015133	G	NA	1	0.009	A	-	14	91954889	CCDC88C	1
FA	14:91955493:C:T	CMC	CMC_SVA_cis	ENSG00000015133	T	NA	1	0.009	C	-	14	91955493	CCDC88C	1
FA	14:91955542:C:T	CMC	CMC_SVA_cis	ENSG00000015133	T	NA	1	0.009	C	-	14	91955542	CCDC88C	1
FA	14:91957385:C:G	CMC	CMC_SVA_cis	ENSG00000015133	C	NA	1	0.009	G	-	14	91957385	CCDC88C	1
FA	14:91960223:C:T	CMC	CMC_SVA_cis	ENSG00000015133	C	NA	1	0.009	T	-	14	91960223	CCDC88C	1
FA	14:91960784:C:T	CMC	CMC_SVA_cis	ENSG00000015133	T	NA	1	0.009	C	-	14	91960784	CCDC88C	1
FA	14:91960872:A:G	CMC	CMC_SVA_cis	ENSG00000015133	A	NA	1	0.009	G	-	14	91960872	CCDC88C	1
FA	14:91961188:C:T	CMC	CMC_SVA_cis	ENSG00000015133	T	NA	1	0.009	NA	NA	14	91961188	CCDC88C	1
FA	14:91962037:A:G	CMC	CMC_SVA_cis	ENSG00000015133	G	NA	1	0.009	A	-	14	91962037	CCDC88C	1
FA	14:91962526:C:T	CMC	CMC_SVA_cis	ENSG00000015133	C	NA	1	0.009	T	-	14	91962526	CCDC88C	1
FA	14:91963722:A:G	CMC	CMC_SVA_cis	ENSG00000015133	G	NA	1	0.009	NA	NA	14	91963722	CCDC88C	1
FA	14:91964683:A:G	CMC	CMC_SVA_cis	ENSG00000015133	G	NA	1	0.009	A	-	14	91964683	CCDC88C	1
FA	14:91964874:A:C	CMC	CMC_SVA_cis	ENSG00000015133	C	NA	1	0.009	A	-	14	91964874	CCDC88C	1
FA	14:91966631:A:G	CMC	CMC_SVA_cis	ENSG00000015133	G	NA	1	0.009	A	-	14	91966631	CCDC88C	1
FA	14:91967666:C:T	CMC	CMC_SVA_cis	ENSG00000015133	C	NA	1	0.009	T	-	14	91967666	CCDC88C	1
FA	14:91967710:C:T	CMC	CMC_SVA_cis	ENSG00000015133	C	NA	1	0.009	T	-	14	91967710	CCDC88C	1
FA	14:91968127:A:C	CMC	CMC_SVA_cis	ENSG00000015133	A	NA	1	0.009	C	-	14	91968127	CCDC88C	1
FA	14:91968268:A:G	CMC	CMC_SVA_cis	ENSG00000015133	G	NA	1	0.009	A	-	14	91968268	CCDC88C	1
FA	14:91968313:A:G	CMC	CMC_SVA_cis	ENSG00000015133	G	NA	1	0.009	A	-	14	91968313	CCDC88C	1
FA	14:91970473:C:T	CMC	CMC_SVA_cis	ENSG00000015133	T	NA	1	0.009	C	-	14	91970473	CCDC88C	1
FA	14:91970514:G:GA	CMC	CMC_SVA_cis	ENSG00000015133	G	NA	1	0.009	GA	-	14	91970514	CCDC88C	1
FA	14:91971265:C:T	CMC	CMC_SVA_cis	ENSG00000015133	C	NA	1	0.009	T	-	14	91971265	CCDC88C	1
FA	14:91971583:C:T	CMC	CMC_SVA_cis	ENSG00000015133	C	NA	1	0.009	T	-	14	91971583	CCDC88C	1
FA	14:91971787:C:CT	CMC	CMC_SVA_cis	ENSG00000015133	CT	NA	1	0.009	C	-	14	91971787	CCDC88C	1
FA	14:91972119:A:G	CMC	CMC_SVA_cis	ENSG00000015133	G	NA	1	0.009	A	-	14	91972119	CCDC88C	1
FA	14:91972628:C:T	CMC	CMC_SVA_cis	ENSG00000015133	C	NA	1	0.009	T	-	14	91972628	CCDC88C	1
FA	14:91972752:C:T	CMC	CMC_SVA_cis	ENSG00000015133	T	NA	1	0.009	C	-	14	91972752	CCDC88C	1
FA	14:91973702:G:GTATATATACTATAAT	CMC	CMC_SVA_cis	ENSG00000015133	G	NA	1	0.009	GTATATATACTATAAT	-	14	91973702	CCDC88C	1
FA	14:91973739:A:G	CMC	CMC_SVA_cis	ENSG00000015133	A	NA	1	0.009	G	-	14	91973739	CCDC88C	1
FA	14:91973849:A:G	CMC	CMC_SVA_cis	ENSG00000015133	A	NA	1	0.009	G	-	14	91973849	CCDC88C	1
FA	14:91973984:A:AGT	CMC	CMC_SVA_cis	ENSG00000015133	AGT	NA	1	0.009	A	-	14	91973984	CCDC88C	1
FA	14:91979400:A:C	CMC	CMC_SVA_cis	ENSG00000015133	C	NA	1	0.009	A	-	14	91979400	CCDC88C	1
FA	14:91981411:C:T	CMC	CMC_SVA_cis	ENSG00000015133	T	NA	1	0.009	C	-	14	91981411	CCDC88C	1
FA	14:91984538:C:T	CMC	CMC_SVA_cis	ENSG00000015133	T	NA	1	0.009	C	-	14	91984538	CCDC88C	1
FA	14:91988576:C:T	CMC	CMC_SVA_cis	ENSG00000015133	C	NA	1	0.009	T	-	14	91988576	CCDC88C	1
FA	14:91991953:C:G	CMC	CMC_SVA_cis	ENSG00000015133	G	NA	1	0.009	C	-	14	91991953	CCDC88C	1
FA	14:91999791:A:G	CMC	CMC_SVA_cis	ENSG00000015133	A	NA	1	0.009	G	-	14	91999791	CCDC88C	1
FA	14:92006238:C:T	CMC	CMC_SVA_cis	ENSG00000015133	T	NA	1	0.009	C	-	14	92006238	CCDC88C	1
FA	14:92006746:A:G	CMC	CMC_SVA_cis	ENSG00000015133	G	NA	1	0.009	A	-	14	92006746	CCDC88C	1
FA	14:92008220:A:C	CMC	CMC_SVA_cis	ENSG00000015133	C	NA	1	0.009	NA	NA	14	92008220	CCDC88C	1
FA	14:92013263:G:T	CMC	CMC_SVA_cis	ENSG00000015133	G	NA	1	0.009	T	-	14	92013263	CCDC88C	1
FA	14:92013398:A:G	CMC	CMC_SVA_cis	ENSG00000015133	G	NA	1	0.009	A	-	14	92013398	CCDC88C	1
FA	14:92014803:C:G	CMC	CMC_SVA_cis	ENSG00000015133	G	NA	1	0.009	C	-	14	92014803	CCDC88C	1
FA	14:92026327:A:C	CMC	CMC_SVA_cis	ENSG00000015133	C	NA	1	0.009	C	+	14	92026327	CCDC88C	1
FA	14:92026454:C:T	CMC	CMC_SVA_cis	ENSG00000015133	T	NA	1	0.009	T	+	14	92026454	CCDC88C	1
FA	14:92030362:C:G	CMC	CMC_SVA_cis	ENSG00000015133	C	NA	1	0.009	C	+	14	92030362	CCDC88C	1
FA	14:92034211:A:G	CMC	CMC_SVA_cis	ENSG00000015133	A	NA	1	0.009	A	+	14	92034211	CCDC88C	1
FA	14:92035938:A:C	CMC	CMC_SVA_cis	ENSG00000015133	A	NA	1	0.009	A	+	14	92035938	CCDC88C	1
FA	14:92042364:A:G	CMC	CMC_SVA_cis	ENSG00000015133	A	NA	1	0.009	G	-	14	92042364	CCDC88C	1
FA	14:92044409:A:G	CMC	CMC_SVA_cis	ENSG00000015133	A	NA	1	0.009	G	-	14	92044409	CCDC88C	1
FA	14:92047109:A:G	CMC	CMC_SVA_cis	ENSG00000015133	G	NA	1	0.009	A	-	14	92047109	CCDC88C	1
FA	14:92050613:A:G	CMC	CMC_SVA_cis	ENSG00000015133	G	NA	1	0.009	G	+	14	92050613	CCDC88C	1
FA	14:92052457:C:G	CMC	CMC_SVA_cis	ENSG00000015133	C	NA	1	0.009	G	-	14	92052457	CCDC88C	1
FA	14:92054070:C:T	CMC	CMC_SVA_cis	ENSG00000015133	T	NA	1	0.009	C	-	14	92054070	CCDC88C	1
FA	14:92056486:A:G	CMC	CMC_SVA_cis	ENSG00000015133	A	NA	1	0.009	G	-	14	92056486	CCDC88C	1
FA	9:113660537:A:G	CMC	CMC_NoSVA_cis	ENSG00000243444	G	NA	1	0.049	G	+	9	113660537	PALM2	1
FA	9:113660537:A:G	CMC	CMC_NoSVA_cis	ENSG00000243444	G	NA	1	0.049	G	+	9	113660537	PALM2	1
FA	9:113661528:A:C	CMC	CMC_NoSVA_cis	ENSG00000243444	A	NA	1	0.049	A	+	9	113661528	PALM2	1
FA	9:113661528:A:C	CMC	CMC_NoSVA_cis	ENSG00000243444	A	NA	1	0.049	A	+	9	113661528	PALM2	1
FA	9:113662374:C:T	CMC	CMC_NoSVA_cis	ENSG00000243444	T	NA	1	0.049	T	+	9	113662374	PALM2	1
FA	9:113662374:C:T	CMC	CMC_NoSVA_cis	ENSG00000243444	T	NA	1	0.049	T	+	9	113662374	PALM2	1
FA	9:113662681:C:T	CMC	CMC_NoSVA_cis	ENSG00000243444	T	NA	1	0.049	T	+	9	113662681	PALM2	1
FA	9:113662681:C:T	CMC	CMC_NoSVA_cis	ENSG00000243444	T	NA	1	0.049	T	+	9	113662681	PALM2	1
FA	9:113663311:A:C	CMC	CMC_NoSVA_cis	ENSG00000243444	C	NA	1	0.049	C	+	9	113663311	PALM2	1
FA	9:113663311:A:C	CMC	CMC_NoSVA_cis	ENSG00000243444	C	NA	1	0.049	C	+	9	113663311	PALM2	1
FA	9:113664011:T:TCA	CMC	CMC_NoSVA_cis	ENSG00000243444	TCA	NA	1	0.049	TCA	+	9	113664011	PALM2	1
FA	9:113664011:T:TCA	CMC	CMC_NoSVA_cis	ENSG00000243444	TCA	NA	1	0.049	TCA	+	9	113664011	PALM2	1
FA	9:113664185:A:C	CMC	CMC_NoSVA_cis	ENSG00000243444	C	NA	1	0.049	C	+	9	113664185	PALM2	1
FA	9:113664185:A:C	CMC	CMC_NoSVA_cis	ENSG00000243444	C	NA	1	0.049	C	+	9	113664185	PALM2	1
FA	9:113664990:A:G	CMC	CMC_NoSVA_cis	ENSG00000243444	A	NA	1	0.049	A	+	9	113664990	PALM2	1
FA	9:113664990:A:G	CMC	CMC_NoSVA_cis	ENSG00000243444	A	NA	1	0.049	A	+	9	113664990	PALM2	1
FA	9:113665254:C:T	CMC	CMC_NoSVA_cis	ENSG00000243444	T	NA	1	0.049	T	+	9	113665254	PALM2	1
FA	9:113665254:C:T	CMC	CMC_NoSVA_cis	ENSG00000243444	T	NA	1	0.049	T	+	9	113665254	PALM2	1
FA	9:113665419:A:G	CMC	CMC_NoSVA_cis	ENSG00000243444	A	NA	1	0.049	A	+	9	113665419	PALM2	1
FA	9:113665419:A:G	CMC	CMC_NoSVA_cis	ENSG00000243444	A	NA	1	0.049	A	+	9	113665419	PALM2	1
FA	9:113671403:C:T	CMC	CMC_NoSVA_cis	ENSG00000243444	C	NA	1	0.049	C	+	9	113671403	PALM2	1
FA	9:113671403:C:T	CMC	CMC_NoSVA_cis	ENSG00000243444	C	NA	1	0.049	C	+	9	113671403	PALM2	1
FA	9:113672313:A:G	CMC	CMC_NoSVA_cis	ENSG00000243444	A	NA	1	0.049	A	+	9	113672313	PALM2	1
FA	9:113672313:A:G	CMC	CMC_NoSVA_cis	ENSG00000243444	A	NA	1	0.049	A	+	9	113672313	PALM2	1
FA	9:113672805:A:G	CMC	CMC_NoSVA_cis	ENSG00000243444	A	NA	1	0.049	A	+	9	113672805	PALM2	1
FA	9:113672805:A:G	CMC	CMC_NoSVA_cis	ENSG00000243444	A	NA	1	0.049	A	+	9	113672805	PALM2	1
FA	9:113677069:A:G	CMC	CMC_NoSVA_cis	ENSG00000243444	G	NA	1	0.049	G	+	9	113677069	PALM2	1
FA	9:113677069:A:G	CMC	CMC_NoSVA_cis	ENSG00000243444	G	NA	1	0.049	G	+	9	113677069	PALM2	1
FA	9:113677241:A:G	CMC	CMC_NoSVA_cis	ENSG00000243444	A	NA	1	0.049	A	+	9	113677241	PALM2	1
FA	9:113677241:A:G	CMC	CMC_NoSVA_cis	ENSG00000243444	A	NA	1	0.049	A	+	9	113677241	PALM2	1
FA	9:113677408:A:G	CMC	CMC_NoSVA_cis	ENSG00000243444	A	NA	1	0.049	A	+	9	113677408	PALM2	1
FA	9:113677408:A:G	CMC	CMC_NoSVA_cis	ENSG00000243444	A	NA	1	0.049	A	+	9	113677408	PALM2	1
FA	9:113677427:C:T	CMC	CMC_NoSVA_cis	ENSG00000243444	C	NA	1	0.049	C	+	9	113677427	PALM2	1
FA	9:113677427:C:T	CMC	CMC_NoSVA_cis	ENSG00000243444	C	NA	1	0.049	C	+	9	113677427	PALM2	1
FA	9:113677755:A:G	CMC	CMC_NoSVA_cis	ENSG00000243444	A	NA	1	0.049	A	+	9	113677755	PALM2	1
FA	9:113677755:A:G	CMC	CMC_NoSVA_cis	ENSG00000243444	A	NA	1	0.049	A	+	9	113677755	PALM2	1
FA	9:113688082:A:G	CMC	CMC_NoSVA_cis	ENSG00000243444	G	NA	1	0.049	G	+	9	113688082	PALM2	1
FA	9:113688082:A:G	CMC	CMC_NoSVA_cis	ENSG00000243444	G	NA	1	0.049	G	+	9	113688082	PALM2	1
FA	9:113696650:C:T	CMC	CMC_NoSVA_cis	ENSG00000243444	C	NA	1	0.049	C	+	9	113696650	PALM2	1
FA	9:113696650:C:T	CMC	CMC_NoSVA_cis	ENSG00000243444	C	NA	1	0.049	C	+	9	113696650	PALM2	1
FA	9:113709884:C:T	CMC	CMC_NoSVA_cis	ENSG00000243444	C	NA	1	0.049	C	+	9	113709884	PALM2	1
FA	9:113709884:C:T	CMC	CMC_NoSVA_cis	ENSG00000243444	C	NA	1	0.049	C	+	9	113709884	PALM2	1
FA	9:113710047:A:G	CMC	CMC_NoSVA_cis	ENSG00000243444	A	NA	1	0.049	A	+	9	113710047	PALM2	1
FA	9:113710047:A:G	CMC	CMC_NoSVA_cis	ENSG00000243444	A	NA	1	0.049	A	+	9	113710047	PALM2	1
FA	14:91871672:G:T	CMC	CMC_NoSVA_cis	ENSG00000015133	G	NA	1	0.009	T	-	14	91871672	CCDC88C	1
FA	14:91871672:G:T	CMC	CMC_NoSVA_cis	ENSG00000015133	G	NA	1	0.009	T	-	14	91871672	CCDC88C	1
FA	14:91877172:C:T	CMC	CMC_NoSVA_cis	ENSG00000015133	C	NA	1	0.009	T	-	14	91877172	CCDC88C	1
FA	14:91877172:C:T	CMC	CMC_NoSVA_cis	ENSG00000015133	C	NA	1	0.009	T	-	14	91877172	CCDC88C	1
FA	14:91881387:C:T	CMC	CMC_NoSVA_cis	ENSG00000015133	T	NA	1	0.009	C	-	14	91881387	CCDC88C	1
FA	14:91881387:C:T	CMC	CMC_NoSVA_cis	ENSG00000015133	T	NA	1	0.009	C	-	14	91881387	CCDC88C	1
FA	14:91881704:C:T	CMC	CMC_NoSVA_cis	ENSG00000015133	T	NA	1	0.009	C	-	14	91881704	CCDC88C	1
FA	14:91881704:C:T	CMC	CMC_NoSVA_cis	ENSG00000015133	T	NA	1	0.009	C	-	14	91881704	CCDC88C	1
FA	14:91881751:C:T	CMC	CMC_NoSVA_cis	ENSG00000015133	T	NA	1	0.009	C	-	14	91881751	CCDC88C	1
FA	14:91881751:C:T	CMC	CMC_NoSVA_cis	ENSG00000015133	T	NA	1	0.009	C	-	14	91881751	CCDC88C	1
FA	14:91881908:G:T	CMC	CMC_NoSVA_cis	ENSG00000015133	G	NA	1	0.009	T	-	14	91881908	CCDC88C	1
FA	14:91881908:G:T	CMC	CMC_NoSVA_cis	ENSG00000015133	G	NA	1	0.009	T	-	14	91881908	CCDC88C	1
FA	14:91883967:G:T	CMC	CMC_NoSVA_cis	ENSG00000015133	T	NA	1	0.009	G	-	14	91883967	CCDC88C	1
FA	14:91883967:G:T	CMC	CMC_NoSVA_cis	ENSG00000015133	T	NA	1	0.009	G	-	14	91883967	CCDC88C	1
FA	14:91884655:C:T	CMC	CMC_NoSVA_cis	ENSG00000015133	C	NA	1	0.009	T	-	14	91884655	CCDC88C	1
FA	14:91884655:C:T	CMC	CMC_NoSVA_cis	ENSG00000015133	C	NA	1	0.009	T	-	14	91884655	CCDC88C	1
FA	14:91890677:C:T	CMC	CMC_NoSVA_cis	ENSG00000015133	C	NA	1	0.009	T	-	14	91890677	CCDC88C	1
FA	14:91890677:C:T	CMC	CMC_NoSVA_cis	ENSG00000015133	C	NA	1	0.009	T	-	14	91890677	CCDC88C	1
FA	14:91894792:A:G	CMC	CMC_NoSVA_cis	ENSG00000015133	G	NA	1	0.009	A	-	14	91894792	CCDC88C	1
FA	14:91894792:A:G	CMC	CMC_NoSVA_cis	ENSG00000015133	G	NA	1	0.009	A	-	14	91894792	CCDC88C	1
FA	14:91894819:C:T	CMC	CMC_NoSVA_cis	ENSG00000015133	T	NA	1	0.009	C	-	14	91894819	CCDC88C	1
FA	14:91894819:C:T	CMC	CMC_NoSVA_cis	ENSG00000015133	T	NA	1	0.009	C	-	14	91894819	CCDC88C	1
FA	14:91903033:A:G	CMC	CMC_NoSVA_cis	ENSG00000015133	A	NA	1	0.009	G	-	14	91903033	CCDC88C	1
FA	14:91903033:A:G	CMC	CMC_NoSVA_cis	ENSG00000015133	A	NA	1	0.009	G	-	14	91903033	CCDC88C	1
FA	14:91903071:C:T	CMC	CMC_NoSVA_cis	ENSG00000015133	T	NA	1	0.009	C	-	14	91903071	CCDC88C	1
FA	14:91903071:C:T	CMC	CMC_NoSVA_cis	ENSG00000015133	T	NA	1	0.009	C	-	14	91903071	CCDC88C	1
FA	14:91903526:A:G	CMC	CMC_NoSVA_cis	ENSG00000015133	G	NA	1	0.009	A	-	14	91903526	CCDC88C	1
FA	14:91903526:A:G	CMC	CMC_NoSVA_cis	ENSG00000015133	G	NA	1	0.009	A	-	14	91903526	CCDC88C	1
FA	14:91903662:A:G	CMC	CMC_NoSVA_cis	ENSG00000015133	A	NA	1	0.009	G	-	14	91903662	CCDC88C	1
FA	14:91903662:A:G	CMC	CMC_NoSVA_cis	ENSG00000015133	A	NA	1	0.009	G	-	14	91903662	CCDC88C	1
FA	14:91903707:A:T	CMC	CMC_NoSVA_cis	ENSG00000015133	A	NA	1	0.009	T	-	14	91903707	CCDC88C	1
FA	14:91903707:A:T	CMC	CMC_NoSVA_cis	ENSG00000015133	A	NA	1	0.009	T	-	14	91903707	CCDC88C	1
FA	14:91904737:C:T	CMC	CMC_NoSVA_cis	ENSG00000015133	T	NA	1	0.009	C	-	14	91904737	CCDC88C	1
FA	14:91904737:C:T	CMC	CMC_NoSVA_cis	ENSG00000015133	T	NA	1	0.009	C	-	14	91904737	CCDC88C	1
FA	14:91905080:C:T	CMC	CMC_NoSVA_cis	ENSG00000015133	T	NA	1	0.009	C	-	14	91905080	CCDC88C	1
FA	14:91905080:C:T	CMC	CMC_NoSVA_cis	ENSG00000015133	T	NA	1	0.009	C	-	14	91905080	CCDC88C	1
FA	14:91906956:G:GT	CMC	CMC_NoSVA_cis	ENSG00000015133	GT	NA	1	0.009	G	-	14	91906956	CCDC88C	1
FA	14:91906956:G:GT	CMC	CMC_NoSVA_cis	ENSG00000015133	GT	NA	1	0.009	G	-	14	91906956	CCDC88C	1
FA	14:91909917:C:T	CMC	CMC_NoSVA_cis	ENSG00000015133	T	NA	1	0.009	C	-	14	91909917	CCDC88C	1
FA	14:91909917:C:T	CMC	CMC_NoSVA_cis	ENSG00000015133	T	NA	1	0.009	C	-	14	91909917	CCDC88C	1
FA	14:91910049:A:G	CMC	CMC_NoSVA_cis	ENSG00000015133	A	NA	1	0.009	G	-	14	91910049	CCDC88C	1
FA	14:91910049:A:G	CMC	CMC_NoSVA_cis	ENSG00000015133	A	NA	1	0.009	G	-	14	91910049	CCDC88C	1
FA	14:91910620:C:T	CMC	CMC_NoSVA_cis	ENSG00000015133	T	NA	1	0.009	C	-	14	91910620	CCDC88C	1
FA	14:91910620:C:T	CMC	CMC_NoSVA_cis	ENSG00000015133	T	NA	1	0.009	C	-	14	91910620	CCDC88C	1
FA	14:91910811:A:T	CMC	CMC_NoSVA_cis	ENSG00000015133	A	NA	1	0.009	T	-	14	91910811	CCDC88C	1
FA	14:91910811:A:T	CMC	CMC_NoSVA_cis	ENSG00000015133	A	NA	1	0.009	T	-	14	91910811	CCDC88C	1
FA	14:91910840:A:G	CMC	CMC_NoSVA_cis	ENSG00000015133	G	NA	1	0.009	A	-	14	91910840	CCDC88C	1
FA	14:91910840:A:G	CMC	CMC_NoSVA_cis	ENSG00000015133	G	NA	1	0.009	A	-	14	91910840	CCDC88C	1
FA	14:91911212:A:T	CMC	CMC_NoSVA_cis	ENSG00000015133	T	NA	1	0.009	A	-	14	91911212	CCDC88C	1
FA	14:91911212:A:T	CMC	CMC_NoSVA_cis	ENSG00000015133	T	NA	1	0.009	A	-	14	91911212	CCDC88C	1
FA	14:91911283:A:G	CMC	CMC_NoSVA_cis	ENSG00000015133	A	NA	1	0.009	G	-	14	91911283	CCDC88C	1
FA	14:91911283:A:G	CMC	CMC_NoSVA_cis	ENSG00000015133	A	NA	1	0.009	G	-	14	91911283	CCDC88C	1
FA	14:91911724:C:G	CMC	CMC_NoSVA_cis	ENSG00000015133	G	NA	1	0.009	C	-	14	91911724	CCDC88C	1
FA	14:91911724:C:G	CMC	CMC_NoSVA_cis	ENSG00000015133	G	NA	1	0.009	C	-	14	91911724	CCDC88C	1
FA	14:91911942:A:G	CMC	CMC_NoSVA_cis	ENSG00000015133	G	NA	1	0.009	A	-	14	91911942	CCDC88C	1
FA	14:91911942:A:G	CMC	CMC_NoSVA_cis	ENSG00000015133	G	NA	1	0.009	A	-	14	91911942	CCDC88C	1
FA	14:91912253:A:G	CMC	CMC_NoSVA_cis	ENSG00000015133	G	NA	1	0.009	A	-	14	91912253	CCDC88C	1
FA	14:91912253:A:G	CMC	CMC_NoSVA_cis	ENSG00000015133	G	NA	1	0.009	A	-	14	91912253	CCDC88C	1
FA	14:91912312:A:AAAATC	CMC	CMC_NoSVA_cis	ENSG00000015133	A	NA	1	0.009	AAAATC	-	14	91912312	CCDC88C	1
FA	14:91912312:A:AAAATC	CMC	CMC_NoSVA_cis	ENSG00000015133	A	NA	1	0.009	AAAATC	-	14	91912312	CCDC88C	1
FA	14:91912604:A:C	CMC	CMC_NoSVA_cis	ENSG00000015133	A	NA	1	0.009	C	-	14	91912604	CCDC88C	1
FA	14:91912604:A:C	CMC	CMC_NoSVA_cis	ENSG00000015133	A	NA	1	0.009	C	-	14	91912604	CCDC88C	1
FA	14:91912805:A:C	CMC	CMC_NoSVA_cis	ENSG00000015133	A	NA	1	0.009	C	-	14	91912805	CCDC88C	1
FA	14:91912805:A:C	CMC	CMC_NoSVA_cis	ENSG00000015133	A	NA	1	0.009	C	-	14	91912805	CCDC88C	1
FA	14:91912940:C:G	CMC	CMC_NoSVA_cis	ENSG00000015133	C	NA	1	0.009	G	-	14	91912940	CCDC88C	1
FA	14:91912940:C:G	CMC	CMC_NoSVA_cis	ENSG00000015133	C	NA	1	0.009	G	-	14	91912940	CCDC88C	1
FA	14:91913083:A:C	CMC	CMC_NoSVA_cis	ENSG00000015133	A	NA	1	0.009	C	-	14	91913083	CCDC88C	1
FA	14:91913083:A:C	CMC	CMC_NoSVA_cis	ENSG00000015133	A	NA	1	0.009	C	-	14	91913083	CCDC88C	1
FA	14:91913539:T:TAGC	CMC	CMC_NoSVA_cis	ENSG00000015133	T	NA	1	0.009	TAGC	-	14	91913539	CCDC88C	1
FA	14:91913539:T:TAGC	CMC	CMC_NoSVA_cis	ENSG00000015133	T	NA	1	0.009	TAGC	-	14	91913539	CCDC88C	1
FA	14:91913840:A:G	CMC	CMC_NoSVA_cis	ENSG00000015133	G	NA	1	0.009	A	-	14	91913840	CCDC88C	1
FA	14:91913840:A:G	CMC	CMC_NoSVA_cis	ENSG00000015133	G	NA	1	0.009	A	-	14	91913840	CCDC88C	1
FA	14:91916126:G:GT	CMC	CMC_NoSVA_cis	ENSG00000015133	GT	NA	1	0.009	G	-	14	91916126	CCDC88C	1
FA	14:91916126:G:GT	CMC	CMC_NoSVA_cis	ENSG00000015133	GT	NA	1	0.009	G	-	14	91916126	CCDC88C	1
FA	14:91916240:C:T	CMC	CMC_NoSVA_cis	ENSG00000015133	C	NA	1	0.009	T	-	14	91916240	CCDC88C	1
FA	14:91916240:C:T	CMC	CMC_NoSVA_cis	ENSG00000015133	C	NA	1	0.009	T	-	14	91916240	CCDC88C	1
FA	14:91919081:A:T	CMC	CMC_NoSVA_cis	ENSG00000015133	A	NA	1	0.009	T	-	14	91919081	CCDC88C	1
FA	14:91919081:A:T	CMC	CMC_NoSVA_cis	ENSG00000015133	A	NA	1	0.009	T	-	14	91919081	CCDC88C	1
FA	14:91919973:C:G	CMC	CMC_NoSVA_cis	ENSG00000015133	C	NA	1	0.009	G	-	14	91919973	CCDC88C	1
FA	14:91919973:C:G	CMC	CMC_NoSVA_cis	ENSG00000015133	C	NA	1	0.009	G	-	14	91919973	CCDC88C	1
FA	14:91923988:A:C	CMC	CMC_NoSVA_cis	ENSG00000015133	A	NA	1	0.009	C	-	14	91923988	CCDC88C	1
FA	14:91923988:A:C	CMC	CMC_NoSVA_cis	ENSG00000015133	A	NA	1	0.009	C	-	14	91923988	CCDC88C	1
FA	14:91925027:G:T	CMC	CMC_NoSVA_cis	ENSG00000015133	T	NA	1	0.009	G	-	14	91925027	CCDC88C	1
FA	14:91925027:G:T	CMC	CMC_NoSVA_cis	ENSG00000015133	T	NA	1	0.009	G	-	14	91925027	CCDC88C	1
FA	14:91927521:G:T	CMC	CMC_NoSVA_cis	ENSG00000015133	T	NA	1	0.009	G	-	14	91927521	CCDC88C	1
FA	14:91927521:G:T	CMC	CMC_NoSVA_cis	ENSG00000015133	T	NA	1	0.009	G	-	14	91927521	CCDC88C	1
FA	14:91927717:A:G	CMC	CMC_NoSVA_cis	ENSG00000015133	A	NA	1	0.009	G	-	14	91927717	CCDC88C	1
FA	14:91927717:A:G	CMC	CMC_NoSVA_cis	ENSG00000015133	A	NA	1	0.009	G	-	14	91927717	CCDC88C	1
FA	14:91928812:G:T	CMC	CMC_NoSVA_cis	ENSG00000015133	T	NA	1	0.009	G	-	14	91928812	CCDC88C	1
FA	14:91928812:G:T	CMC	CMC_NoSVA_cis	ENSG00000015133	T	NA	1	0.009	G	-	14	91928812	CCDC88C	1
FA	14:91928992:G:T	CMC	CMC_NoSVA_cis	ENSG00000015133	G	NA	1	0.009	T	-	14	91928992	CCDC88C	1
FA	14:91928992:G:T	CMC	CMC_NoSVA_cis	ENSG00000015133	G	NA	1	0.009	T	-	14	91928992	CCDC88C	1
FA	14:91929281:C:CTTAAT	CMC	CMC_NoSVA_cis	ENSG00000015133	C	NA	1	0.009	CTTAAT	-	14	91929281	CCDC88C	1
FA	14:91929281:C:CTTAAT	CMC	CMC_NoSVA_cis	ENSG00000015133	C	NA	1	0.009	CTTAAT	-	14	91929281	CCDC88C	1
FA	14:91930152:C:T	CMC	CMC_NoSVA_cis	ENSG00000015133	T	NA	1	0.009	C	-	14	91930152	CCDC88C	1
FA	14:91930152:C:T	CMC	CMC_NoSVA_cis	ENSG00000015133	T	NA	1	0.009	C	-	14	91930152	CCDC88C	1
FA	14:91930627:C:T	CMC	CMC_NoSVA_cis	ENSG00000015133	T	NA	1	0.009	C	-	14	91930627	CCDC88C	1
FA	14:91930627:C:T	CMC	CMC_NoSVA_cis	ENSG00000015133	T	NA	1	0.009	C	-	14	91930627	CCDC88C	1
FA	14:91931029:C:T	CMC	CMC_NoSVA_cis	ENSG00000015133	C	NA	1	0.009	T	-	14	91931029	CCDC88C	1
FA	14:91931029:C:T	CMC	CMC_NoSVA_cis	ENSG00000015133	C	NA	1	0.009	T	-	14	91931029	CCDC88C	1
FA	14:91931139:A:C	CMC	CMC_NoSVA_cis	ENSG00000015133	A	NA	1	0.009	C	-	14	91931139	CCDC88C	1
FA	14:91931139:A:C	CMC	CMC_NoSVA_cis	ENSG00000015133	A	NA	1	0.009	C	-	14	91931139	CCDC88C	1
FA	14:91933643:C:CAAAGT	CMC	CMC_NoSVA_cis	ENSG00000015133	C	NA	1	0.009	CAAAGT	-	14	91933643	CCDC88C	1
FA	14:91933643:C:CAAAGT	CMC	CMC_NoSVA_cis	ENSG00000015133	C	NA	1	0.009	CAAAGT	-	14	91933643	CCDC88C	1
FA	14:91934303:A:G	CMC	CMC_NoSVA_cis	ENSG00000015133	A	NA	1	0.009	G	-	14	91934303	CCDC88C	1
FA	14:91934303:A:G	CMC	CMC_NoSVA_cis	ENSG00000015133	A	NA	1	0.009	G	-	14	91934303	CCDC88C	1
FA	14:91934969:A:G	CMC	CMC_NoSVA_cis	ENSG00000015133	G	NA	1	0.009	A	-	14	91934969	CCDC88C	1
FA	14:91934969:A:G	CMC	CMC_NoSVA_cis	ENSG00000015133	G	NA	1	0.009	A	-	14	91934969	CCDC88C	1
FA	14:91935587:A:G	CMC	CMC_NoSVA_cis	ENSG00000015133	G	NA	1	0.009	A	-	14	91935587	CCDC88C	1
FA	14:91935587:A:G	CMC	CMC_NoSVA_cis	ENSG00000015133	G	NA	1	0.009	A	-	14	91935587	CCDC88C	1
FA	14:91936284:A:AT	CMC	CMC_NoSVA_cis	ENSG00000015133	AT	NA	1	0.009	A	-	14	91936284	CCDC88C	1
FA	14:91936284:A:AT	CMC	CMC_NoSVA_cis	ENSG00000015133	AT	NA	1	0.009	A	-	14	91936284	CCDC88C	1
FA	14:91936697:A:C	CMC	CMC_NoSVA_cis	ENSG00000015133	C	NA	1	0.009	A	-	14	91936697	CCDC88C	1
FA	14:91936697:A:C	CMC	CMC_NoSVA_cis	ENSG00000015133	C	NA	1	0.009	A	-	14	91936697	CCDC88C	1
FA	14:91937143:A:G	CMC	CMC_NoSVA_cis	ENSG00000015133	A	NA	1	0.009	G	-	14	91937143	CCDC88C	1
FA	14:91937143:A:G	CMC	CMC_NoSVA_cis	ENSG00000015133	A	NA	1	0.009	G	-	14	91937143	CCDC88C	1
FA	14:91940192:T:TAC	CMC	CMC_NoSVA_cis	ENSG00000015133	TAC	NA	1	0.009	T	-	14	91940192	CCDC88C	1
FA	14:91940192:T:TAC	CMC	CMC_NoSVA_cis	ENSG00000015133	TAC	NA	1	0.009	T	-	14	91940192	CCDC88C	1
FA	14:91941909:T:TAAAAC	CMC	CMC_NoSVA_cis	ENSG00000015133	T	NA	1	0.009	TAAAAC	-	14	91941909	CCDC88C	1
FA	14:91941909:T:TAAAAC	CMC	CMC_NoSVA_cis	ENSG00000015133	T	NA	1	0.009	TAAAAC	-	14	91941909	CCDC88C	1
FA	14:91942318:C:CA	CMC	CMC_NoSVA_cis	ENSG00000015133	CA	NA	1	0.009	C	-	14	91942318	CCDC88C	1
FA	14:91942318:C:CA	CMC	CMC_NoSVA_cis	ENSG00000015133	CA	NA	1	0.009	C	-	14	91942318	CCDC88C	1
FA	14:91944295:G:GATTTT	CMC	CMC_NoSVA_cis	ENSG00000015133	GATTTT	NA	1	0.009	G	-	14	91944295	CCDC88C	1
FA	14:91944295:G:GATTTT	CMC	CMC_NoSVA_cis	ENSG00000015133	GATTTT	NA	1	0.009	G	-	14	91944295	CCDC88C	1
FA	14:91944911:A:G	CMC	CMC_NoSVA_cis	ENSG00000015133	A	NA	1	0.009	G	-	14	91944911	CCDC88C	1
FA	14:91944911:A:G	CMC	CMC_NoSVA_cis	ENSG00000015133	A	NA	1	0.009	G	-	14	91944911	CCDC88C	1
FA	14:91945502:G:T	CMC	CMC_NoSVA_cis	ENSG00000015133	T	NA	1	0.009	G	-	14	91945502	CCDC88C	1
FA	14:91945502:G:T	CMC	CMC_NoSVA_cis	ENSG00000015133	T	NA	1	0.009	G	-	14	91945502	CCDC88C	1
FA	14:91945678:A:G	CMC	CMC_NoSVA_cis	ENSG00000015133	A	NA	1	0.009	G	-	14	91945678	CCDC88C	1
FA	14:91945678:A:G	CMC	CMC_NoSVA_cis	ENSG00000015133	A	NA	1	0.009	G	-	14	91945678	CCDC88C	1
FA	14:91946132:C:T	CMC	CMC_NoSVA_cis	ENSG00000015133	T	NA	1	0.009	C	-	14	91946132	CCDC88C	1
FA	14:91946132:C:T	CMC	CMC_NoSVA_cis	ENSG00000015133	T	NA	1	0.009	C	-	14	91946132	CCDC88C	1
FA	14:91946662:A:G	CMC	CMC_NoSVA_cis	ENSG00000015133	A	NA	1	0.009	G	-	14	91946662	CCDC88C	1
FA	14:91946662:A:G	CMC	CMC_NoSVA_cis	ENSG00000015133	A	NA	1	0.009	G	-	14	91946662	CCDC88C	1
FA	14:91946995:C:T	CMC	CMC_NoSVA_cis	ENSG00000015133	T	NA	1	0.009	C	-	14	91946995	CCDC88C	1
FA	14:91946995:C:T	CMC	CMC_NoSVA_cis	ENSG00000015133	T	NA	1	0.009	C	-	14	91946995	CCDC88C	1
FA	14:91947140:A:G	CMC	CMC_NoSVA_cis	ENSG00000015133	G	NA	1	0.009	A	-	14	91947140	CCDC88C	1
FA	14:91947140:A:G	CMC	CMC_NoSVA_cis	ENSG00000015133	G	NA	1	0.009	A	-	14	91947140	CCDC88C	1
FA	14:91949499:A:G	CMC	CMC_NoSVA_cis	ENSG00000015133	G	NA	1	0.009	A	-	14	91949499	CCDC88C	1
FA	14:91949499:A:G	CMC	CMC_NoSVA_cis	ENSG00000015133	G	NA	1	0.009	A	-	14	91949499	CCDC88C	1
FA	14:91949546:A:G	CMC	CMC_NoSVA_cis	ENSG00000015133	G	NA	1	0.009	A	-	14	91949546	CCDC88C	1
FA	14:91949546:A:G	CMC	CMC_NoSVA_cis	ENSG00000015133	G	NA	1	0.009	A	-	14	91949546	CCDC88C	1
FA	14:91949986:C:T	CMC	CMC_NoSVA_cis	ENSG00000015133	C	NA	1	0.009	T	-	14	91949986	CCDC88C	1
FA	14:91949986:C:T	CMC	CMC_NoSVA_cis	ENSG00000015133	C	NA	1	0.009	T	-	14	91949986	CCDC88C	1
FA	14:91954507:A:T	CMC	CMC_NoSVA_cis	ENSG00000015133	T	NA	1	0.009	A	-	14	91954507	CCDC88C	1
FA	14:91954507:A:T	CMC	CMC_NoSVA_cis	ENSG00000015133	T	NA	1	0.009	A	-	14	91954507	CCDC88C	1
FA	14:91954889:A:G	CMC	CMC_NoSVA_cis	ENSG00000015133	G	NA	1	0.009	A	-	14	91954889	CCDC88C	1
FA	14:91954889:A:G	CMC	CMC_NoSVA_cis	ENSG00000015133	G	NA	1	0.009	A	-	14	91954889	CCDC88C	1
FA	14:91955493:C:T	CMC	CMC_NoSVA_cis	ENSG00000015133	T	NA	1	0.009	C	-	14	91955493	CCDC88C	1
FA	14:91955493:C:T	CMC	CMC_NoSVA_cis	ENSG00000015133	T	NA	1	0.009	C	-	14	91955493	CCDC88C	1
FA	14:91955542:C:T	CMC	CMC_NoSVA_cis	ENSG00000015133	T	NA	1	0.009	C	-	14	91955542	CCDC88C	1
FA	14:91955542:C:T	CMC	CMC_NoSVA_cis	ENSG00000015133	T	NA	1	0.009	C	-	14	91955542	CCDC88C	1
FA	14:91957385:C:G	CMC	CMC_NoSVA_cis	ENSG00000015133	C	NA	1	0.009	G	-	14	91957385	CCDC88C	1
FA	14:91957385:C:G	CMC	CMC_NoSVA_cis	ENSG00000015133	C	NA	1	0.009	G	-	14	91957385	CCDC88C	1
FA	14:91960223:C:T	CMC	CMC_NoSVA_cis	ENSG00000015133	C	NA	1	0.009	T	-	14	91960223	CCDC88C	1
FA	14:91960223:C:T	CMC	CMC_NoSVA_cis	ENSG00000015133	C	NA	1	0.009	T	-	14	91960223	CCDC88C	1
FA	14:91960784:C:T	CMC	CMC_NoSVA_cis	ENSG00000015133	T	NA	1	0.009	C	-	14	91960784	CCDC88C	1
FA	14:91960784:C:T	CMC	CMC_NoSVA_cis	ENSG00000015133	T	NA	1	0.009	C	-	14	91960784	CCDC88C	1
FA	14:91960872:A:G	CMC	CMC_NoSVA_cis	ENSG00000015133	A	NA	1	0.009	G	-	14	91960872	CCDC88C	1
FA	14:91960872:A:G	CMC	CMC_NoSVA_cis	ENSG00000015133	A	NA	1	0.009	G	-	14	91960872	CCDC88C	1
FA	14:91961188:C:T	CMC	CMC_NoSVA_cis	ENSG00000015133	T	NA	1	0.009	NA	NA	14	91961188	CCDC88C	1
FA	14:91961188:C:T	CMC	CMC_NoSVA_cis	ENSG00000015133	T	NA	1	0.009	NA	NA	14	91961188	CCDC88C	1
FA	14:91962037:A:G	CMC	CMC_NoSVA_cis	ENSG00000015133	G	NA	1	0.009	A	-	14	91962037	CCDC88C	1
FA	14:91962037:A:G	CMC	CMC_NoSVA_cis	ENSG00000015133	G	NA	1	0.009	A	-	14	91962037	CCDC88C	1
FA	14:91962526:C:T	CMC	CMC_NoSVA_cis	ENSG00000015133	C	NA	1	0.009	T	-	14	91962526	CCDC88C	1
FA	14:91962526:C:T	CMC	CMC_NoSVA_cis	ENSG00000015133	C	NA	1	0.009	T	-	14	91962526	CCDC88C	1
FA	14:91963722:A:G	CMC	CMC_NoSVA_cis	ENSG00000015133	G	NA	1	0.009	NA	NA	14	91963722	CCDC88C	1
FA	14:91963722:A:G	CMC	CMC_NoSVA_cis	ENSG00000015133	G	NA	1	0.009	NA	NA	14	91963722	CCDC88C	1
FA	14:91964683:A:G	CMC	CMC_NoSVA_cis	ENSG00000015133	G	NA	1	0.009	A	-	14	91964683	CCDC88C	1
FA	14:91964683:A:G	CMC	CMC_NoSVA_cis	ENSG00000015133	G	NA	1	0.009	A	-	14	91964683	CCDC88C	1
FA	14:91964874:A:C	CMC	CMC_NoSVA_cis	ENSG00000015133	C	NA	1	0.009	A	-	14	91964874	CCDC88C	1
FA	14:91964874:A:C	CMC	CMC_NoSVA_cis	ENSG00000015133	C	NA	1	0.009	A	-	14	91964874	CCDC88C	1
FA	14:91966631:A:G	CMC	CMC_NoSVA_cis	ENSG00000015133	G	NA	1	0.009	A	-	14	91966631	CCDC88C	1
FA	14:91966631:A:G	CMC	CMC_NoSVA_cis	ENSG00000015133	G	NA	1	0.009	A	-	14	91966631	CCDC88C	1
FA	14:91967666:C:T	CMC	CMC_NoSVA_cis	ENSG00000015133	C	NA	1	0.009	T	-	14	91967666	CCDC88C	1
FA	14:91967666:C:T	CMC	CMC_NoSVA_cis	ENSG00000015133	C	NA	1	0.009	T	-	14	91967666	CCDC88C	1
FA	14:91967710:C:T	CMC	CMC_NoSVA_cis	ENSG00000015133	C	NA	1	0.009	T	-	14	91967710	CCDC88C	1
FA	14:91967710:C:T	CMC	CMC_NoSVA_cis	ENSG00000015133	C	NA	1	0.009	T	-	14	91967710	CCDC88C	1
FA	14:91968127:A:C	CMC	CMC_NoSVA_cis	ENSG00000015133	A	NA	1	0.009	C	-	14	91968127	CCDC88C	1
FA	14:91968127:A:C	CMC	CMC_NoSVA_cis	ENSG00000015133	A	NA	1	0.009	C	-	14	91968127	CCDC88C	1
FA	14:91968268:A:G	CMC	CMC_NoSVA_cis	ENSG00000015133	G	NA	1	0.009	A	-	14	91968268	CCDC88C	1
FA	14:91968268:A:G	CMC	CMC_NoSVA_cis	ENSG00000015133	G	NA	1	0.009	A	-	14	91968268	CCDC88C	1
FA	14:91968313:A:G	CMC	CMC_NoSVA_cis	ENSG00000015133	G	NA	1	0.009	A	-	14	91968313	CCDC88C	1
FA	14:91968313:A:G	CMC	CMC_NoSVA_cis	ENSG00000015133	G	NA	1	0.009	A	-	14	91968313	CCDC88C	1
FA	14:91970473:C:T	CMC	CMC_NoSVA_cis	ENSG00000015133	T	NA	1	0.009	C	-	14	91970473	CCDC88C	1
FA	14:91970473:C:T	CMC	CMC_NoSVA_cis	ENSG00000015133	T	NA	1	0.009	C	-	14	91970473	CCDC88C	1
FA	14:91971265:C:T	CMC	CMC_NoSVA_cis	ENSG00000015133	C	NA	1	0.009	T	-	14	91971265	CCDC88C	1
FA	14:91971265:C:T	CMC	CMC_NoSVA_cis	ENSG00000015133	C	NA	1	0.009	T	-	14	91971265	CCDC88C	1
FA	14:91971583:C:T	CMC	CMC_NoSVA_cis	ENSG00000015133	C	NA	1	0.009	T	-	14	91971583	CCDC88C	1
FA	14:91971583:C:T	CMC	CMC_NoSVA_cis	ENSG00000015133	C	NA	1	0.009	T	-	14	91971583	CCDC88C	1
FA	14:91971787:C:CT	CMC	CMC_NoSVA_cis	ENSG00000015133	CT	NA	1	0.009	C	-	14	91971787	CCDC88C	1
FA	14:91971787:C:CT	CMC	CMC_NoSVA_cis	ENSG00000015133	CT	NA	1	0.009	C	-	14	91971787	CCDC88C	1
FA	14:91972119:A:G	CMC	CMC_NoSVA_cis	ENSG00000015133	G	NA	1	0.009	A	-	14	91972119	CCDC88C	1
FA	14:91972119:A:G	CMC	CMC_NoSVA_cis	ENSG00000015133	G	NA	1	0.009	A	-	14	91972119	CCDC88C	1
FA	14:91972628:C:T	CMC	CMC_NoSVA_cis	ENSG00000015133	C	NA	1	0.009	T	-	14	91972628	CCDC88C	1
FA	14:91972628:C:T	CMC	CMC_NoSVA_cis	ENSG00000015133	C	NA	1	0.009	T	-	14	91972628	CCDC88C	1
FA	14:91972752:C:T	CMC	CMC_NoSVA_cis	ENSG00000015133	T	NA	1	0.009	C	-	14	91972752	CCDC88C	1
FA	14:91972752:C:T	CMC	CMC_NoSVA_cis	ENSG00000015133	T	NA	1	0.009	C	-	14	91972752	CCDC88C	1
FA	14:91973702:G:GTATATATACTATAAT	CMC	CMC_NoSVA_cis	ENSG00000015133	G	NA	1	0.009	GTATATATACTATAAT	-	14	91973702	CCDC88C	1
FA	14:91973702:G:GTATATATACTATAAT	CMC	CMC_NoSVA_cis	ENSG00000015133	G	NA	1	0.009	GTATATATACTATAAT	-	14	91973702	CCDC88C	1
FA	14:91973739:A:G	CMC	CMC_NoSVA_cis	ENSG00000015133	A	NA	1	0.049	G	-	14	91973739	CCDC88C	1
FA	14:91973739:A:G	CMC	CMC_NoSVA_cis	ENSG00000015133	A	NA	1	0.049	G	-	14	91973739	CCDC88C	1
FA	14:91973849:A:G	CMC	CMC_NoSVA_cis	ENSG00000015133	A	NA	1	0.009	G	-	14	91973849	CCDC88C	1
FA	14:91973849:A:G	CMC	CMC_NoSVA_cis	ENSG00000015133	A	NA	1	0.009	G	-	14	91973849	CCDC88C	1
FA	14:91973984:A:AGT	CMC	CMC_NoSVA_cis	ENSG00000015133	AGT	NA	1	0.009	A	-	14	91973984	CCDC88C	1
FA	14:91973984:A:AGT	CMC	CMC_NoSVA_cis	ENSG00000015133	AGT	NA	1	0.009	A	-	14	91973984	CCDC88C	1
FA	14:91979400:A:C	CMC	CMC_NoSVA_cis	ENSG00000015133	C	NA	1	0.009	A	-	14	91979400	CCDC88C	1
FA	14:91979400:A:C	CMC	CMC_NoSVA_cis	ENSG00000015133	C	NA	1	0.009	A	-	14	91979400	CCDC88C	1
FA	14:91981411:C:T	CMC	CMC_NoSVA_cis	ENSG00000015133	T	NA	1	0.009	C	-	14	91981411	CCDC88C	1
FA	14:91981411:C:T	CMC	CMC_NoSVA_cis	ENSG00000015133	T	NA	1	0.009	C	-	14	91981411	CCDC88C	1
FA	14:91984538:C:T	CMC	CMC_NoSVA_cis	ENSG00000015133	T	NA	1	0.009	C	-	14	91984538	CCDC88C	1
FA	14:91984538:C:T	CMC	CMC_NoSVA_cis	ENSG00000015133	T	NA	1	0.009	C	-	14	91984538	CCDC88C	1
FA	14:91988576:C:T	CMC	CMC_NoSVA_cis	ENSG00000015133	C	NA	1	0.009	T	-	14	91988576	CCDC88C	1
FA	14:91988576:C:T	CMC	CMC_NoSVA_cis	ENSG00000015133	C	NA	1	0.009	T	-	14	91988576	CCDC88C	1
FA	14:91991953:C:G	CMC	CMC_NoSVA_cis	ENSG00000015133	G	NA	1	0.009	C	-	14	91991953	CCDC88C	1
FA	14:91991953:C:G	CMC	CMC_NoSVA_cis	ENSG00000015133	G	NA	1	0.009	C	-	14	91991953	CCDC88C	1
FA	14:91999791:A:G	CMC	CMC_NoSVA_cis	ENSG00000015133	A	NA	1	0.009	G	-	14	91999791	CCDC88C	1
FA	14:91999791:A:G	CMC	CMC_NoSVA_cis	ENSG00000015133	A	NA	1	0.009	G	-	14	91999791	CCDC88C	1
FA	14:92006238:C:T	CMC	CMC_NoSVA_cis	ENSG00000015133	T	NA	1	0.009	C	-	14	92006238	CCDC88C	1
FA	14:92006238:C:T	CMC	CMC_NoSVA_cis	ENSG00000015133	T	NA	1	0.009	C	-	14	92006238	CCDC88C	1
FA	14:92006746:A:G	CMC	CMC_NoSVA_cis	ENSG00000015133	G	NA	1	0.009	A	-	14	92006746	CCDC88C	1
FA	14:92006746:A:G	CMC	CMC_NoSVA_cis	ENSG00000015133	G	NA	1	0.009	A	-	14	92006746	CCDC88C	1
FA	14:92008220:A:C	CMC	CMC_NoSVA_cis	ENSG00000015133	C	NA	1	0.009	NA	NA	14	92008220	CCDC88C	1
FA	14:92008220:A:C	CMC	CMC_NoSVA_cis	ENSG00000015133	C	NA	1	0.009	NA	NA	14	92008220	CCDC88C	1
FA	14:92013263:G:T	CMC	CMC_NoSVA_cis	ENSG00000015133	G	NA	1	0.009	T	-	14	92013263	CCDC88C	1
FA	14:92013263:G:T	CMC	CMC_NoSVA_cis	ENSG00000015133	G	NA	1	0.009	T	-	14	92013263	CCDC88C	1
FA	14:92013398:A:G	CMC	CMC_NoSVA_cis	ENSG00000015133	G	NA	1	0.009	A	-	14	92013398	CCDC88C	1
FA	14:92013398:A:G	CMC	CMC_NoSVA_cis	ENSG00000015133	G	NA	1	0.009	A	-	14	92013398	CCDC88C	1
FA	14:92014803:C:G	CMC	CMC_NoSVA_cis	ENSG00000015133	G	NA	1	0.009	C	-	14	92014803	CCDC88C	1
FA	14:92014803:C:G	CMC	CMC_NoSVA_cis	ENSG00000015133	G	NA	1	0.009	C	-	14	92014803	CCDC88C	1
FA	14:92026327:A:C	CMC	CMC_NoSVA_cis	ENSG00000015133	C	NA	1	0.049	C	+	14	92026327	CCDC88C	1
FA	14:92026327:A:C	CMC	CMC_NoSVA_cis	ENSG00000015133	C	NA	1	0.049	C	+	14	92026327	CCDC88C	1
FA	14:92026454:C:T	CMC	CMC_NoSVA_cis	ENSG00000015133	T	NA	1	0.049	T	+	14	92026454	CCDC88C	1
FA	14:92026454:C:T	CMC	CMC_NoSVA_cis	ENSG00000015133	T	NA	1	0.049	T	+	14	92026454	CCDC88C	1
FA	14:92030362:C:G	CMC	CMC_NoSVA_cis	ENSG00000015133	C	NA	1	0.049	C	+	14	92030362	CCDC88C	1
FA	14:92030362:C:G	CMC	CMC_NoSVA_cis	ENSG00000015133	C	NA	1	0.049	C	+	14	92030362	CCDC88C	1
FA	14:92034211:A:G	CMC	CMC_NoSVA_cis	ENSG00000015133	A	NA	1	0.049	A	+	14	92034211	CCDC88C	1
FA	14:92034211:A:G	CMC	CMC_NoSVA_cis	ENSG00000015133	A	NA	1	0.049	A	+	14	92034211	CCDC88C	1
FA	14:92035938:A:C	CMC	CMC_NoSVA_cis	ENSG00000015133	A	NA	1	0.049	A	+	14	92035938	CCDC88C	1
FA	14:92035938:A:C	CMC	CMC_NoSVA_cis	ENSG00000015133	A	NA	1	0.049	A	+	14	92035938	CCDC88C	1
FA	14:92042364:A:G	CMC	CMC_NoSVA_cis	ENSG00000015133	A	NA	1	0.049	G	-	14	92042364	CCDC88C	1
FA	14:92042364:A:G	CMC	CMC_NoSVA_cis	ENSG00000015133	A	NA	1	0.049	G	-	14	92042364	CCDC88C	1
FA	14:92044409:A:G	CMC	CMC_NoSVA_cis	ENSG00000015133	A	NA	1	0.049	G	-	14	92044409	CCDC88C	1
FA	14:92044409:A:G	CMC	CMC_NoSVA_cis	ENSG00000015133	A	NA	1	0.049	G	-	14	92044409	CCDC88C	1
FA	14:92047109:A:G	CMC	CMC_NoSVA_cis	ENSG00000015133	G	NA	1	0.049	A	-	14	92047109	CCDC88C	1
FA	14:92047109:A:G	CMC	CMC_NoSVA_cis	ENSG00000015133	G	NA	1	0.049	A	-	14	92047109	CCDC88C	1
FA	14:92050613:A:G	CMC	CMC_NoSVA_cis	ENSG00000015133	G	NA	1	0.049	G	+	14	92050613	CCDC88C	1
FA	14:92050613:A:G	CMC	CMC_NoSVA_cis	ENSG00000015133	G	NA	1	0.049	G	+	14	92050613	CCDC88C	1
FA	14:92052457:C:G	CMC	CMC_NoSVA_cis	ENSG00000015133	C	NA	1	0.049	G	-	14	92052457	CCDC88C	1
FA	14:92052457:C:G	CMC	CMC_NoSVA_cis	ENSG00000015133	C	NA	1	0.049	G	-	14	92052457	CCDC88C	1
FA	14:92054070:C:T	CMC	CMC_NoSVA_cis	ENSG00000015133	T	NA	1	0.049	C	-	14	92054070	CCDC88C	1
FA	14:92054070:C:T	CMC	CMC_NoSVA_cis	ENSG00000015133	T	NA	1	0.049	C	-	14	92054070	CCDC88C	1
FA	14:92056486:A:G	CMC	CMC_NoSVA_cis	ENSG00000015133	A	NA	1	0.049	G	-	14	92056486	CCDC88C	1
FA	14:92056486:A:G	CMC	CMC_NoSVA_cis	ENSG00000015133	A	NA	1	0.049	G	-	14	92056486	CCDC88C	1
FA	7:2889034:C:T	GTEx/v8	Brain_Anterior_cingulate_cortex_BA24	ENSG00000174945	C	2.67785e-05	-0.337181	0.0435907	T	+	7	2889034	AMZ1	1
FA	7:2892361:C:T	GTEx/v8	Brain_Anterior_cingulate_cortex_BA24	ENSG00000174945	T	2.67785e-05	-0.337181	0.0435907	C	+	7	2892361	AMZ1	1
FA	7:2892804:A:C	GTEx/v8	Brain_Anterior_cingulate_cortex_BA24	ENSG00000174945	A	2.67785e-05	-0.337181	0.0435907	C	+	7	2892804	AMZ1	1
FA	10:21873295:G:T	GTEx/v8	Brain_Anterior_cingulate_cortex_BA24	ENSG00000078403	T	4.58032e-05	0.254999	0.0340703	T	+	10	21873295	MLLT10	1
FA	14:91877172:C:T	GTEx/v8	Brain_Anterior_cingulate_cortex_BA24	ENSG00000015133	C	1.3868e-05	0.32704	0.0102575	T	-	14	91877172	CCDC88C	1
FA	14:91881387:C:T	GTEx/v8	Brain_Anterior_cingulate_cortex_BA24	ENSG00000015133	T	2.20505e-06	0.365481	0.0102575	C	-	14	91881387	CCDC88C	1
FA	14:91881704:C:T	GTEx/v8	Brain_Anterior_cingulate_cortex_BA24	ENSG00000015133	T	1.00183e-05	0.338777	0.0102575	C	-	14	91881704	CCDC88C	1
FA	14:91881751:C:T	GTEx/v8	Brain_Anterior_cingulate_cortex_BA24	ENSG00000015133	T	2.38324e-06	0.360547	0.0102575	C	-	14	91881751	CCDC88C	1
FA	14:91881908:G:T	GTEx/v8	Brain_Anterior_cingulate_cortex_BA24	ENSG00000015133	G	1.00183e-05	0.338777	0.0102575	T	-	14	91881908	CCDC88C	1
FA	14:91883967:G:T	GTEx/v8	Brain_Anterior_cingulate_cortex_BA24	ENSG00000015133	T	8.74356e-06	0.34244	0.0102575	G	-	14	91883967	CCDC88C	1
FA	14:91884655:C:T	GTEx/v8	Brain_Anterior_cingulate_cortex_BA24	ENSG00000015133	C	2.38324e-06	0.360547	0.0102575	T	-	14	91884655	CCDC88C	1
FA	14:91890208:A:AGAC	GTEx/v8	Brain_Anterior_cingulate_cortex_BA24	ENSG00000015133	AGAC	7.98374e-06	0.341371	0.0102575	A	-	14	91890208	CCDC88C	1
FA	14:91890213:A:T	GTEx/v8	Brain_Anterior_cingulate_cortex_BA24	ENSG00000015133	T	7.98374e-06	0.341371	0.0102575	A	-	14	91890213	CCDC88C	1
FA	14:91890677:C:T	GTEx/v8	Brain_Anterior_cingulate_cortex_BA24	ENSG00000015133	C	7.98374e-06	0.341371	0.0102575	T	-	14	91890677	CCDC88C	1
FA	14:91894792:A:G	GTEx/v8	Brain_Anterior_cingulate_cortex_BA24	ENSG00000015133	G	8.78405e-06	0.331972	0.0102575	A	-	14	91894792	CCDC88C	1
FA	14:91894819:C:T	GTEx/v8	Brain_Anterior_cingulate_cortex_BA24	ENSG00000015133	T	1.67372e-05	0.334477	0.0102575	C	-	14	91894819	CCDC88C	1
FA	14:91903033:A:G	GTEx/v8	Brain_Anterior_cingulate_cortex_BA24	ENSG00000015133	A	8.28621e-06	0.350872	0.0102575	G	-	14	91903033	CCDC88C	1
FA	14:91903071:C:T	GTEx/v8	Brain_Anterior_cingulate_cortex_BA24	ENSG00000015133	T	1.67372e-05	0.334477	0.0102575	C	-	14	91903071	CCDC88C	1
FA	14:91903526:A:G	GTEx/v8	Brain_Anterior_cingulate_cortex_BA24	ENSG00000015133	G	1.54538e-05	0.336954	0.0102575	A	-	14	91903526	CCDC88C	1
FA	14:91903662:A:G	GTEx/v8	Brain_Anterior_cingulate_cortex_BA24	ENSG00000015133	A	1.67372e-05	0.334477	0.0102575	G	-	14	91903662	CCDC88C	1
FA	14:91903707:A:T	GTEx/v8	Brain_Anterior_cingulate_cortex_BA24	ENSG00000015133	A	1.67372e-05	0.334477	0.0102575	T	-	14	91903707	CCDC88C	1
FA	14:91904737:C:T	GTEx/v8	Brain_Anterior_cingulate_cortex_BA24	ENSG00000015133	T	1.54538e-05	0.336954	0.0102575	C	-	14	91904737	CCDC88C	1
FA	14:91905080:C:T	GTEx/v8	Brain_Anterior_cingulate_cortex_BA24	ENSG00000015133	T	5.88401e-06	0.347794	0.0102575	C	-	14	91905080	CCDC88C	1
FA	14:91906956:G:GT	GTEx/v8	Brain_Anterior_cingulate_cortex_BA24	ENSG00000015133	GT	1.54538e-05	0.336954	0.0102575	G	-	14	91906956	CCDC88C	1
FA	14:91909917:C:T	GTEx/v8	Brain_Anterior_cingulate_cortex_BA24	ENSG00000015133	T	5.88401e-06	0.347794	0.0102575	C	-	14	91909917	CCDC88C	1
FA	14:91910049:A:G	GTEx/v8	Brain_Anterior_cingulate_cortex_BA24	ENSG00000015133	A	5.88401e-06	0.347794	0.0102575	G	-	14	91910049	CCDC88C	1
FA	14:91910620:C:T	GTEx/v8	Brain_Anterior_cingulate_cortex_BA24	ENSG00000015133	T	5.88401e-06	0.347794	0.0102575	C	-	14	91910620	CCDC88C	1
FA	14:91910811:A:T	GTEx/v8	Brain_Anterior_cingulate_cortex_BA24	ENSG00000015133	A	5.88401e-06	0.347794	0.0102575	T	-	14	91910811	CCDC88C	1
FA	14:91910840:A:G	GTEx/v8	Brain_Anterior_cingulate_cortex_BA24	ENSG00000015133	G	5.88401e-06	0.347794	0.0102575	A	-	14	91910840	CCDC88C	1
FA	14:91911212:A:T	GTEx/v8	Brain_Anterior_cingulate_cortex_BA24	ENSG00000015133	T	5.88401e-06	0.347794	0.0102575	A	-	14	91911212	CCDC88C	1
FA	14:91911283:A:G	GTEx/v8	Brain_Anterior_cingulate_cortex_BA24	ENSG00000015133	A	5.88401e-06	0.347794	0.0102575	G	-	14	91911283	CCDC88C	1
FA	14:91911724:C:G	GTEx/v8	Brain_Anterior_cingulate_cortex_BA24	ENSG00000015133	G	5.88401e-06	0.347794	0.0102575	C	-	14	91911724	CCDC88C	1
FA	14:91911942:A:G	GTEx/v8	Brain_Anterior_cingulate_cortex_BA24	ENSG00000015133	G	5.88401e-06	0.347794	0.0102575	A	-	14	91911942	CCDC88C	1
FA	14:91912253:A:G	GTEx/v8	Brain_Anterior_cingulate_cortex_BA24	ENSG00000015133	G	5.88401e-06	0.347794	0.0102575	A	-	14	91912253	CCDC88C	1
FA	14:91912312:A:AAAATC	GTEx/v8	Brain_Anterior_cingulate_cortex_BA24	ENSG00000015133	A	5.88401e-06	0.347794	0.0102575	AAAATC	-	14	91912312	CCDC88C	1
FA	14:91912805:A:C	GTEx/v8	Brain_Anterior_cingulate_cortex_BA24	ENSG00000015133	A	5.88401e-06	0.347794	0.0102575	C	-	14	91912805	CCDC88C	1
FA	14:91912940:C:G	GTEx/v8	Brain_Anterior_cingulate_cortex_BA24	ENSG00000015133	C	5.88401e-06	0.347794	0.0102575	G	-	14	91912940	CCDC88C	1
FA	14:91913083:A:C	GTEx/v8	Brain_Anterior_cingulate_cortex_BA24	ENSG00000015133	A	5.88401e-06	0.347794	0.0102575	C	-	14	91913083	CCDC88C	1
FA	14:91913539:T:TAGC	GTEx/v8	Brain_Anterior_cingulate_cortex_BA24	ENSG00000015133	T	5.03561e-06	0.352645	0.0102575	TAGC	-	14	91913539	CCDC88C	1
FA	14:91913840:A:G	GTEx/v8	Brain_Anterior_cingulate_cortex_BA24	ENSG00000015133	G	4.61081e-06	0.350892	0.0102575	A	-	14	91913840	CCDC88C	1
FA	14:91934303:A:G	GTEx/v8	Brain_Anterior_cingulate_cortex_BA24	ENSG00000015133	A	1.6878e-05	0.341007	0.0102575	G	-	14	91934303	CCDC88C	1
FA	14:91946995:C:T	GTEx/v8	Brain_Anterior_cingulate_cortex_BA24	ENSG00000015133	T	1.91291e-05	0.337451	0.0102575	C	-	14	91946995	CCDC88C	1
FA	14:91967710:C:T	GTEx/v8	Brain_Anterior_cingulate_cortex_BA24	ENSG00000015133	C	1.6878e-05	0.341007	0.0102575	T	-	14	91967710	CCDC88C	1
FA	14:91970473:C:T	GTEx/v8	Brain_Anterior_cingulate_cortex_BA24	ENSG00000015133	T	1.91291e-05	0.337451	0.0102575	C	-	14	91970473	CCDC88C	1
FA	14:91972119:A:G	GTEx/v8	Brain_Anterior_cingulate_cortex_BA24	ENSG00000015133	G	1.6878e-05	0.341007	0.0102575	A	-	14	91972119	CCDC88C	1
FA	14:91972628:C:T	GTEx/v8	Brain_Anterior_cingulate_cortex_BA24	ENSG00000015133	C	1.91291e-05	0.337451	0.0102575	T	-	14	91972628	CCDC88C	1
FA	14:91981411:C:T	GTEx/v8	Brain_Anterior_cingulate_cortex_BA24	ENSG00000015133	T	2.67029e-06	0.370057	0.0102575	C	-	14	91981411	CCDC88C	1
FA	14:91984538:C:T	GTEx/v8	Brain_Anterior_cingulate_cortex_BA24	ENSG00000015133	T	1.16557e-05	0.346375	0.0102575	C	-	14	91984538	CCDC88C	1
FA	14:91988576:C:T	GTEx/v8	Brain_Anterior_cingulate_cortex_BA24	ENSG00000015133	C	1.43751e-05	0.34446	0.0102575	T	-	14	91988576	CCDC88C	1
FA	14:91991953:C:G	GTEx/v8	Brain_Anterior_cingulate_cortex_BA24	ENSG00000015133	G	2.95814e-06	0.371576	0.0102575	C	-	14	91991953	CCDC88C	1
FA	14:91999791:A:G	GTEx/v8	Brain_Anterior_cingulate_cortex_BA24	ENSG00000015133	A	2.95814e-06	0.371576	0.0102575	G	-	14	91999791	CCDC88C	1
FA	14:92006238:C:T	GTEx/v8	Brain_Anterior_cingulate_cortex_BA24	ENSG00000015133	T	1.28605e-05	0.347749	0.0102575	C	-	14	92006238	CCDC88C	1
FA	14:92006746:A:G	GTEx/v8	Brain_Anterior_cingulate_cortex_BA24	ENSG00000015133	G	1.28605e-05	0.347749	0.0102575	A	-	14	92006746	CCDC88C	1
FA	14:92008220:A:C	GTEx/v8	Brain_Anterior_cingulate_cortex_BA24	ENSG00000015133	C	2.93815e-06	0.371708	0.0102575	NA	NA	14	92008220	CCDC88C	1
FA	14:92013398:A:G	GTEx/v8	Brain_Anterior_cingulate_cortex_BA24	ENSG00000015133	G	1.45359e-05	0.340016	0.0102575	A	-	14	92013398	CCDC88C	1
FA	14:92014803:C:G	GTEx/v8	Brain_Anterior_cingulate_cortex_BA24	ENSG00000015133	G	4.93755e-06	0.357837	0.0102575	C	-	14	92014803	CCDC88C	1
FA	7:2752152:A:G	GTEx/v8	Brain_Caudate_basal_ganglia	ENSG00000174945	A	3.15266e-08	-0.41227	5.6308e-08	G	+	7	2752152	AMZ1	1
FA	7:2757867:A:C	GTEx/v8	Brain_Caudate_basal_ganglia	ENSG00000174945	C	2.20023e-08	-0.42279	5.6308e-08	A	+	7	2757867	AMZ1	1
FA	7:2757938:C:T	GTEx/v8	Brain_Caudate_basal_ganglia	ENSG00000174945	T	1.74428e-08	-0.425169	5.6308e-08	C	+	7	2757938	AMZ1	1
FA	7:2758309:A:G	GTEx/v8	Brain_Caudate_basal_ganglia	ENSG00000174945	G	1.08107e-08	-0.431951	5.6308e-08	A	+	7	2758309	AMZ1	1
FA	7:2758341:C:T	GTEx/v8	Brain_Caudate_basal_ganglia	ENSG00000174945	C	1.2024e-08	-0.430183	5.6308e-08	T	+	7	2758341	AMZ1	1
FA	7:2758935:G:T	GTEx/v8	Brain_Caudate_basal_ganglia	ENSG00000174945	G	1.2024e-08	-0.430183	5.6308e-08	T	+	7	2758935	AMZ1	1
FA	7:2758982:A:G	GTEx/v8	Brain_Caudate_basal_ganglia	ENSG00000174945	A	2.16164e-08	-0.43421	5.6308e-08	G	+	7	2758982	AMZ1	1
FA	7:2759002:A:C	GTEx/v8	Brain_Caudate_basal_ganglia	ENSG00000174945	A	9.82081e-09	-0.432228	5.6308e-08	C	+	7	2759002	AMZ1	1
FA	7:2759299:T:TA	GTEx/v8	Brain_Caudate_basal_ganglia	ENSG00000174945	TA	1.2024e-08	-0.430183	5.6308e-08	T	+	7	2759299	AMZ1	1
FA	7:2759473:C:T	GTEx/v8	Brain_Caudate_basal_ganglia	ENSG00000174945	C	2.16164e-08	-0.43421	5.6308e-08	T	+	7	2759473	AMZ1	1
FA	7:2759795:C:T	GTEx/v8	Brain_Caudate_basal_ganglia	ENSG00000174945	T	1.2024e-08	-0.430183	5.6308e-08	C	+	7	2759795	AMZ1	1
FA	7:2760124:A:G	GTEx/v8	Brain_Caudate_basal_ganglia	ENSG00000174945	A	1.2024e-08	-0.430183	5.6308e-08	G	+	7	2760124	AMZ1	1
FA	7:2760609:A:G	GTEx/v8	Brain_Caudate_basal_ganglia	ENSG00000174945	G	1.2024e-08	-0.430183	5.6308e-08	A	+	7	2760609	AMZ1	1
FA	7:2760935:C:T	GTEx/v8	Brain_Caudate_basal_ganglia	ENSG00000174945	C	1.18767e-08	-0.425568	5.6308e-08	T	+	7	2760935	AMZ1	1
FA	7:2761177:C:T	GTEx/v8	Brain_Caudate_basal_ganglia	ENSG00000174945	C	1.2024e-08	-0.430183	5.6308e-08	T	+	7	2761177	AMZ1	1
FA	7:2762126:C:T	GTEx/v8	Brain_Caudate_basal_ganglia	ENSG00000174945	T	1.00364e-08	-0.439079	5.6308e-08	C	+	7	2762126	AMZ1	1
FA	7:2762386:C:T	GTEx/v8	Brain_Caudate_basal_ganglia	ENSG00000174945	T	1.00364e-08	-0.439079	5.6308e-08	C	+	7	2762386	AMZ1	1
FA	7:2762764:A:AAAG	GTEx/v8	Brain_Caudate_basal_ganglia	ENSG00000174945	A	2.70056e-08	-0.43367	5.6308e-08	AAAG	+	7	2762764	AMZ1	1
FA	7:2763102:C:T	GTEx/v8	Brain_Caudate_basal_ganglia	ENSG00000174945	T	1.00364e-08	-0.439079	5.6308e-08	C	+	7	2763102	AMZ1	1
FA	7:2764130:A:G	GTEx/v8	Brain_Caudate_basal_ganglia	ENSG00000174945	A	2.70056e-08	-0.43367	5.6308e-08	G	+	7	2764130	AMZ1	1
FA	7:2764616:C:CA	GTEx/v8	Brain_Caudate_basal_ganglia	ENSG00000174945	CA	2.16164e-08	-0.43421	5.6308e-08	C	+	7	2764616	AMZ1	1
FA	7:2766383:A:G	GTEx/v8	Brain_Caudate_basal_ganglia	ENSG00000174945	A	7.03682e-09	-0.445259	5.6308e-08	G	+	7	2766383	AMZ1	1
FA	7:2772431:A:C	GTEx/v8	Brain_Caudate_basal_ganglia	ENSG00000174945	C	2.70416e-08	-0.432018	5.6308e-08	A	+	7	2772431	AMZ1	1
FA	7:2775542:C:G	GTEx/v8	Brain_Caudate_basal_ganglia	ENSG00000174945	C	3.19823e-08	-0.423046	5.6308e-08	G	+	7	2775542	AMZ1	1
FA	7:2777825:A:G	GTEx/v8	Brain_Caudate_basal_ganglia	ENSG00000174945	G	3.26787e-07	-0.401913	5.6308e-08	A	+	7	2777825	AMZ1	1
FA	7:2781892:C:T	GTEx/v8	Brain_Caudate_basal_ganglia	ENSG00000174945	C	8.56829e-08	-0.420231	5.6308e-08	T	+	7	2781892	AMZ1	1
FA	7:2783306:C:T	GTEx/v8	Brain_Caudate_basal_ganglia	ENSG00000174945	C	6.54092e-08	-0.418622	5.6308e-08	T	+	7	2783306	AMZ1	1
FA	7:2783338:C:T	GTEx/v8	Brain_Caudate_basal_ganglia	ENSG00000174945	T	8.40583e-08	-0.417095	5.6308e-08	C	+	7	2783338	AMZ1	1
FA	7:2783815:C:G	GTEx/v8	Brain_Caudate_basal_ganglia	ENSG00000174945	G	8.40583e-08	-0.417095	5.6308e-08	C	+	7	2783815	AMZ1	1
FA	7:2788912:C:T	GTEx/v8	Brain_Caudate_basal_ganglia	ENSG00000174945	C	2.29642e-07	-0.408872	5.6308e-08	T	+	7	2788912	AMZ1	1
FA	7:2789880:A:C	GTEx/v8	Brain_Caudate_basal_ganglia	ENSG00000174945	C	2.74906e-08	-0.433829	5.6308e-08	A	+	7	2789880	AMZ1	1
FA	7:2790685:C:T	GTEx/v8	Brain_Caudate_basal_ganglia	ENSG00000174945	C	4.24509e-08	-0.428856	5.6308e-08	T	+	7	2790685	AMZ1	1
FA	7:2795882:G:T	GTEx/v8	Brain_Caudate_basal_ganglia	ENSG00000174945	G	4.62304e-08	-0.427182	5.6308e-08	T	+	7	2795882	AMZ1	1
FA	7:2795957:A:G	GTEx/v8	Brain_Caudate_basal_ganglia	ENSG00000174945	G	6.85335e-08	-0.418715	5.6308e-08	A	+	7	2795957	AMZ1	1
FA	7:2797267:C:T	GTEx/v8	Brain_Caudate_basal_ganglia	ENSG00000174945	C	6.85335e-08	-0.418715	5.6308e-08	T	+	7	2797267	AMZ1	1
FA	7:2798294:A:C	GTEx/v8	Brain_Caudate_basal_ganglia	ENSG00000174945	A	1.05501e-07	-0.414512	5.6308e-08	C	+	7	2798294	AMZ1	1
FA	7:2798731:A:G	GTEx/v8	Brain_Caudate_basal_ganglia	ENSG00000174945	G	1.33985e-07	-0.408796	5.6308e-08	A	+	7	2798731	AMZ1	1
FA	7:2800521:A:G	GTEx/v8	Brain_Caudate_basal_ganglia	ENSG00000174945	G	6.85335e-08	-0.418715	5.6308e-08	A	+	7	2800521	AMZ1	1
FA	7:2801542:A:G	GTEx/v8	Brain_Caudate_basal_ganglia	ENSG00000174945	A	5.27434e-08	-0.416946	5.6308e-08	G	+	7	2801542	AMZ1	1
FA	7:2801803:C:T	GTEx/v8	Brain_Caudate_basal_ganglia	ENSG00000174945	T	1.97213e-05	-0.348365	5.6308e-08	C	+	7	2801803	AMZ1	1
FA	7:2801997:A:AG	GTEx/v8	Brain_Caudate_basal_ganglia	ENSG00000174945	AG	6.85335e-08	-0.418715	5.6308e-08	A	+	7	2801997	AMZ1	1
FA	7:2802522:C:T	GTEx/v8	Brain_Caudate_basal_ganglia	ENSG00000174945	C	3.71571e-08	-0.432408	5.6308e-08	T	+	7	2802522	AMZ1	1
FA	7:2802943:A:G	GTEx/v8	Brain_Caudate_basal_ganglia	ENSG00000174945	A	5.27434e-08	-0.416946	5.6308e-08	G	+	7	2802943	AMZ1	1
FA	7:2803037:A:G	GTEx/v8	Brain_Caudate_basal_ganglia	ENSG00000174945	G	5.27434e-08	-0.416946	5.6308e-08	A	+	7	2803037	AMZ1	1
FA	7:2803510:C:T	GTEx/v8	Brain_Caudate_basal_ganglia	ENSG00000174945	T	2.5117e-07	-0.400569	5.6308e-08	C	+	7	2803510	AMZ1	1
FA	7:2807248:T:TA	GTEx/v8	Brain_Caudate_basal_ganglia	ENSG00000174945	TA	6.85335e-08	-0.418715	5.6308e-08	T	+	7	2807248	AMZ1	1
FA	7:2808732:G:T	GTEx/v8	Brain_Caudate_basal_ganglia	ENSG00000174945	G	8.38205e-08	-0.415565	5.6308e-08	T	+	7	2808732	AMZ1	1
FA	7:2810746:A:G	GTEx/v8	Brain_Caudate_basal_ganglia	ENSG00000174945	A	6.40959e-08	-0.414025	5.6308e-08	G	+	7	2810746	AMZ1	1
FA	7:2812632:C:G	GTEx/v8	Brain_Caudate_basal_ganglia	ENSG00000174945	G	3.00648e-08	-0.428604	5.6308e-08	C	+	7	2812632	AMZ1	1
FA	7:2816590:T:TAAG	GTEx/v8	Brain_Caudate_basal_ganglia	ENSG00000174945	T	3.95141e-08	-0.417613	5.6308e-08	TAAG	+	7	2816590	AMZ1	1
FA	7:2817455:G:T	GTEx/v8	Brain_Caudate_basal_ganglia	ENSG00000174945	T	5.09979e-08	-0.419555	5.6308e-08	G	+	7	2817455	AMZ1	1
FA	7:2822986:A:T	GTEx/v8	Brain_Caudate_basal_ganglia	ENSG00000174945	A	3.95141e-08	-0.417613	5.6308e-08	T	+	7	2822986	AMZ1	1
FA	7:2823476:A:G	GTEx/v8	Brain_Caudate_basal_ganglia	ENSG00000174945	A	3.95141e-08	-0.417613	5.6308e-08	G	+	7	2823476	AMZ1	1
FA	7:2836848:G:T	GTEx/v8	Brain_Caudate_basal_ganglia	ENSG00000174945	G	8.59182e-07	-0.386916	5.6308e-08	T	+	7	2836848	AMZ1	1
FA	7:2841164:A:G	GTEx/v8	Brain_Caudate_basal_ganglia	ENSG00000174945	A	2.03096e-07	-0.405387	5.6308e-08	G	+	7	2841164	AMZ1	1
FA	7:2846894:G:T	GTEx/v8	Brain_Caudate_basal_ganglia	ENSG00000174945	T	1.52571e-07	-0.408591	5.6308e-08	G	+	7	2846894	AMZ1	1
FA	7:2857876:C:T	GTEx/v8	Brain_Caudate_basal_ganglia	ENSG00000174945	C	2.03096e-07	-0.405387	5.6308e-08	T	+	7	2857876	AMZ1	1
FA	7:2859847:A:G	GTEx/v8	Brain_Caudate_basal_ganglia	ENSG00000174945	A	2.03096e-07	-0.405387	5.6308e-08	G	+	7	2859847	AMZ1	1
FA	7:2862542:A:C	GTEx/v8	Brain_Caudate_basal_ganglia	ENSG00000174945	A	1.32211e-06	-0.380655	5.6308e-08	C	+	7	2862542	AMZ1	1
FA	7:2862906:C:T	GTEx/v8	Brain_Caudate_basal_ganglia	ENSG00000174945	T	1.18229e-06	-0.381088	5.6308e-08	C	+	7	2862906	AMZ1	1
FA	7:2863443:G:T	GTEx/v8	Brain_Caudate_basal_ganglia	ENSG00000174945	G	1.77768e-07	-0.40109	5.6308e-08	T	+	7	2863443	AMZ1	1
FA	7:2863574:A:G	GTEx/v8	Brain_Caudate_basal_ganglia	ENSG00000174945	A	1.8559e-06	-0.370011	5.6308e-08	G	+	7	2863574	AMZ1	1
FA	7:2864586:G:T	GTEx/v8	Brain_Caudate_basal_ganglia	ENSG00000174945	T	1.30897e-06	-0.374752	5.6308e-08	G	+	7	2864586	AMZ1	1
FA	7:2864706:A:C	GTEx/v8	Brain_Caudate_basal_ganglia	ENSG00000174945	A	7.67657e-08	-0.412426	5.6308e-08	C	+	7	2864706	AMZ1	1
FA	7:2867557:A:AT	GTEx/v8	Brain_Caudate_basal_ganglia	ENSG00000174945	AT	1.30377e-06	-0.371127	5.6308e-08	A	+	7	2867557	AMZ1	1
FA	7:2869522:A:G	GTEx/v8	Brain_Caudate_basal_ganglia	ENSG00000174945	A	5.17136e-08	-0.411264	5.6308e-08	G	+	7	2869522	AMZ1	1
FA	7:2869985:C:T	GTEx/v8	Brain_Caudate_basal_ganglia	ENSG00000174945	C	7.10352e-08	-0.411509	5.6308e-08	T	+	7	2869985	AMZ1	1
FA	7:2870454:G:T	GTEx/v8	Brain_Caudate_basal_ganglia	ENSG00000174945	G	6.99509e-08	-0.405946	5.6308e-08	T	+	7	2870454	AMZ1	1
FA	7:2871087:G:GAGTGC	GTEx/v8	Brain_Caudate_basal_ganglia	ENSG00000174945	G	1.45608e-07	-0.402869	5.6308e-08	GAGTGC	+	7	2871087	AMZ1	1
FA	7:2871317:A:G	GTEx/v8	Brain_Caudate_basal_ganglia	ENSG00000174945	G	7.10352e-08	-0.411509	5.6308e-08	A	+	7	2871317	AMZ1	1
FA	7:2872233:A:G	GTEx/v8	Brain_Caudate_basal_ganglia	ENSG00000174945	G	1.83542e-06	-0.369503	5.6308e-08	A	+	7	2872233	AMZ1	1
FA	7:2872446:A:G	GTEx/v8	Brain_Caudate_basal_ganglia	ENSG00000174945	A	5.17136e-08	-0.411264	5.6308e-08	G	+	7	2872446	AMZ1	1
FA	7:2873136:C:T	GTEx/v8	Brain_Caudate_basal_ganglia	ENSG00000174945	T	5.17136e-08	-0.411264	5.6308e-08	C	+	7	2873136	AMZ1	1
FA	7:2873234:C:T	GTEx/v8	Brain_Caudate_basal_ganglia	ENSG00000174945	T	1.30377e-06	-0.371127	5.6308e-08	C	+	7	2873234	AMZ1	1
FA	7:2873247:C:G	GTEx/v8	Brain_Caudate_basal_ganglia	ENSG00000174945	G	7.10352e-08	-0.411509	5.6308e-08	C	+	7	2873247	AMZ1	1
FA	7:2873373:C:CTG	GTEx/v8	Brain_Caudate_basal_ganglia	ENSG00000174945	C	5.17136e-08	-0.411264	5.6308e-08	CTG	+	7	2873373	AMZ1	1
FA	7:2873648:A:G	GTEx/v8	Brain_Caudate_basal_ganglia	ENSG00000174945	G	7.10352e-08	-0.411509	5.6308e-08	A	+	7	2873648	AMZ1	1
FA	7:2873763:A:G	GTEx/v8	Brain_Caudate_basal_ganglia	ENSG00000174945	A	7.10352e-08	-0.411509	5.6308e-08	G	+	7	2873763	AMZ1	1
FA	7:2874540:C:T	GTEx/v8	Brain_Caudate_basal_ganglia	ENSG00000174945	T	1.97026e-07	-0.403257	5.6308e-08	C	+	7	2874540	AMZ1	1
FA	7:2874601:A:G	GTEx/v8	Brain_Caudate_basal_ganglia	ENSG00000174945	G	1.3473e-06	-0.374557	5.6308e-08	A	+	7	2874601	AMZ1	1
FA	7:2875420:A:G	GTEx/v8	Brain_Caudate_basal_ganglia	ENSG00000174945	A	5.17136e-08	-0.411264	5.6308e-08	G	+	7	2875420	AMZ1	1
FA	7:2875570:A:G	GTEx/v8	Brain_Caudate_basal_ganglia	ENSG00000174945	A	1.97026e-07	-0.403257	5.6308e-08	G	+	7	2875570	AMZ1	1
FA	7:2878103:A:G	GTEx/v8	Brain_Caudate_basal_ganglia	ENSG00000174945	A	1.97026e-07	-0.403257	5.6308e-08	G	+	7	2878103	AMZ1	1
FA	7:2878510:A:G	GTEx/v8	Brain_Caudate_basal_ganglia	ENSG00000174945	G	7.10352e-08	-0.411509	5.6308e-08	A	+	7	2878510	AMZ1	1
FA	7:2878707:A:G	GTEx/v8	Brain_Caudate_basal_ganglia	ENSG00000174945	A	2.11772e-07	-0.403586	5.6308e-08	G	+	7	2878707	AMZ1	1
FA	7:2881917:A:G	GTEx/v8	Brain_Caudate_basal_ganglia	ENSG00000174945	G	9.67e-07	-0.374069	5.6308e-08	A	+	7	2881917	AMZ1	1
FA	7:2882421:A:G	GTEx/v8	Brain_Caudate_basal_ganglia	ENSG00000174945	A	1.1574e-06	-0.37655	5.6308e-08	G	+	7	2882421	AMZ1	1
FA	7:2882621:A:G	GTEx/v8	Brain_Caudate_basal_ganglia	ENSG00000174945	G	1.1574e-06	-0.37655	5.6308e-08	A	+	7	2882621	AMZ1	1
FA	7:2883004:C:G	GTEx/v8	Brain_Caudate_basal_ganglia	ENSG00000174945	C	1.1574e-06	-0.37655	5.6308e-08	G	+	7	2883004	AMZ1	1
FA	7:2883006:C:G	GTEx/v8	Brain_Caudate_basal_ganglia	ENSG00000174945	G	1.1574e-06	-0.37655	5.6308e-08	C	+	7	2883006	AMZ1	1
FA	7:2883071:A:G	GTEx/v8	Brain_Caudate_basal_ganglia	ENSG00000174945	A	1.50908e-05	-0.338846	5.6308e-08	G	+	7	2883071	AMZ1	1
FA	7:2884116:G:T	GTEx/v8	Brain_Caudate_basal_ganglia	ENSG00000174945	T	1.01658e-06	-0.37902	5.6308e-08	G	+	7	2884116	AMZ1	1
FA	7:2884283:G:T	GTEx/v8	Brain_Caudate_basal_ganglia	ENSG00000174945	G	3.19438e-06	-0.363756	5.6308e-08	T	+	7	2884283	AMZ1	1
FA	7:2884433:C:T	GTEx/v8	Brain_Caudate_basal_ganglia	ENSG00000174945	C	3.37886e-07	-0.392318	5.6308e-08	T	+	7	2884433	AMZ1	1
FA	7:2885089:A:G	GTEx/v8	Brain_Caudate_basal_ganglia	ENSG00000174945	A	3.61699e-06	-0.363383	5.6308e-08	G	+	7	2885089	AMZ1	1
FA	7:2885123:A:G	GTEx/v8	Brain_Caudate_basal_ganglia	ENSG00000174945	G	1.1574e-06	-0.37655	5.6308e-08	A	+	7	2885123	AMZ1	1
FA	7:2885274:C:G	GTEx/v8	Brain_Caudate_basal_ganglia	ENSG00000174945	C	8.86363e-07	-0.377374	5.6308e-08	G	+	7	2885274	AMZ1	1
FA	7:2885724:C:T	GTEx/v8	Brain_Caudate_basal_ganglia	ENSG00000174945	C	4.94074e-07	-0.387886	5.6308e-08	T	+	7	2885724	AMZ1	1
FA	7:2886125:A:G	GTEx/v8	Brain_Caudate_basal_ganglia	ENSG00000174945	A	3.19438e-06	-0.363756	5.6308e-08	G	+	7	2886125	AMZ1	1
FA	7:2886559:A:G	GTEx/v8	Brain_Caudate_basal_ganglia	ENSG00000174945	A	3.19438e-06	-0.363756	5.6308e-08	G	+	7	2886559	AMZ1	1
FA	7:2886576:C:G	GTEx/v8	Brain_Caudate_basal_ganglia	ENSG00000174945	G	3.19438e-06	-0.363756	5.6308e-08	C	+	7	2886576	AMZ1	1
FA	7:2886748:A:G	GTEx/v8	Brain_Caudate_basal_ganglia	ENSG00000174945	G	3.19438e-06	-0.363756	5.6308e-08	A	+	7	2886748	AMZ1	1
FA	7:2886873:A:C	GTEx/v8	Brain_Caudate_basal_ganglia	ENSG00000174945	A	3.20569e-06	-0.369914	5.6308e-08	C	+	7	2886873	AMZ1	1
FA	7:2887195:C:T	GTEx/v8	Brain_Caudate_basal_ganglia	ENSG00000174945	T	3.19438e-06	-0.363756	5.6308e-08	C	+	7	2887195	AMZ1	1
FA	7:2887284:A:G	GTEx/v8	Brain_Caudate_basal_ganglia	ENSG00000174945	A	3.19438e-06	-0.363756	5.6308e-08	G	+	7	2887284	AMZ1	1
FA	7:2887350:C:G	GTEx/v8	Brain_Caudate_basal_ganglia	ENSG00000174945	G	3.19438e-06	-0.363756	5.6308e-08	C	+	7	2887350	AMZ1	1
FA	7:2888057:G:T	GTEx/v8	Brain_Caudate_basal_ganglia	ENSG00000174945	T	1.1574e-06	-0.37655	5.6308e-08	G	+	7	2888057	AMZ1	1
FA	7:2889034:C:T	GTEx/v8	Brain_Caudate_basal_ganglia	ENSG00000174945	C	1.72193e-06	-0.364927	5.6308e-08	T	+	7	2889034	AMZ1	1
FA	7:2890774:C:T	GTEx/v8	Brain_Caudate_basal_ganglia	ENSG00000174945	T	9.73975e-06	-0.338242	5.6308e-08	C	+	7	2890774	AMZ1	1
FA	7:2891822:A:G	GTEx/v8	Brain_Caudate_basal_ganglia	ENSG00000174945	A	9.73975e-06	-0.338242	5.6308e-08	G	+	7	2891822	AMZ1	1
FA	7:2892361:C:T	GTEx/v8	Brain_Caudate_basal_ganglia	ENSG00000174945	T	1.72193e-06	-0.364927	5.6308e-08	C	+	7	2892361	AMZ1	1
FA	7:2892384:A:T	GTEx/v8	Brain_Caudate_basal_ganglia	ENSG00000174945	T	9.20689e-07	-0.368624	5.6308e-08	A	+	7	2892384	AMZ1	1
FA	7:2892804:A:C	GTEx/v8	Brain_Caudate_basal_ganglia	ENSG00000174945	A	1.72193e-06	-0.364927	5.6308e-08	C	+	7	2892804	AMZ1	1
FA	7:2892972:A:G	GTEx/v8	Brain_Caudate_basal_ganglia	ENSG00000174945	G	4.02215e-06	-0.348955	5.6308e-08	A	+	7	2892972	AMZ1	1
FA	7:2893440:C:T	GTEx/v8	Brain_Caudate_basal_ganglia	ENSG00000174945	T	2.19743e-05	-0.320983	5.6308e-08	C	+	7	2893440	AMZ1	1
FA	7:2893776:C:T	GTEx/v8	Brain_Caudate_basal_ganglia	ENSG00000174945	T	1.29729e-05	-0.327967	5.6308e-08	C	+	7	2893776	AMZ1	1
FA	7:2894434:A:C	GTEx/v8	Brain_Caudate_basal_ganglia	ENSG00000174945	A	4.20236e-05	-0.314114	5.6308e-08	C	+	7	2894434	AMZ1	1
FA	7:2895784:A:C	GTEx/v8	Brain_Caudate_basal_ganglia	ENSG00000174945	A	8.11418e-06	-0.34421	5.6308e-08	C	+	7	2895784	AMZ1	1
FA	7:2900309:C:G	GTEx/v8	Brain_Caudate_basal_ganglia	ENSG00000174945	C	1.40313e-05	-0.347489	5.6308e-08	G	+	7	2900309	AMZ1	1
FA	7:2902890:C:G	GTEx/v8	Brain_Caudate_basal_ganglia	ENSG00000174945	C	9.05855e-06	-0.350948	5.6308e-08	G	+	7	2902890	AMZ1	1
FA	7:2909225:C:G	GTEx/v8	Brain_Caudate_basal_ganglia	ENSG00000174945	G	1.24885e-05	-0.363845	5.6308e-08	C	+	7	2909225	AMZ1	1
FA	7:2912928:C:T	GTEx/v8	Brain_Caudate_basal_ganglia	ENSG00000174945	C	2.38811e-05	-0.32105	5.6308e-08	T	+	7	2912928	AMZ1	1
FA	7:2752152:A:G	GTEx/v8	Brain_Cerebellar_Hemisphere	ENSG00000174945	A	1.8652e-05	-0.329102	0.000507115	G	+	7	2752152	AMZ1	1
FA	7:2757867:A:C	GTEx/v8	Brain_Cerebellar_Hemisphere	ENSG00000174945	C	5.06316e-06	-0.361838	0.000507115	A	+	7	2757867	AMZ1	1
FA	7:2757938:C:T	GTEx/v8	Brain_Cerebellar_Hemisphere	ENSG00000174945	T	7.99954e-06	-0.348197	0.000507115	C	+	7	2757938	AMZ1	1
FA	7:2758309:A:G	GTEx/v8	Brain_Cerebellar_Hemisphere	ENSG00000174945	G	9.87014e-06	-0.349281	0.000507115	A	+	7	2758309	AMZ1	1
FA	7:2758341:C:T	GTEx/v8	Brain_Cerebellar_Hemisphere	ENSG00000174945	C	8.64668e-06	-0.351129	0.000507115	T	+	7	2758341	AMZ1	1
FA	7:2758935:G:T	GTEx/v8	Brain_Cerebellar_Hemisphere	ENSG00000174945	G	8.64668e-06	-0.351129	0.000507115	T	+	7	2758935	AMZ1	1
FA	7:2758982:A:G	GTEx/v8	Brain_Cerebellar_Hemisphere	ENSG00000174945	A	1.04914e-05	-0.351029	0.000507115	G	+	7	2758982	AMZ1	1
FA	7:2759002:A:C	GTEx/v8	Brain_Cerebellar_Hemisphere	ENSG00000174945	A	8.64668e-06	-0.351129	0.000507115	C	+	7	2759002	AMZ1	1
FA	7:2759299:T:TA	GTEx/v8	Brain_Cerebellar_Hemisphere	ENSG00000174945	TA	8.64668e-06	-0.351129	0.000507115	T	+	7	2759299	AMZ1	1
FA	7:2759473:C:T	GTEx/v8	Brain_Cerebellar_Hemisphere	ENSG00000174945	C	1.04914e-05	-0.351029	0.000507115	T	+	7	2759473	AMZ1	1
FA	7:2759795:C:T	GTEx/v8	Brain_Cerebellar_Hemisphere	ENSG00000174945	T	8.64668e-06	-0.351129	0.000507115	C	+	7	2759795	AMZ1	1
FA	7:2760124:A:G	GTEx/v8	Brain_Cerebellar_Hemisphere	ENSG00000174945	A	8.64668e-06	-0.351129	0.000507115	G	+	7	2760124	AMZ1	1
FA	7:2760609:A:G	GTEx/v8	Brain_Cerebellar_Hemisphere	ENSG00000174945	G	8.64668e-06	-0.351129	0.000507115	A	+	7	2760609	AMZ1	1
FA	7:2760935:C:T	GTEx/v8	Brain_Cerebellar_Hemisphere	ENSG00000174945	C	8.64668e-06	-0.351129	0.000507115	T	+	7	2760935	AMZ1	1
FA	7:2761177:C:T	GTEx/v8	Brain_Cerebellar_Hemisphere	ENSG00000174945	C	8.64668e-06	-0.351129	0.000507115	T	+	7	2761177	AMZ1	1
FA	7:2762126:C:T	GTEx/v8	Brain_Cerebellar_Hemisphere	ENSG00000174945	T	1.04914e-05	-0.351029	0.000507115	C	+	7	2762126	AMZ1	1
FA	7:2762386:C:T	GTEx/v8	Brain_Cerebellar_Hemisphere	ENSG00000174945	T	1.04914e-05	-0.351029	0.000507115	C	+	7	2762386	AMZ1	1
FA	7:2762764:A:AAAG	GTEx/v8	Brain_Cerebellar_Hemisphere	ENSG00000174945	A	1.62155e-05	-0.342985	0.000507115	AAAG	+	7	2762764	AMZ1	1
FA	7:2763102:C:T	GTEx/v8	Brain_Cerebellar_Hemisphere	ENSG00000174945	T	1.04914e-05	-0.351029	0.000507115	C	+	7	2763102	AMZ1	1
FA	7:2764130:A:G	GTEx/v8	Brain_Cerebellar_Hemisphere	ENSG00000174945	A	1.62155e-05	-0.342985	0.000507115	G	+	7	2764130	AMZ1	1
FA	7:2764616:C:CA	GTEx/v8	Brain_Cerebellar_Hemisphere	ENSG00000174945	CA	1.04914e-05	-0.351029	0.000507115	C	+	7	2764616	AMZ1	1
FA	7:2766383:A:G	GTEx/v8	Brain_Cerebellar_Hemisphere	ENSG00000174945	A	1.6309e-05	-0.342733	0.000507115	G	+	7	2766383	AMZ1	1
FA	7:2783306:C:T	GTEx/v8	Brain_Cerebellar_Hemisphere	ENSG00000174945	C	3.67404e-05	-0.336823	0.000507115	T	+	7	2783306	AMZ1	1
FA	7:2801542:A:G	GTEx/v8	Brain_Cerebellar_Hemisphere	ENSG00000174945	A	3.67404e-05	-0.336823	0.000507115	G	+	7	2801542	AMZ1	1
FA	7:2802943:A:G	GTEx/v8	Brain_Cerebellar_Hemisphere	ENSG00000174945	A	3.67404e-05	-0.336823	0.000507115	G	+	7	2802943	AMZ1	1
FA	7:2803037:A:G	GTEx/v8	Brain_Cerebellar_Hemisphere	ENSG00000174945	G	3.67404e-05	-0.336823	0.000507115	A	+	7	2803037	AMZ1	1
FA	7:2803510:C:T	GTEx/v8	Brain_Cerebellar_Hemisphere	ENSG00000174945	T	3.48615e-05	-0.342644	0.000507115	C	+	7	2803510	AMZ1	1
FA	7:2810746:A:G	GTEx/v8	Brain_Cerebellar_Hemisphere	ENSG00000174945	A	3.67404e-05	-0.336823	0.000507115	G	+	7	2810746	AMZ1	1
FA	10:21769216:C:T	GTEx/v8	Brain_Cerebellum	ENSG00000204682	C	0.000101849	0.236502	0.00239579	C	+	10	21769216	CASC10	1
FA	10:21783634:A:G	GTEx/v8	Brain_Cerebellum	ENSG00000204682	A	9.99419e-06	0.293389	0.00239579	A	+	10	21783634	CASC10	1
FA	10:21790476:A:G	GTEx/v8	Brain_Cerebellum	ENSG00000204682	A	1.70408e-05	0.289104	0.00239579	A	+	10	21790476	CASC10	1
FA	10:21797272:C:T	GTEx/v8	Brain_Cerebellum	ENSG00000204682	C	2.993e-05	0.278469	0.00239579	C	+	10	21797272	CASC10	1
FA	10:21797567:A:AAG	GTEx/v8	Brain_Cerebellum	ENSG00000204682	AAG	2.75589e-05	0.280601	0.00239579	NA	NA	10	21797567	CASC10	1
FA	10:21806832:A:C	GTEx/v8	Brain_Cerebellum	ENSG00000204682	C	9.89828e-06	0.284024	0.00239579	C	+	10	21806832	CASC10	1
FA	10:21819824:A:G	GTEx/v8	Brain_Cerebellum	ENSG00000204682	A	5.07656e-05	0.253136	0.00239579	A	+	10	21819824	CASC10	1
FA	10:21820453:A:G	GTEx/v8	Brain_Cerebellum	ENSG00000204682	A	9.6315e-05	0.23672	0.00239579	A	+	10	21820453	CASC10	1
FA	10:21821274:A:G	GTEx/v8	Brain_Cerebellum	ENSG00000204682	A	7.85169e-05	0.244547	0.00239579	A	+	10	21821274	CASC10	1
FA	10:21821918:A:T	GTEx/v8	Brain_Cerebellum	ENSG00000204682	T	0.000129628	0.232562	0.00239579	T	+	10	21821918	CASC10	1
FA	10:21822856:A:G	GTEx/v8	Brain_Cerebellum	ENSG00000204682	G	9.50176e-05	0.235308	0.00239579	NA	NA	10	21822856	CASC10	1
FA	10:21824619:A:G	GTEx/v8	Brain_Cerebellum	ENSG00000204682	G	0.000129628	0.232562	0.00239579	G	+	10	21824619	CASC10	1
FA	10:21824727:A:G	GTEx/v8	Brain_Cerebellum	ENSG00000204682	A	0.000129628	0.232562	0.00239579	A	+	10	21824727	CASC10	1
FA	10:21827796:A:G	GTEx/v8	Brain_Cerebellum	ENSG00000204682	A	9.76377e-05	0.238936	0.00239579	A	+	10	21827796	CASC10	1
FA	10:21829162:C:T	GTEx/v8	Brain_Cerebellum	ENSG00000204682	C	0.000110618	0.254992	0.00239579	C	+	10	21829162	CASC10	1
FA	10:21830104:A:G	GTEx/v8	Brain_Cerebellum	ENSG00000204682	G	5.34136e-05	0.259271	0.00239579	G	+	10	21830104	CASC10	1
FA	10:21834536:A:G	GTEx/v8	Brain_Cerebellum	ENSG00000204682	A	6.14566e-05	0.241525	0.00239579	A	+	10	21834536	CASC10	1
FA	10:21839820:T:TAATTAAAAATTATGTGAAAAC	GTEx/v8	Brain_Cerebellum	ENSG00000204682	TAATTAAAAATTATGTGAAAAC	3.14438e-05	0.258159	0.00239579	TAATTAAAAATTATGTGAAAAC	+	10	21839820	CASC10	1
FA	10:21847178:C:G	GTEx/v8	Brain_Cerebellum	ENSG00000204682	G	6.78163e-06	0.303875	0.00239579	G	+	10	21847178	CASC10	1
FA	10:21849769:A:G	GTEx/v8	Brain_Cerebellum	ENSG00000204682	A	1.18386e-05	0.296451	0.00239579	A	+	10	21849769	CASC10	1
FA	10:21856475:G:T	GTEx/v8	Brain_Cerebellum	ENSG00000204682	T	1.73371e-05	0.286833	0.00239579	T	+	10	21856475	CASC10	1
FA	10:21857150:C:G	GTEx/v8	Brain_Cerebellum	ENSG00000204682	G	9.8956e-06	0.294673	0.00239579	G	+	10	21857150	CASC10	1
FA	10:21859585:A:G	GTEx/v8	Brain_Cerebellum	ENSG00000204682	G	6.44147e-06	0.305011	0.00239579	G	+	10	21859585	CASC10	1
FA	10:21872913:C:T	GTEx/v8	Brain_Cerebellum	ENSG00000204682	C	7.43793e-06	0.286088	0.00239579	C	+	10	21872913	CASC10	1
FA	10:21873295:G:T	GTEx/v8	Brain_Cerebellum	ENSG00000204682	T	8.99961e-06	0.283885	0.00239579	T	+	10	21873295	CASC10	1
FA	10:21876939:A:C	GTEx/v8	Brain_Cerebellum	ENSG00000204682	A	7.23628e-06	0.284012	0.00239579	A	+	10	21876939	CASC10	1
FA	10:21878407:C:T	GTEx/v8	Brain_Cerebellum	ENSG00000204682	T	3.47709e-05	0.279535	0.00239579	T	+	10	21878407	CASC10	1
FA	10:21883430:C:T	GTEx/v8	Brain_Cerebellum	ENSG00000204682	T	3.00724e-05	0.277074	0.00239579	T	+	10	21883430	CASC10	1
FA	10:21883988:A:T	GTEx/v8	Brain_Cerebellum	ENSG00000204682	A	1.61532e-05	0.288566	0.00239579	A	+	10	21883988	CASC10	1
FA	10:21884471:A:G	GTEx/v8	Brain_Cerebellum	ENSG00000204682	G	1.61532e-05	0.288566	0.00239579	G	+	10	21884471	CASC10	1
FA	10:21889083:G:T	GTEx/v8	Brain_Cerebellum	ENSG00000204682	T	1.43748e-05	0.294044	0.00239579	T	+	10	21889083	CASC10	1
FA	10:21896820:C:T	GTEx/v8	Brain_Cerebellum	ENSG00000204682	T	1.9316e-05	0.291796	0.00239579	T	+	10	21896820	CASC10	1
FA	10:21902587:A:T	GTEx/v8	Brain_Cerebellum	ENSG00000204682	A	2.82745e-05	0.280627	0.00239579	A	+	10	21902587	CASC10	1
FA	10:21907016:C:T	GTEx/v8	Brain_Cerebellum	ENSG00000204682	C	1.9211e-05	0.290455	0.00239579	C	+	10	21907016	CASC10	1
FA	10:21907423:G:T	GTEx/v8	Brain_Cerebellum	ENSG00000204682	G	7.44921e-06	0.290549	0.00239579	G	+	10	21907423	CASC10	1
FA	10:21908803:C:T	GTEx/v8	Brain_Cerebellum	ENSG00000204682	C	7.82571e-06	0.290537	0.00239579	C	+	10	21908803	CASC10	1
FA	10:21911657:A:G	GTEx/v8	Brain_Cerebellum	ENSG00000204682	A	6.95125e-06	0.288024	0.00239579	A	+	10	21911657	CASC10	1
FA	10:21912579:A:G	GTEx/v8	Brain_Cerebellum	ENSG00000204682	G	1.9211e-05	0.290455	0.00239579	G	+	10	21912579	CASC10	1
FA	10:21913369:G:GTA	GTEx/v8	Brain_Cerebellum	ENSG00000204682	GTA	5.64051e-06	0.295449	0.00239579	GTA	+	10	21913369	CASC10	1
FA	10:21915619:A:T	GTEx/v8	Brain_Cerebellum	ENSG00000204682	A	9.8956e-06	0.294673	0.00239579	A	+	10	21915619	CASC10	1
FA	10:21916728:C:T	GTEx/v8	Brain_Cerebellum	ENSG00000204682	T	6.36684e-05	0.249397	0.00239579	T	+	10	21916728	CASC10	1
FA	10:21929734:A:G	GTEx/v8	Brain_Cerebellum	ENSG00000204682	G	3.45568e-05	0.281422	0.00239579	G	+	10	21929734	CASC10	1
FA	10:21931937:C:T	GTEx/v8	Brain_Cerebellum	ENSG00000204682	C	2.18299e-05	0.285854	0.00239579	C	+	10	21931937	CASC10	1
FA	10:21935248:A:G	GTEx/v8	Brain_Cerebellum	ENSG00000204682	G	2.18299e-05	0.285854	0.00239579	G	+	10	21935248	CASC10	1
FA	10:21937919:A:G	GTEx/v8	Brain_Cerebellum	ENSG00000204682	A	1.83473e-05	0.28771	0.00239579	A	+	10	21937919	CASC10	1
FA	10:21980514:A:G	GTEx/v8	Brain_Cerebellum	ENSG00000204682	A	1.05756e-05	0.285425	0.00239579	A	+	10	21980514	CASC10	1
FA	10:21983960:A:C	GTEx/v8	Brain_Cerebellum	ENSG00000204682	A	1.73371e-05	0.286833	0.00239579	A	+	10	21983960	CASC10	1
FA	10:21989245:A:G	GTEx/v8	Brain_Cerebellum	ENSG00000204682	G	1.73371e-05	-0.286833	0.00239579	G	-	10	21989245	CASC10	1
FA	10:22003276:T:TA	GTEx/v8	Brain_Cerebellum	ENSG00000204682	T	1.20963e-05	-0.296202	0.00239579	T	-	10	22003276	CASC10	1
FA	10:22017545:A:G	GTEx/v8	Brain_Cerebellum	ENSG00000204682	G	8.04149e-05	-0.25585	0.00239579	G	-	10	22017545	CASC10	1
FA	10:22030203:T:TC	GTEx/v8	Brain_Cerebellum	ENSG00000204682	T	6.27683e-05	-0.251375	0.00239579	T	-	10	22030203	CASC10	1
FA	10:22036917:T:TC	GTEx/v8	Brain_Cerebellum	ENSG00000204682	T	4.20001e-06	-0.309867	0.00239579	T	-	10	22036917	CASC10	1
FA	10:22037809:A:G	GTEx/v8	Brain_Cerebellum	ENSG00000204682	G	5.28403e-05	-0.280625	0.00239579	G	-	10	22037809	CASC10	1
FA	10:22050570:C:G	GTEx/v8	Brain_Cerebellum	ENSG00000204682	C	0.000115119	-0.248464	0.00239579	C	-	10	22050570	CASC10	1
FA	10:22058137:C:G	GTEx/v8	Brain_Cerebellum	ENSG00000204682	C	2.97125e-06	-0.340502	0.00239579	C	-	10	22058137	CASC10	1
FA	10:22062729:G:T	GTEx/v8	Brain_Cerebellum	ENSG00000204682	G	1.33449e-05	-0.296726	0.00239579	G	-	10	22062729	CASC10	1
FA	10:22089004:C:T	GTEx/v8	Brain_Cerebellum	ENSG00000204682	C	5.04849e-06	-0.334001	0.00239579	C	-	10	22089004	CASC10	1
FA	10:22092310:C:G	GTEx/v8	Brain_Cerebellum	ENSG00000204682	G	2.12804e-05	-0.287336	0.00239579	G	-	10	22092310	CASC10	1
FA	10:22098701:A:G	GTEx/v8	Brain_Cerebellum	ENSG00000204682	G	1.94066e-06	-0.339994	0.00239579	G	-	10	22098701	CASC10	1
FA	10:22105035:A:G	GTEx/v8	Brain_Cerebellum	ENSG00000204682	G	4.25771e-06	-0.33302	0.00239579	G	-	10	22105035	CASC10	1
FA	10:22114427:A:T	GTEx/v8	Brain_Cerebellum	ENSG00000204682	T	1.8956e-06	-0.347467	0.00239579	T	-	10	22114427	CASC10	1
FA	10:22123768:A:T	GTEx/v8	Brain_Cerebellum	ENSG00000204682	T	3.56668e-06	-0.339052	0.00239579	T	-	10	22123768	CASC10	1
FA	10:22126569:A:G	GTEx/v8	Brain_Cerebellum	ENSG00000204682	G	5.04849e-06	-0.334001	0.00239579	G	-	10	22126569	CASC10	1
FA	10:22128837:C:T	GTEx/v8	Brain_Cerebellum	ENSG00000204682	C	8.53132e-05	-0.290813	0.00239579	C	-	10	22128837	CASC10	1
FA	10:22141442:C:T	GTEx/v8	Brain_Cerebellum	ENSG00000204682	C	6.31214e-05	-0.263185	0.00239579	C	-	10	22141442	CASC10	1
FA	10:22145688:A:G	GTEx/v8	Brain_Cerebellum	ENSG00000204682	G	5.04849e-06	-0.334001	0.00239579	G	-	10	22145688	CASC10	1
FA	10:22150711:A:G	GTEx/v8	Brain_Cerebellum	ENSG00000204682	G	2.88102e-05	-0.308238	0.00239579	G	-	10	22150711	CASC10	1
FA	10:22191381:A:C	GTEx/v8	Brain_Cerebellum	ENSG00000204682	C	5.04849e-06	-0.334001	0.00239579	C	-	10	22191381	CASC10	1
FA	10:22201558:C:G	GTEx/v8	Brain_Cerebellum	ENSG00000204682	G	1.25763e-05	-0.314448	0.00239579	G	-	10	22201558	CASC10	1
FA	10:22208630:C:T	GTEx/v8	Brain_Cerebellum	ENSG00000204682	C	7.20739e-05	-0.260677	0.00239579	C	-	10	22208630	CASC10	1
FA	10:22212556:A:G	GTEx/v8	Brain_Cerebellum	ENSG00000204682	G	2.75692e-06	-0.341964	0.00239579	G	-	10	22212556	CASC10	1
FA	10:22213104:C:T	GTEx/v8	Brain_Cerebellum	ENSG00000204682	C	1.66917e-05	-0.316535	0.00239579	C	-	10	22213104	CASC10	1
FA	10:22218941:A:G	GTEx/v8	Brain_Cerebellum	ENSG00000204682	G	5.04849e-06	-0.334001	0.00239579	G	-	10	22218941	CASC10	1
FA	10:22230474:A:C	GTEx/v8	Brain_Cerebellum	ENSG00000204682	A	0.000108487	-0.286555	0.00239579	A	-	10	22230474	CASC10	1
FA	10:22231670:A:G	GTEx/v8	Brain_Cerebellum	ENSG00000204682	G	4.42404e-05	-0.292965	0.00239579	G	-	10	22231670	CASC10	1
FA	10:22233087:C:T	GTEx/v8	Brain_Cerebellum	ENSG00000204682	T	6.67507e-05	-0.295034	0.00239579	T	-	10	22233087	CASC10	1
FA	10:22233793:A:T	GTEx/v8	Brain_Cerebellum	ENSG00000204682	T	2.19047e-05	-0.312835	0.00239579	T	-	10	22233793	CASC10	1
FA	10:22234863:T:TA	GTEx/v8	Brain_Cerebellum	ENSG00000204682	T	3.8092e-06	-0.338044	0.00239579	T	-	10	22234863	CASC10	1
FA	10:22234866:A:T	GTEx/v8	Brain_Cerebellum	ENSG00000204682	T	3.8092e-06	-0.338044	0.00239579	T	-	10	22234866	CASC10	1
FA	10:22239952:A:G	GTEx/v8	Brain_Cerebellum	ENSG00000204682	A	9.61595e-07	-0.35584	0.00239579	A	-	10	22239952	CASC10	1
FA	10:22240299:C:T	GTEx/v8	Brain_Cerebellum	ENSG00000204682	T	7.34676e-05	-0.266184	0.00239579	T	-	10	22240299	CASC10	1
FA	10:22240512:A:ACTT	GTEx/v8	Brain_Cerebellum	ENSG00000204682	ACTT	3.80054e-05	-0.275294	0.00239579	ACTT	-	10	22240512	CASC10	1
FA	10:22241656:C:T	GTEx/v8	Brain_Cerebellum	ENSG00000204682	C	9.61595e-07	-0.35584	0.00239579	C	-	10	22241656	CASC10	1
FA	10:22241988:C:T	GTEx/v8	Brain_Cerebellum	ENSG00000204682	T	1.98162e-05	-0.31401	0.00239579	T	-	10	22241988	CASC10	1
FA	10:22243072:A:G	GTEx/v8	Brain_Cerebellum	ENSG00000204682	A	6.15245e-06	-0.331042	0.00239579	A	-	10	22243072	CASC10	1
FA	10:22245299:A:C	GTEx/v8	Brain_Cerebellum	ENSG00000204682	A	1.98162e-05	-0.31401	0.00239579	A	-	10	22245299	CASC10	1
FA	10:22245923:C:T	GTEx/v8	Brain_Cerebellum	ENSG00000204682	C	1.98162e-05	-0.31401	0.00239579	C	-	10	22245923	CASC10	1
FA	10:22246114:C:T	GTEx/v8	Brain_Cerebellum	ENSG00000204682	C	1.98162e-05	-0.31401	0.00239579	C	-	10	22246114	CASC10	1
FA	10:22248424:C:T	GTEx/v8	Brain_Cerebellum	ENSG00000204682	T	3.46274e-06	-0.338808	0.00239579	T	-	10	22248424	CASC10	1
FA	10:22248553:A:G	GTEx/v8	Brain_Cerebellum	ENSG00000204682	A	3.46274e-06	-0.338808	0.00239579	A	-	10	22248553	CASC10	1
FA	10:22251380:C:T	GTEx/v8	Brain_Cerebellum	ENSG00000204682	C	6.67507e-05	-0.295034	0.00239579	C	-	10	22251380	CASC10	1
FA	10:22252089:C:T	GTEx/v8	Brain_Cerebellum	ENSG00000204682	T	2.97464e-05	-0.303184	0.00239579	T	-	10	22252089	CASC10	1
FA	10:22254978:A:T	GTEx/v8	Brain_Cerebellum	ENSG00000204682	T	1.06358e-05	-0.300926	0.00239579	T	-	10	22254978	CASC10	1
FA	10:22255599:A:G	GTEx/v8	Brain_Cerebellum	ENSG00000204682	G	1.06358e-05	-0.300926	0.00239579	NA	NA	10	22255599	CASC10	1
FA	10:22271669:A:C	GTEx/v8	Brain_Cerebellum	ENSG00000204682	A	8.02236e-05	-0.281093	0.00239579	A	-	10	22271669	CASC10	1
FA	10:22273531:C:T	GTEx/v8	Brain_Cerebellum	ENSG00000204682	T	7.47416e-05	-0.291213	0.00239579	T	-	10	22273531	CASC10	1
FA	10:22276819:A:C	GTEx/v8	Brain_Cerebellum	ENSG00000204682	C	2.28571e-05	-0.309899	0.00239579	C	-	10	22276819	CASC10	1
FA	10:22277367:C:T	GTEx/v8	Brain_Cerebellum	ENSG00000204682	T	7.65464e-05	-0.288316	0.00239579	T	-	10	22277367	CASC10	1
FA	10:22280429:A:G	GTEx/v8	Brain_Cerebellum	ENSG00000204682	G	5.91976e-05	-0.264112	0.00239579	G	-	10	22280429	CASC10	1
FA	10:22280664:A:T	GTEx/v8	Brain_Cerebellum	ENSG00000204682	T	5.91976e-05	-0.264112	0.00239579	T	-	10	22280664	CASC10	1
FA	10:22282044:C:CAT	GTEx/v8	Brain_Cerebellum	ENSG00000204682	CAT	9.23824e-05	-0.254943	0.00239579	CAT	-	10	22282044	CASC10	1
FA	10:22284140:G:T	GTEx/v8	Brain_Cerebellum	ENSG00000204682	G	3.8092e-06	-0.338044	0.00239579	G	-	10	22284140	CASC10	1
FA	10:22285371:C:T	GTEx/v8	Brain_Cerebellum	ENSG00000204682	T	0.00012098	-0.286791	0.00239579	T	-	10	22285371	CASC10	1
FA	10:22287722:C:T	GTEx/v8	Brain_Cerebellum	ENSG00000204682	C	7.8082e-06	-0.327063	0.00239579	C	-	10	22287722	CASC10	1
FA	10:22288132:C:T	GTEx/v8	Brain_Cerebellum	ENSG00000204682	T	7.8082e-06	-0.327063	0.00239579	T	-	10	22288132	CASC10	1
FA	7:2752152:A:G	GTEx/v8	Brain_Cortex	ENSG00000174945	A	4.47257e-11	-0.526147	1.24138e-06	G	+	7	2752152	AMZ1	1
FA	7:2757867:A:C	GTEx/v8	Brain_Cortex	ENSG00000174945	C	6.90681e-11	-0.535412	1.24138e-06	A	+	7	2757867	AMZ1	1
FA	7:2757938:C:T	GTEx/v8	Brain_Cortex	ENSG00000174945	T	7.4706e-11	-0.53055	1.24138e-06	C	+	7	2757938	AMZ1	1
FA	7:2758309:A:G	GTEx/v8	Brain_Cortex	ENSG00000174945	G	8.19296e-11	-0.534557	1.24138e-06	A	+	7	2758309	AMZ1	1
FA	7:2758341:C:T	GTEx/v8	Brain_Cortex	ENSG00000174945	C	2.58922e-10	-0.523996	1.24138e-06	T	+	7	2758341	AMZ1	1
FA	7:2758935:G:T	GTEx/v8	Brain_Cortex	ENSG00000174945	G	1.14531e-10	-0.535	1.24138e-06	T	+	7	2758935	AMZ1	1
FA	7:2758982:A:G	GTEx/v8	Brain_Cortex	ENSG00000174945	A	3.23147e-10	-0.520167	1.24138e-06	G	+	7	2758982	AMZ1	1
FA	7:2759002:A:C	GTEx/v8	Brain_Cortex	ENSG00000174945	A	2.13652e-10	-0.52519	1.24138e-06	C	+	7	2759002	AMZ1	1
FA	7:2759299:T:TA	GTEx/v8	Brain_Cortex	ENSG00000174945	TA	2.58922e-10	-0.523996	1.24138e-06	T	+	7	2759299	AMZ1	1
FA	7:2759473:C:T	GTEx/v8	Brain_Cortex	ENSG00000174945	C	3.23147e-10	-0.520167	1.24138e-06	T	+	7	2759473	AMZ1	1
FA	7:2759795:C:T	GTEx/v8	Brain_Cortex	ENSG00000174945	T	2.58922e-10	-0.523996	1.24138e-06	C	+	7	2759795	AMZ1	1
FA	7:2760124:A:G	GTEx/v8	Brain_Cortex	ENSG00000174945	A	2.58922e-10	-0.523996	1.24138e-06	G	+	7	2760124	AMZ1	1
FA	7:2760609:A:G	GTEx/v8	Brain_Cortex	ENSG00000174945	G	2.58922e-10	-0.523996	1.24138e-06	A	+	7	2760609	AMZ1	1
FA	7:2760935:C:T	GTEx/v8	Brain_Cortex	ENSG00000174945	C	2.58922e-10	-0.523996	1.24138e-06	T	+	7	2760935	AMZ1	1
FA	7:2761177:C:T	GTEx/v8	Brain_Cortex	ENSG00000174945	C	2.58922e-10	-0.523996	1.24138e-06	T	+	7	2761177	AMZ1	1
FA	7:2762126:C:T	GTEx/v8	Brain_Cortex	ENSG00000174945	T	2.58922e-10	-0.523996	1.24138e-06	C	+	7	2762126	AMZ1	1
FA	7:2762386:C:T	GTEx/v8	Brain_Cortex	ENSG00000174945	T	2.58922e-10	-0.523996	1.24138e-06	C	+	7	2762386	AMZ1	1
FA	7:2762764:A:AAAG	GTEx/v8	Brain_Cortex	ENSG00000174945	A	3.23147e-10	-0.520167	1.24138e-06	AAAG	+	7	2762764	AMZ1	1
FA	7:2763102:C:T	GTEx/v8	Brain_Cortex	ENSG00000174945	T	2.58922e-10	-0.523996	1.24138e-06	C	+	7	2763102	AMZ1	1
FA	7:2764130:A:G	GTEx/v8	Brain_Cortex	ENSG00000174945	A	3.23147e-10	-0.520167	1.24138e-06	G	+	7	2764130	AMZ1	1
FA	7:2764616:C:CA	GTEx/v8	Brain_Cortex	ENSG00000174945	CA	3.23147e-10	-0.520167	1.24138e-06	C	+	7	2764616	AMZ1	1
FA	7:2766383:A:G	GTEx/v8	Brain_Cortex	ENSG00000174945	A	9.58497e-10	-0.510143	1.24138e-06	G	+	7	2766383	AMZ1	1
FA	7:2772431:A:C	GTEx/v8	Brain_Cortex	ENSG00000174945	C	2.08972e-10	-0.524764	1.24138e-06	A	+	7	2772431	AMZ1	1
FA	7:2775542:C:G	GTEx/v8	Brain_Cortex	ENSG00000174945	C	1.19181e-09	-0.502626	1.24138e-06	G	+	7	2775542	AMZ1	1
FA	7:2777825:A:G	GTEx/v8	Brain_Cortex	ENSG00000174945	G	3.3596e-10	-0.508723	1.24138e-06	A	+	7	2777825	AMZ1	1
FA	7:2781892:C:T	GTEx/v8	Brain_Cortex	ENSG00000174945	C	8.60966e-10	-0.510218	1.24138e-06	T	+	7	2781892	AMZ1	1
FA	7:2783306:C:T	GTEx/v8	Brain_Cortex	ENSG00000174945	C	1.33658e-09	-0.505056	1.24138e-06	T	+	7	2783306	AMZ1	1
FA	7:2783338:C:T	GTEx/v8	Brain_Cortex	ENSG00000174945	T	1.33658e-09	-0.505056	1.24138e-06	C	+	7	2783338	AMZ1	1
FA	7:2783815:C:G	GTEx/v8	Brain_Cortex	ENSG00000174945	G	1.33658e-09	-0.505056	1.24138e-06	C	+	7	2783815	AMZ1	1
FA	7:2788912:C:T	GTEx/v8	Brain_Cortex	ENSG00000174945	C	2.02457e-09	-0.50608	1.24138e-06	T	+	7	2788912	AMZ1	1
FA	7:2789880:A:C	GTEx/v8	Brain_Cortex	ENSG00000174945	C	8.60966e-10	-0.510218	1.24138e-06	A	+	7	2789880	AMZ1	1
FA	7:2790685:C:T	GTEx/v8	Brain_Cortex	ENSG00000174945	C	1.17097e-09	-0.508538	1.24138e-06	T	+	7	2790685	AMZ1	1
FA	7:2795882:G:T	GTEx/v8	Brain_Cortex	ENSG00000174945	G	3.03551e-10	-0.50767	1.24138e-06	T	+	7	2795882	AMZ1	1
FA	7:2795957:A:G	GTEx/v8	Brain_Cortex	ENSG00000174945	G	4.94644e-10	-0.51422	1.24138e-06	A	+	7	2795957	AMZ1	1
FA	7:2797267:C:T	GTEx/v8	Brain_Cortex	ENSG00000174945	C	1.50205e-09	-0.498284	1.24138e-06	T	+	7	2797267	AMZ1	1
FA	7:2798294:A:C	GTEx/v8	Brain_Cortex	ENSG00000174945	A	4.94644e-10	-0.51422	1.24138e-06	C	+	7	2798294	AMZ1	1
FA	7:2798731:A:G	GTEx/v8	Brain_Cortex	ENSG00000174945	G	6.60835e-10	-0.511742	1.24138e-06	A	+	7	2798731	AMZ1	1
FA	7:2800521:A:G	GTEx/v8	Brain_Cortex	ENSG00000174945	G	8.60966e-10	-0.510218	1.24138e-06	A	+	7	2800521	AMZ1	1
FA	7:2801542:A:G	GTEx/v8	Brain_Cortex	ENSG00000174945	A	1.33658e-09	-0.505056	1.24138e-06	G	+	7	2801542	AMZ1	1
FA	7:2801803:C:T	GTEx/v8	Brain_Cortex	ENSG00000174945	T	1.30495e-07	-0.464984	1.24138e-06	C	+	7	2801803	AMZ1	1
FA	7:2801997:A:AG	GTEx/v8	Brain_Cortex	ENSG00000174945	AG	4.94644e-10	-0.51422	1.24138e-06	A	+	7	2801997	AMZ1	1
FA	7:2802522:C:T	GTEx/v8	Brain_Cortex	ENSG00000174945	C	7.68864e-10	-0.509325	1.24138e-06	T	+	7	2802522	AMZ1	1
FA	7:2802943:A:G	GTEx/v8	Brain_Cortex	ENSG00000174945	A	7.54407e-10	-0.509663	1.24138e-06	G	+	7	2802943	AMZ1	1
FA	7:2803037:A:G	GTEx/v8	Brain_Cortex	ENSG00000174945	G	7.54407e-10	-0.509663	1.24138e-06	A	+	7	2803037	AMZ1	1
FA	7:2803510:C:T	GTEx/v8	Brain_Cortex	ENSG00000174945	T	3.32839e-09	-0.497629	1.24138e-06	C	+	7	2803510	AMZ1	1
FA	7:2807248:T:TA	GTEx/v8	Brain_Cortex	ENSG00000174945	TA	8.60966e-10	-0.510218	1.24138e-06	T	+	7	2807248	AMZ1	1
FA	7:2808732:G:T	GTEx/v8	Brain_Cortex	ENSG00000174945	G	8.60966e-10	-0.510218	1.24138e-06	T	+	7	2808732	AMZ1	1
FA	7:2810746:A:G	GTEx/v8	Brain_Cortex	ENSG00000174945	A	1.33658e-09	-0.505056	1.24138e-06	G	+	7	2810746	AMZ1	1
FA	7:2812632:C:G	GTEx/v8	Brain_Cortex	ENSG00000174945	G	6.85869e-10	-0.507109	1.24138e-06	C	+	7	2812632	AMZ1	1
FA	7:2816590:T:TAAG	GTEx/v8	Brain_Cortex	ENSG00000174945	T	1.03446e-09	-0.509961	1.24138e-06	TAAG	+	7	2816590	AMZ1	1
FA	7:2817455:G:T	GTEx/v8	Brain_Cortex	ENSG00000174945	T	6.88905e-10	-0.514252	1.24138e-06	G	+	7	2817455	AMZ1	1
FA	7:2822986:A:T	GTEx/v8	Brain_Cortex	ENSG00000174945	A	1.03446e-09	-0.509961	1.24138e-06	T	+	7	2822986	AMZ1	1
FA	7:2823476:A:G	GTEx/v8	Brain_Cortex	ENSG00000174945	A	1.03446e-09	-0.509961	1.24138e-06	G	+	7	2823476	AMZ1	1
FA	7:2836848:G:T	GTEx/v8	Brain_Cortex	ENSG00000174945	G	2.68306e-09	-0.50656	1.24138e-06	T	+	7	2836848	AMZ1	1
FA	7:2841164:A:G	GTEx/v8	Brain_Cortex	ENSG00000174945	A	1.20715e-09	-0.493365	1.24138e-06	G	+	7	2841164	AMZ1	1
FA	7:2846894:G:T	GTEx/v8	Brain_Cortex	ENSG00000174945	T	2.47765e-09	-0.488473	1.24138e-06	G	+	7	2846894	AMZ1	1
FA	7:2857876:C:T	GTEx/v8	Brain_Cortex	ENSG00000174945	C	3.30134e-09	-0.486013	1.24138e-06	T	+	7	2857876	AMZ1	1
FA	7:2859847:A:G	GTEx/v8	Brain_Cortex	ENSG00000174945	A	3.30134e-09	-0.486013	1.24138e-06	G	+	7	2859847	AMZ1	1
FA	7:2862542:A:C	GTEx/v8	Brain_Cortex	ENSG00000174945	A	1.48203e-09	-0.492863	1.24138e-06	C	+	7	2862542	AMZ1	1
FA	7:2862906:C:T	GTEx/v8	Brain_Cortex	ENSG00000174945	T	7.80839e-09	-0.48055	1.24138e-06	C	+	7	2862906	AMZ1	1
FA	7:2863443:G:T	GTEx/v8	Brain_Cortex	ENSG00000174945	G	2.76158e-09	-0.489172	1.24138e-06	T	+	7	2863443	AMZ1	1
FA	7:2863574:A:G	GTEx/v8	Brain_Cortex	ENSG00000174945	A	1.2103e-08	-0.474585	1.24138e-06	G	+	7	2863574	AMZ1	1
FA	7:2864586:G:T	GTEx/v8	Brain_Cortex	ENSG00000174945	T	9.4407e-09	-0.461181	1.24138e-06	G	+	7	2864586	AMZ1	1
FA	7:2864706:A:C	GTEx/v8	Brain_Cortex	ENSG00000174945	A	5.1575e-09	-0.482346	1.24138e-06	C	+	7	2864706	AMZ1	1
FA	7:2867557:A:AT	GTEx/v8	Brain_Cortex	ENSG00000174945	AT	1.05226e-08	-0.46858	1.24138e-06	A	+	7	2867557	AMZ1	1
FA	7:2869522:A:G	GTEx/v8	Brain_Cortex	ENSG00000174945	A	4.93861e-09	-0.484744	1.24138e-06	G	+	7	2869522	AMZ1	1
FA	7:2869985:C:T	GTEx/v8	Brain_Cortex	ENSG00000174945	C	1.80328e-09	-0.495334	1.24138e-06	T	+	7	2869985	AMZ1	1
FA	7:2870454:G:T	GTEx/v8	Brain_Cortex	ENSG00000174945	G	2.54314e-09	-0.483914	1.24138e-06	T	+	7	2870454	AMZ1	1
FA	7:2871087:G:GAGTGC	GTEx/v8	Brain_Cortex	ENSG00000174945	G	6.18646e-09	-0.480318	1.24138e-06	GAGTGC	+	7	2871087	AMZ1	1
FA	7:2871317:A:G	GTEx/v8	Brain_Cortex	ENSG00000174945	G	1.98295e-09	-0.493695	1.24138e-06	A	+	7	2871317	AMZ1	1
FA	7:2872233:A:G	GTEx/v8	Brain_Cortex	ENSG00000174945	G	6.37383e-09	-0.476035	1.24138e-06	A	+	7	2872233	AMZ1	1
FA	7:2872446:A:G	GTEx/v8	Brain_Cortex	ENSG00000174945	A	4.93861e-09	-0.484744	1.24138e-06	G	+	7	2872446	AMZ1	1
FA	7:2873136:C:T	GTEx/v8	Brain_Cortex	ENSG00000174945	T	4.93861e-09	-0.484744	1.24138e-06	C	+	7	2873136	AMZ1	1
FA	7:2873234:C:T	GTEx/v8	Brain_Cortex	ENSG00000174945	T	1.05226e-08	-0.46858	1.24138e-06	C	+	7	2873234	AMZ1	1
FA	7:2873247:C:G	GTEx/v8	Brain_Cortex	ENSG00000174945	G	3.05024e-09	-0.491415	1.24138e-06	C	+	7	2873247	AMZ1	1
FA	7:2873373:C:CTG	GTEx/v8	Brain_Cortex	ENSG00000174945	C	4.93861e-09	-0.484744	1.24138e-06	CTG	+	7	2873373	AMZ1	1
FA	7:2873648:A:G	GTEx/v8	Brain_Cortex	ENSG00000174945	G	3.05024e-09	-0.491415	1.24138e-06	A	+	7	2873648	AMZ1	1
FA	7:2873763:A:G	GTEx/v8	Brain_Cortex	ENSG00000174945	A	3.05024e-09	-0.491415	1.24138e-06	G	+	7	2873763	AMZ1	1
FA	7:2874540:C:T	GTEx/v8	Brain_Cortex	ENSG00000174945	T	3.71538e-09	-0.487768	1.24138e-06	C	+	7	2874540	AMZ1	1
FA	7:2874601:A:G	GTEx/v8	Brain_Cortex	ENSG00000174945	G	5.60603e-09	-0.478984	1.24138e-06	A	+	7	2874601	AMZ1	1
FA	7:2875420:A:G	GTEx/v8	Brain_Cortex	ENSG00000174945	A	4.93861e-09	-0.484744	1.24138e-06	G	+	7	2875420	AMZ1	1
FA	7:2875570:A:G	GTEx/v8	Brain_Cortex	ENSG00000174945	A	3.71538e-09	-0.487768	1.24138e-06	G	+	7	2875570	AMZ1	1
FA	7:2878103:A:G	GTEx/v8	Brain_Cortex	ENSG00000174945	A	3.71538e-09	-0.487768	1.24138e-06	G	+	7	2878103	AMZ1	1
FA	7:2878510:A:G	GTEx/v8	Brain_Cortex	ENSG00000174945	G	3.05024e-09	-0.491415	1.24138e-06	A	+	7	2878510	AMZ1	1
FA	7:2878707:A:G	GTEx/v8	Brain_Cortex	ENSG00000174945	A	1.44873e-08	-0.469843	1.24138e-06	G	+	7	2878707	AMZ1	1
FA	7:2881917:A:G	GTEx/v8	Brain_Cortex	ENSG00000174945	G	1.21847e-07	-0.437058	1.24138e-06	A	+	7	2881917	AMZ1	1
FA	7:2882421:A:G	GTEx/v8	Brain_Cortex	ENSG00000174945	A	6.34777e-08	-0.436443	1.24138e-06	G	+	7	2882421	AMZ1	1
FA	7:2882621:A:G	GTEx/v8	Brain_Cortex	ENSG00000174945	G	6.34777e-08	-0.436443	1.24138e-06	A	+	7	2882621	AMZ1	1
FA	7:2883004:C:G	GTEx/v8	Brain_Cortex	ENSG00000174945	C	6.34777e-08	-0.436443	1.24138e-06	G	+	7	2883004	AMZ1	1
FA	7:2883006:C:G	GTEx/v8	Brain_Cortex	ENSG00000174945	G	6.34777e-08	-0.436443	1.24138e-06	C	+	7	2883006	AMZ1	1
FA	7:2883071:A:G	GTEx/v8	Brain_Cortex	ENSG00000174945	A	3.12265e-07	-0.407775	1.24138e-06	G	+	7	2883071	AMZ1	1
FA	7:2884116:G:T	GTEx/v8	Brain_Cortex	ENSG00000174945	T	6.34777e-08	-0.436443	1.24138e-06	G	+	7	2884116	AMZ1	1
FA	7:2884283:G:T	GTEx/v8	Brain_Cortex	ENSG00000174945	G	3.0007e-07	-0.406763	1.24138e-06	T	+	7	2884283	AMZ1	1
FA	7:2884433:C:T	GTEx/v8	Brain_Cortex	ENSG00000174945	C	5.41576e-08	-0.438236	1.24138e-06	T	+	7	2884433	AMZ1	1
FA	7:2885089:A:G	GTEx/v8	Brain_Cortex	ENSG00000174945	A	2.06469e-07	-0.412391	1.24138e-06	G	+	7	2885089	AMZ1	1
FA	7:2885123:A:G	GTEx/v8	Brain_Cortex	ENSG00000174945	G	6.34777e-08	-0.436443	1.24138e-06	A	+	7	2885123	AMZ1	1
FA	7:2885274:C:G	GTEx/v8	Brain_Cortex	ENSG00000174945	C	3.4404e-08	-0.439466	1.24138e-06	G	+	7	2885274	AMZ1	1
FA	7:2885724:C:T	GTEx/v8	Brain_Cortex	ENSG00000174945	C	4.68997e-08	-0.436612	1.24138e-06	T	+	7	2885724	AMZ1	1
FA	7:2886125:A:G	GTEx/v8	Brain_Cortex	ENSG00000174945	A	3.0007e-07	-0.406763	1.24138e-06	G	+	7	2886125	AMZ1	1
FA	7:2886559:A:G	GTEx/v8	Brain_Cortex	ENSG00000174945	A	3.0007e-07	-0.406763	1.24138e-06	G	+	7	2886559	AMZ1	1
FA	7:2886576:C:G	GTEx/v8	Brain_Cortex	ENSG00000174945	G	3.0007e-07	-0.406763	1.24138e-06	C	+	7	2886576	AMZ1	1
FA	7:2886748:A:G	GTEx/v8	Brain_Cortex	ENSG00000174945	G	3.0007e-07	-0.406763	1.24138e-06	A	+	7	2886748	AMZ1	1
FA	7:2886873:A:C	GTEx/v8	Brain_Cortex	ENSG00000174945	A	2.40772e-07	-0.415859	1.24138e-06	C	+	7	2886873	AMZ1	1
FA	7:2887195:C:T	GTEx/v8	Brain_Cortex	ENSG00000174945	T	3.0007e-07	-0.406763	1.24138e-06	C	+	7	2887195	AMZ1	1
FA	7:2887284:A:G	GTEx/v8	Brain_Cortex	ENSG00000174945	A	3.0007e-07	-0.406763	1.24138e-06	G	+	7	2887284	AMZ1	1
FA	7:2887350:C:G	GTEx/v8	Brain_Cortex	ENSG00000174945	G	3.0007e-07	-0.406763	1.24138e-06	C	+	7	2887350	AMZ1	1
FA	7:2888057:G:T	GTEx/v8	Brain_Cortex	ENSG00000174945	T	6.34777e-08	-0.436443	1.24138e-06	G	+	7	2888057	AMZ1	1
FA	7:2889034:C:T	GTEx/v8	Brain_Cortex	ENSG00000174945	C	8.51169e-08	-0.429927	1.24138e-06	T	+	7	2889034	AMZ1	1
FA	7:2890774:C:T	GTEx/v8	Brain_Cortex	ENSG00000174945	T	2.76853e-07	-0.400051	1.24138e-06	C	+	7	2890774	AMZ1	1
FA	7:2891822:A:G	GTEx/v8	Brain_Cortex	ENSG00000174945	A	2.76853e-07	-0.400051	1.24138e-06	G	+	7	2891822	AMZ1	1
FA	7:2892361:C:T	GTEx/v8	Brain_Cortex	ENSG00000174945	T	8.51169e-08	-0.429927	1.24138e-06	C	+	7	2892361	AMZ1	1
FA	7:2892384:A:T	GTEx/v8	Brain_Cortex	ENSG00000174945	T	8.40086e-08	-0.417865	1.24138e-06	A	+	7	2892384	AMZ1	1
FA	7:2892804:A:C	GTEx/v8	Brain_Cortex	ENSG00000174945	A	8.51169e-08	-0.429927	1.24138e-06	C	+	7	2892804	AMZ1	1
FA	7:2892972:A:G	GTEx/v8	Brain_Cortex	ENSG00000174945	G	7.29733e-08	-0.423571	1.24138e-06	A	+	7	2892972	AMZ1	1
FA	7:2893440:C:T	GTEx/v8	Brain_Cortex	ENSG00000174945	T	1.4692e-07	-0.405502	1.24138e-06	C	+	7	2893440	AMZ1	1
FA	7:2893776:C:T	GTEx/v8	Brain_Cortex	ENSG00000174945	T	8.20299e-08	-0.422062	1.24138e-06	C	+	7	2893776	AMZ1	1
FA	7:2894434:A:C	GTEx/v8	Brain_Cortex	ENSG00000174945	A	1.0603e-07	-0.418745	1.24138e-06	C	+	7	2894434	AMZ1	1
FA	7:2895784:A:C	GTEx/v8	Brain_Cortex	ENSG00000174945	A	1.57291e-07	-0.413924	1.24138e-06	C	+	7	2895784	AMZ1	1
FA	7:2900309:C:G	GTEx/v8	Brain_Cortex	ENSG00000174945	C	1.60719e-07	-0.424902	1.24138e-06	G	+	7	2900309	AMZ1	1
FA	7:2902890:C:G	GTEx/v8	Brain_Cortex	ENSG00000174945	C	4.75288e-07	-0.405888	1.24138e-06	G	+	7	2902890	AMZ1	1
FA	7:2909225:C:G	GTEx/v8	Brain_Cortex	ENSG00000174945	G	3.35204e-07	-0.432653	1.24138e-06	C	+	7	2909225	AMZ1	1
FA	7:2912928:C:T	GTEx/v8	Brain_Cortex	ENSG00000174945	C	9.33448e-07	-0.392705	1.24138e-06	T	+	7	2912928	AMZ1	1
FA	14:91871672:G:T	GTEx/v8	Brain_Cortex	ENSG00000015133	G	1.19951e-05	0.266365	4.55981e-08	T	-	14	91871672	CCDC88C	1
FA	14:91877172:C:T	GTEx/v8	Brain_Cortex	ENSG00000015133	C	3.07186e-07	0.285489	4.55981e-08	T	-	14	91877172	CCDC88C	1
FA	14:91881387:C:T	GTEx/v8	Brain_Cortex	ENSG00000015133	T	1.98908e-12	0.387901	4.55981e-08	C	-	14	91881387	CCDC88C	1
FA	14:91881704:C:T	GTEx/v8	Brain_Cortex	ENSG00000015133	T	2.44678e-07	0.296605	4.55981e-08	C	-	14	91881704	CCDC88C	1
FA	14:91881751:C:T	GTEx/v8	Brain_Cortex	ENSG00000015133	T	4.63819e-12	0.382626	4.55981e-08	C	-	14	91881751	CCDC88C	1
FA	14:91881908:G:T	GTEx/v8	Brain_Cortex	ENSG00000015133	G	2.44678e-07	0.296605	4.55981e-08	T	-	14	91881908	CCDC88C	1
FA	14:91883967:G:T	GTEx/v8	Brain_Cortex	ENSG00000015133	T	1.39844e-07	0.298749	4.55981e-08	G	-	14	91883967	CCDC88C	1
FA	14:91884655:C:T	GTEx/v8	Brain_Cortex	ENSG00000015133	C	4.63819e-12	0.382626	4.55981e-08	T	-	14	91884655	CCDC88C	1
FA	14:91890208:A:AGAC	GTEx/v8	Brain_Cortex	ENSG00000015133	AGAC	1.16359e-07	0.308115	4.55981e-08	A	-	14	91890208	CCDC88C	1
FA	14:91890213:A:T	GTEx/v8	Brain_Cortex	ENSG00000015133	T	1.16359e-07	0.308115	4.55981e-08	A	-	14	91890213	CCDC88C	1
FA	14:91890677:C:T	GTEx/v8	Brain_Cortex	ENSG00000015133	C	1.16359e-07	0.308115	4.55981e-08	T	-	14	91890677	CCDC88C	1
FA	14:91894792:A:G	GTEx/v8	Brain_Cortex	ENSG00000015133	G	3.08193e-07	0.298879	4.55981e-08	A	-	14	91894792	CCDC88C	1
FA	14:91894819:C:T	GTEx/v8	Brain_Cortex	ENSG00000015133	T	8.06499e-08	0.317366	4.55981e-08	C	-	14	91894819	CCDC88C	1
FA	14:91903033:A:G	GTEx/v8	Brain_Cortex	ENSG00000015133	A	1.19079e-07	0.326017	4.55981e-08	G	-	14	91903033	CCDC88C	1
FA	14:91903071:C:T	GTEx/v8	Brain_Cortex	ENSG00000015133	T	8.06499e-08	0.317366	4.55981e-08	C	-	14	91903071	CCDC88C	1
FA	14:91903526:A:G	GTEx/v8	Brain_Cortex	ENSG00000015133	G	1.75019e-08	0.33237	4.55981e-08	A	-	14	91903526	CCDC88C	1
FA	14:91903662:A:G	GTEx/v8	Brain_Cortex	ENSG00000015133	A	8.06499e-08	0.317366	4.55981e-08	G	-	14	91903662	CCDC88C	1
FA	14:91903707:A:T	GTEx/v8	Brain_Cortex	ENSG00000015133	A	8.06499e-08	0.317366	4.55981e-08	T	-	14	91903707	CCDC88C	1
FA	14:91904737:C:T	GTEx/v8	Brain_Cortex	ENSG00000015133	T	1.75019e-08	0.33237	4.55981e-08	C	-	14	91904737	CCDC88C	1
FA	14:91905080:C:T	GTEx/v8	Brain_Cortex	ENSG00000015133	T	1.29002e-08	0.338885	4.55981e-08	C	-	14	91905080	CCDC88C	1
FA	14:91906956:G:GT	GTEx/v8	Brain_Cortex	ENSG00000015133	GT	1.85706e-08	0.335574	4.55981e-08	G	-	14	91906956	CCDC88C	1
FA	14:91909917:C:T	GTEx/v8	Brain_Cortex	ENSG00000015133	T	1.6759e-08	0.337893	4.55981e-08	C	-	14	91909917	CCDC88C	1
FA	14:91910049:A:G	GTEx/v8	Brain_Cortex	ENSG00000015133	A	1.6759e-08	0.337893	4.55981e-08	G	-	14	91910049	CCDC88C	1
FA	14:91910620:C:T	GTEx/v8	Brain_Cortex	ENSG00000015133	T	1.6759e-08	0.337893	4.55981e-08	C	-	14	91910620	CCDC88C	1
FA	14:91910811:A:T	GTEx/v8	Brain_Cortex	ENSG00000015133	A	1.6759e-08	0.337893	4.55981e-08	T	-	14	91910811	CCDC88C	1
FA	14:91910840:A:G	GTEx/v8	Brain_Cortex	ENSG00000015133	G	1.6759e-08	0.337893	4.55981e-08	A	-	14	91910840	CCDC88C	1
FA	14:91911212:A:T	GTEx/v8	Brain_Cortex	ENSG00000015133	T	1.6759e-08	0.337893	4.55981e-08	A	-	14	91911212	CCDC88C	1
FA	14:91911283:A:G	GTEx/v8	Brain_Cortex	ENSG00000015133	A	1.6759e-08	0.337893	4.55981e-08	G	-	14	91911283	CCDC88C	1
FA	14:91911724:C:G	GTEx/v8	Brain_Cortex	ENSG00000015133	G	1.6759e-08	0.337893	4.55981e-08	C	-	14	91911724	CCDC88C	1
FA	14:91911942:A:G	GTEx/v8	Brain_Cortex	ENSG00000015133	G	1.6759e-08	0.337893	4.55981e-08	A	-	14	91911942	CCDC88C	1
FA	14:91912253:A:G	GTEx/v8	Brain_Cortex	ENSG00000015133	G	1.6759e-08	0.337893	4.55981e-08	A	-	14	91912253	CCDC88C	1
FA	14:91912312:A:AAAATC	GTEx/v8	Brain_Cortex	ENSG00000015133	A	1.6759e-08	0.337893	4.55981e-08	AAAATC	-	14	91912312	CCDC88C	1
FA	14:91912805:A:C	GTEx/v8	Brain_Cortex	ENSG00000015133	A	1.6759e-08	0.337893	4.55981e-08	C	-	14	91912805	CCDC88C	1
FA	14:91912940:C:G	GTEx/v8	Brain_Cortex	ENSG00000015133	C	1.6759e-08	0.337893	4.55981e-08	G	-	14	91912940	CCDC88C	1
FA	14:91913083:A:C	GTEx/v8	Brain_Cortex	ENSG00000015133	A	1.6759e-08	0.337893	4.55981e-08	C	-	14	91913083	CCDC88C	1
FA	14:91913539:T:TAGC	GTEx/v8	Brain_Cortex	ENSG00000015133	T	2.16996e-08	0.335833	4.55981e-08	TAGC	-	14	91913539	CCDC88C	1
FA	14:91913840:A:G	GTEx/v8	Brain_Cortex	ENSG00000015133	G	2.67376e-08	0.326406	4.55981e-08	A	-	14	91913840	CCDC88C	1
FA	14:91916126:G:GT	GTEx/v8	Brain_Cortex	ENSG00000015133	GT	6.60052e-06	0.267294	4.55981e-08	G	-	14	91916126	CCDC88C	1
FA	14:91916240:C:T	GTEx/v8	Brain_Cortex	ENSG00000015133	C	2.8185e-06	0.277041	4.55981e-08	T	-	14	91916240	CCDC88C	1
FA	14:91919081:A:T	GTEx/v8	Brain_Cortex	ENSG00000015133	A	6.60052e-06	0.267294	4.55981e-08	T	-	14	91919081	CCDC88C	1
FA	14:91919973:C:G	GTEx/v8	Brain_Cortex	ENSG00000015133	C	6.60052e-06	0.267294	4.55981e-08	G	-	14	91919973	CCDC88C	1
FA	14:91923988:A:C	GTEx/v8	Brain_Cortex	ENSG00000015133	A	6.60052e-06	0.267294	4.55981e-08	C	-	14	91923988	CCDC88C	1
FA	14:91925027:G:T	GTEx/v8	Brain_Cortex	ENSG00000015133	T	7.60029e-07	0.292385	4.55981e-08	G	-	14	91925027	CCDC88C	1
FA	14:91927521:G:T	GTEx/v8	Brain_Cortex	ENSG00000015133	T	6.60052e-06	0.267294	4.55981e-08	G	-	14	91927521	CCDC88C	1
FA	14:91927717:A:G	GTEx/v8	Brain_Cortex	ENSG00000015133	A	6.60052e-06	0.267294	4.55981e-08	G	-	14	91927717	CCDC88C	1
FA	14:91928812:G:T	GTEx/v8	Brain_Cortex	ENSG00000015133	T	6.60052e-06	0.267294	4.55981e-08	G	-	14	91928812	CCDC88C	1
FA	14:91928992:G:T	GTEx/v8	Brain_Cortex	ENSG00000015133	G	6.60052e-06	0.267294	4.55981e-08	T	-	14	91928992	CCDC88C	1
FA	14:91929281:C:CTTAAT	GTEx/v8	Brain_Cortex	ENSG00000015133	C	6.60052e-06	0.267294	4.55981e-08	CTTAAT	-	14	91929281	CCDC88C	1
FA	14:91930152:C:T	GTEx/v8	Brain_Cortex	ENSG00000015133	T	6.60052e-06	0.267294	4.55981e-08	C	-	14	91930152	CCDC88C	1
FA	14:91930627:C:T	GTEx/v8	Brain_Cortex	ENSG00000015133	T	6.60052e-06	0.267294	4.55981e-08	C	-	14	91930627	CCDC88C	1
FA	14:91931029:C:T	GTEx/v8	Brain_Cortex	ENSG00000015133	C	6.60052e-06	0.267294	4.55981e-08	T	-	14	91931029	CCDC88C	1
FA	14:91931139:A:C	GTEx/v8	Brain_Cortex	ENSG00000015133	A	6.60052e-06	0.267294	4.55981e-08	C	-	14	91931139	CCDC88C	1
FA	14:91933643:C:CAAAGT	GTEx/v8	Brain_Cortex	ENSG00000015133	C	6.60052e-06	0.267294	4.55981e-08	CAAAGT	-	14	91933643	CCDC88C	1
FA	14:91934303:A:G	GTEx/v8	Brain_Cortex	ENSG00000015133	A	4.0895e-08	0.319657	4.55981e-08	G	-	14	91934303	CCDC88C	1
FA	14:91934969:A:G	GTEx/v8	Brain_Cortex	ENSG00000015133	G	6.60052e-06	0.267294	4.55981e-08	A	-	14	91934969	CCDC88C	1
FA	14:91935587:A:G	GTEx/v8	Brain_Cortex	ENSG00000015133	G	6.60052e-06	0.267294	4.55981e-08	A	-	14	91935587	CCDC88C	1
FA	14:91936284:A:AT	GTEx/v8	Brain_Cortex	ENSG00000015133	AT	6.60052e-06	0.267294	4.55981e-08	A	-	14	91936284	CCDC88C	1
FA	14:91936697:A:C	GTEx/v8	Brain_Cortex	ENSG00000015133	C	6.60052e-06	0.267294	4.55981e-08	A	-	14	91936697	CCDC88C	1
FA	14:91937143:A:G	GTEx/v8	Brain_Cortex	ENSG00000015133	A	6.60052e-06	0.267294	4.55981e-08	G	-	14	91937143	CCDC88C	1
FA	14:91940192:T:TAC	GTEx/v8	Brain_Cortex	ENSG00000015133	TAC	6.60052e-06	0.267294	4.55981e-08	T	-	14	91940192	CCDC88C	1
FA	14:91942318:C:CA	GTEx/v8	Brain_Cortex	ENSG00000015133	CA	1.42654e-05	0.259029	4.55981e-08	C	-	14	91942318	CCDC88C	1
FA	14:91944295:G:GATTTT	GTEx/v8	Brain_Cortex	ENSG00000015133	GATTTT	6.60052e-06	0.267294	4.55981e-08	G	-	14	91944295	CCDC88C	1
FA	14:91944911:A:G	GTEx/v8	Brain_Cortex	ENSG00000015133	A	6.60052e-06	0.267294	4.55981e-08	G	-	14	91944911	CCDC88C	1
FA	14:91945502:G:T	GTEx/v8	Brain_Cortex	ENSG00000015133	T	6.60052e-06	0.267294	4.55981e-08	G	-	14	91945502	CCDC88C	1
FA	14:91945678:A:G	GTEx/v8	Brain_Cortex	ENSG00000015133	A	4.94489e-06	0.271896	4.55981e-08	G	-	14	91945678	CCDC88C	1
FA	14:91946132:C:T	GTEx/v8	Brain_Cortex	ENSG00000015133	T	4.90884e-06	0.273841	4.55981e-08	C	-	14	91946132	CCDC88C	1
FA	14:91946662:A:G	GTEx/v8	Brain_Cortex	ENSG00000015133	A	6.60052e-06	0.267294	4.55981e-08	G	-	14	91946662	CCDC88C	1
FA	14:91946995:C:T	GTEx/v8	Brain_Cortex	ENSG00000015133	T	7.37248e-08	0.314504	4.55981e-08	C	-	14	91946995	CCDC88C	1
FA	14:91947140:A:G	GTEx/v8	Brain_Cortex	ENSG00000015133	G	6.60052e-06	0.267294	4.55981e-08	A	-	14	91947140	CCDC88C	1
FA	14:91949499:A:G	GTEx/v8	Brain_Cortex	ENSG00000015133	G	6.60052e-06	0.267294	4.55981e-08	A	-	14	91949499	CCDC88C	1
FA	14:91949546:A:G	GTEx/v8	Brain_Cortex	ENSG00000015133	G	6.60052e-06	0.267294	4.55981e-08	A	-	14	91949546	CCDC88C	1
FA	14:91949986:C:T	GTEx/v8	Brain_Cortex	ENSG00000015133	C	6.60052e-06	0.267294	4.55981e-08	T	-	14	91949986	CCDC88C	1
FA	14:91954507:A:T	GTEx/v8	Brain_Cortex	ENSG00000015133	T	6.60052e-06	0.267294	4.55981e-08	A	-	14	91954507	CCDC88C	1
FA	14:91954889:A:G	GTEx/v8	Brain_Cortex	ENSG00000015133	G	6.60052e-06	0.267294	4.55981e-08	A	-	14	91954889	CCDC88C	1
FA	14:91955493:C:T	GTEx/v8	Brain_Cortex	ENSG00000015133	T	6.60052e-06	0.267294	4.55981e-08	C	-	14	91955493	CCDC88C	1
FA	14:91955542:C:T	GTEx/v8	Brain_Cortex	ENSG00000015133	T	6.60052e-06	0.267294	4.55981e-08	C	-	14	91955542	CCDC88C	1
FA	14:91957385:C:G	GTEx/v8	Brain_Cortex	ENSG00000015133	C	1.17999e-05	0.259414	4.55981e-08	G	-	14	91957385	CCDC88C	1
FA	14:91959994:A:G	GTEx/v8	Brain_Cortex	ENSG00000015133	A	6.69591e-06	0.261535	4.55981e-08	G	-	14	91959994	CCDC88C	1
FA	14:91960223:C:T	GTEx/v8	Brain_Cortex	ENSG00000015133	C	6.69591e-06	0.261535	4.55981e-08	T	-	14	91960223	CCDC88C	1
FA	14:91960784:C:T	GTEx/v8	Brain_Cortex	ENSG00000015133	T	6.60052e-06	0.267294	4.55981e-08	C	-	14	91960784	CCDC88C	1
FA	14:91960872:A:G	GTEx/v8	Brain_Cortex	ENSG00000015133	A	6.60052e-06	0.267294	4.55981e-08	G	-	14	91960872	CCDC88C	1
FA	14:91961188:C:T	GTEx/v8	Brain_Cortex	ENSG00000015133	T	6.60052e-06	0.267294	4.55981e-08	NA	NA	14	91961188	CCDC88C	1
FA	14:91962526:C:T	GTEx/v8	Brain_Cortex	ENSG00000015133	C	6.60052e-06	0.267294	4.55981e-08	T	-	14	91962526	CCDC88C	1
FA	14:91963293:T:TCA	GTEx/v8	Brain_Cortex	ENSG00000015133	T	6.60052e-06	0.267294	4.55981e-08	TCA	-	14	91963293	CCDC88C	1
FA	14:91964874:A:C	GTEx/v8	Brain_Cortex	ENSG00000015133	C	6.60052e-06	0.267294	4.55981e-08	A	-	14	91964874	CCDC88C	1
FA	14:91966631:A:G	GTEx/v8	Brain_Cortex	ENSG00000015133	G	6.60052e-06	0.267294	4.55981e-08	A	-	14	91966631	CCDC88C	1
FA	14:91967666:C:T	GTEx/v8	Brain_Cortex	ENSG00000015133	C	6.60052e-06	0.267294	4.55981e-08	T	-	14	91967666	CCDC88C	1
FA	14:91967710:C:T	GTEx/v8	Brain_Cortex	ENSG00000015133	C	5.30487e-08	0.317593	4.55981e-08	T	-	14	91967710	CCDC88C	1
FA	14:91968127:A:C	GTEx/v8	Brain_Cortex	ENSG00000015133	A	6.60052e-06	0.267294	4.55981e-08	C	-	14	91968127	CCDC88C	1
FA	14:91968268:A:G	GTEx/v8	Brain_Cortex	ENSG00000015133	G	6.60052e-06	0.267294	4.55981e-08	A	-	14	91968268	CCDC88C	1
FA	14:91968313:A:G	GTEx/v8	Brain_Cortex	ENSG00000015133	G	6.60052e-06	0.267294	4.55981e-08	A	-	14	91968313	CCDC88C	1
FA	14:91970473:C:T	GTEx/v8	Brain_Cortex	ENSG00000015133	T	7.37248e-08	0.314504	4.55981e-08	C	-	14	91970473	CCDC88C	1
FA	14:91971265:C:T	GTEx/v8	Brain_Cortex	ENSG00000015133	C	6.60052e-06	0.267294	4.55981e-08	T	-	14	91971265	CCDC88C	1
FA	14:91971583:C:T	GTEx/v8	Brain_Cortex	ENSG00000015133	C	6.60052e-06	0.267294	4.55981e-08	T	-	14	91971583	CCDC88C	1
FA	14:91972119:A:G	GTEx/v8	Brain_Cortex	ENSG00000015133	G	4.0895e-08	0.319657	4.55981e-08	A	-	14	91972119	CCDC88C	1
FA	14:91972628:C:T	GTEx/v8	Brain_Cortex	ENSG00000015133	C	7.37248e-08	0.314504	4.55981e-08	T	-	14	91972628	CCDC88C	1
FA	14:91972752:C:T	GTEx/v8	Brain_Cortex	ENSG00000015133	T	6.60052e-06	0.267294	4.55981e-08	C	-	14	91972752	CCDC88C	1
FA	14:91981411:C:T	GTEx/v8	Brain_Cortex	ENSG00000015133	T	7.89776e-12	0.38847	4.55981e-08	C	-	14	91981411	CCDC88C	1
FA	14:91984538:C:T	GTEx/v8	Brain_Cortex	ENSG00000015133	T	2.81249e-08	0.327281	4.55981e-08	C	-	14	91984538	CCDC88C	1
FA	14:91988576:C:T	GTEx/v8	Brain_Cortex	ENSG00000015133	C	3.15339e-07	0.299923	4.55981e-08	T	-	14	91988576	CCDC88C	1
FA	14:91991953:C:G	GTEx/v8	Brain_Cortex	ENSG00000015133	G	1.84689e-11	0.381264	4.55981e-08	C	-	14	91991953	CCDC88C	1
FA	14:91999791:A:G	GTEx/v8	Brain_Cortex	ENSG00000015133	A	3.98113e-11	0.379356	4.55981e-08	G	-	14	91999791	CCDC88C	1
FA	14:92006238:C:T	GTEx/v8	Brain_Cortex	ENSG00000015133	T	5.06827e-09	0.340176	4.55981e-08	C	-	14	92006238	CCDC88C	1
FA	14:92006746:A:G	GTEx/v8	Brain_Cortex	ENSG00000015133	G	3.45278e-09	0.345179	4.55981e-08	A	-	14	92006746	CCDC88C	1
FA	14:92008220:A:C	GTEx/v8	Brain_Cortex	ENSG00000015133	C	2.8647e-10	0.365131	4.55981e-08	NA	NA	14	92008220	CCDC88C	1
FA	14:92013263:G:T	GTEx/v8	Brain_Cortex	ENSG00000015133	G	2.61478e-07	0.304363	4.55981e-08	T	-	14	92013263	CCDC88C	1
FA	14:92013398:A:G	GTEx/v8	Brain_Cortex	ENSG00000015133	G	2.76885e-07	0.304896	4.55981e-08	A	-	14	92013398	CCDC88C	1
FA	14:92014803:C:G	GTEx/v8	Brain_Cortex	ENSG00000015133	G	5.10797e-09	0.341734	4.55981e-08	C	-	14	92014803	CCDC88C	1
FA	14:92026327:A:C	GTEx/v8	Brain_Cortex	ENSG00000015133	C	2.07601e-05	0.246532	4.55981e-08	C	+	14	92026327	CCDC88C	1
FA	14:92026454:C:T	GTEx/v8	Brain_Cortex	ENSG00000015133	T	2.07601e-05	0.246532	4.55981e-08	T	+	14	92026454	CCDC88C	1
FA	14:92030362:C:G	GTEx/v8	Brain_Cortex	ENSG00000015133	C	2.07601e-05	0.246532	4.55981e-08	C	+	14	92030362	CCDC88C	1
FA	14:92034211:A:G	GTEx/v8	Brain_Cortex	ENSG00000015133	A	2.07601e-05	0.246532	4.55981e-08	A	+	14	92034211	CCDC88C	1
FA	14:92042364:A:G	GTEx/v8	Brain_Cortex	ENSG00000015133	A	2.07601e-05	0.246532	4.55981e-08	G	-	14	92042364	CCDC88C	1
FA	14:92044409:A:G	GTEx/v8	Brain_Cortex	ENSG00000015133	A	2.07601e-05	0.246532	4.55981e-08	G	-	14	92044409	CCDC88C	1
FA	14:92047109:A:G	GTEx/v8	Brain_Cortex	ENSG00000015133	G	2.07601e-05	0.246532	4.55981e-08	A	-	14	92047109	CCDC88C	1
FA	14:92050613:A:G	GTEx/v8	Brain_Cortex	ENSG00000015133	G	1.20765e-05	0.256405	4.55981e-08	G	+	14	92050613	CCDC88C	1
FA	14:92052457:C:G	GTEx/v8	Brain_Cortex	ENSG00000015133	C	1.48506e-05	0.248921	4.55981e-08	G	-	14	92052457	CCDC88C	1
FA	14:92054070:C:T	GTEx/v8	Brain_Cortex	ENSG00000015133	T	7.94602e-06	0.256956	4.55981e-08	C	-	14	92054070	CCDC88C	1
FA	14:92056486:A:G	GTEx/v8	Brain_Cortex	ENSG00000015133	A	7.94602e-06	0.256956	4.55981e-08	G	-	14	92056486	CCDC88C	1
FA	7:2752152:A:G	GTEx/v8	Brain_Frontal_Cortex_BA9	ENSG00000174945	A	1.25518e-08	-0.367394	9.06006e-06	G	+	7	2752152	AMZ1	1
FA	7:2757867:A:C	GTEx/v8	Brain_Frontal_Cortex_BA9	ENSG00000174945	C	5.54542e-08	-0.361075	9.06006e-06	A	+	7	2757867	AMZ1	1
FA	7:2757938:C:T	GTEx/v8	Brain_Frontal_Cortex_BA9	ENSG00000174945	T	9.93983e-08	-0.35082	9.06006e-06	C	+	7	2757938	AMZ1	1
FA	7:2758309:A:G	GTEx/v8	Brain_Frontal_Cortex_BA9	ENSG00000174945	G	5.54542e-08	-0.361075	9.06006e-06	A	+	7	2758309	AMZ1	1
FA	7:2758341:C:T	GTEx/v8	Brain_Frontal_Cortex_BA9	ENSG00000174945	C	5.54542e-08	-0.361075	9.06006e-06	T	+	7	2758341	AMZ1	1
FA	7:2758935:G:T	GTEx/v8	Brain_Frontal_Cortex_BA9	ENSG00000174945	G	5.54542e-08	-0.361075	9.06006e-06	T	+	7	2758935	AMZ1	1
FA	7:2758982:A:G	GTEx/v8	Brain_Frontal_Cortex_BA9	ENSG00000174945	A	5.83267e-08	-0.367417	9.06006e-06	G	+	7	2758982	AMZ1	1
FA	7:2759002:A:C	GTEx/v8	Brain_Frontal_Cortex_BA9	ENSG00000174945	A	5.54542e-08	-0.361075	9.06006e-06	C	+	7	2759002	AMZ1	1
FA	7:2759299:T:TA	GTEx/v8	Brain_Frontal_Cortex_BA9	ENSG00000174945	TA	5.54542e-08	-0.361075	9.06006e-06	T	+	7	2759299	AMZ1	1
FA	7:2759473:C:T	GTEx/v8	Brain_Frontal_Cortex_BA9	ENSG00000174945	C	5.83267e-08	-0.367417	9.06006e-06	T	+	7	2759473	AMZ1	1
FA	7:2759795:C:T	GTEx/v8	Brain_Frontal_Cortex_BA9	ENSG00000174945	T	5.54542e-08	-0.361075	9.06006e-06	C	+	7	2759795	AMZ1	1
FA	7:2760124:A:G	GTEx/v8	Brain_Frontal_Cortex_BA9	ENSG00000174945	A	5.54542e-08	-0.361075	9.06006e-06	G	+	7	2760124	AMZ1	1
FA	7:2760609:A:G	GTEx/v8	Brain_Frontal_Cortex_BA9	ENSG00000174945	G	5.54542e-08	-0.361075	9.06006e-06	A	+	7	2760609	AMZ1	1
FA	7:2760935:C:T	GTEx/v8	Brain_Frontal_Cortex_BA9	ENSG00000174945	C	3.73767e-08	-0.365309	9.06006e-06	T	+	7	2760935	AMZ1	1
FA	7:2761177:C:T	GTEx/v8	Brain_Frontal_Cortex_BA9	ENSG00000174945	C	5.54542e-08	-0.361075	9.06006e-06	T	+	7	2761177	AMZ1	1
FA	7:2762126:C:T	GTEx/v8	Brain_Frontal_Cortex_BA9	ENSG00000174945	T	5.83267e-08	-0.367417	9.06006e-06	C	+	7	2762126	AMZ1	1
FA	7:2762386:C:T	GTEx/v8	Brain_Frontal_Cortex_BA9	ENSG00000174945	T	5.83267e-08	-0.367417	9.06006e-06	C	+	7	2762386	AMZ1	1
FA	7:2762764:A:AAAG	GTEx/v8	Brain_Frontal_Cortex_BA9	ENSG00000174945	A	9.88468e-08	-0.363441	9.06006e-06	AAAG	+	7	2762764	AMZ1	1
FA	7:2763102:C:T	GTEx/v8	Brain_Frontal_Cortex_BA9	ENSG00000174945	T	5.83267e-08	-0.367417	9.06006e-06	C	+	7	2763102	AMZ1	1
FA	7:2764130:A:G	GTEx/v8	Brain_Frontal_Cortex_BA9	ENSG00000174945	A	9.88468e-08	-0.363441	9.06006e-06	G	+	7	2764130	AMZ1	1
FA	7:2764616:C:CA	GTEx/v8	Brain_Frontal_Cortex_BA9	ENSG00000174945	CA	5.83267e-08	-0.367417	9.06006e-06	C	+	7	2764616	AMZ1	1
FA	7:2766383:A:G	GTEx/v8	Brain_Frontal_Cortex_BA9	ENSG00000174945	A	7.44404e-08	-0.364438	9.06006e-06	G	+	7	2766383	AMZ1	1
FA	7:2772431:A:C	GTEx/v8	Brain_Frontal_Cortex_BA9	ENSG00000174945	C	4.75131e-07	-0.347842	9.06006e-06	A	+	7	2772431	AMZ1	1
FA	7:2775542:C:G	GTEx/v8	Brain_Frontal_Cortex_BA9	ENSG00000174945	C	1.98296e-05	-0.290547	9.06006e-06	G	+	7	2775542	AMZ1	1
FA	7:2777825:A:G	GTEx/v8	Brain_Frontal_Cortex_BA9	ENSG00000174945	G	1.09643e-05	-0.289997	9.06006e-06	A	+	7	2777825	AMZ1	1
FA	7:2781892:C:T	GTEx/v8	Brain_Frontal_Cortex_BA9	ENSG00000174945	C	2.29412e-06	-0.323725	9.06006e-06	T	+	7	2781892	AMZ1	1
FA	7:2783306:C:T	GTEx/v8	Brain_Frontal_Cortex_BA9	ENSG00000174945	C	2.02871e-07	-0.350274	9.06006e-06	T	+	7	2783306	AMZ1	1
FA	7:2783338:C:T	GTEx/v8	Brain_Frontal_Cortex_BA9	ENSG00000174945	T	3.37768e-07	-0.346033	9.06006e-06	C	+	7	2783338	AMZ1	1
FA	7:2783815:C:G	GTEx/v8	Brain_Frontal_Cortex_BA9	ENSG00000174945	G	3.37768e-07	-0.346033	9.06006e-06	C	+	7	2783815	AMZ1	1
FA	7:2788912:C:T	GTEx/v8	Brain_Frontal_Cortex_BA9	ENSG00000174945	C	4.27768e-06	-0.322256	9.06006e-06	T	+	7	2788912	AMZ1	1
FA	7:2789880:A:C	GTEx/v8	Brain_Frontal_Cortex_BA9	ENSG00000174945	C	3.40777e-06	-0.319939	9.06006e-06	A	+	7	2789880	AMZ1	1
FA	7:2790685:C:T	GTEx/v8	Brain_Frontal_Cortex_BA9	ENSG00000174945	C	1.99396e-06	-0.328737	9.06006e-06	T	+	7	2790685	AMZ1	1
FA	7:2795882:G:T	GTEx/v8	Brain_Frontal_Cortex_BA9	ENSG00000174945	G	7.65014e-06	-0.296583	9.06006e-06	T	+	7	2795882	AMZ1	1
FA	7:2795957:A:G	GTEx/v8	Brain_Frontal_Cortex_BA9	ENSG00000174945	G	1.46927e-06	-0.330802	9.06006e-06	A	+	7	2795957	AMZ1	1
FA	7:2797267:C:T	GTEx/v8	Brain_Frontal_Cortex_BA9	ENSG00000174945	C	1.02985e-06	-0.335554	9.06006e-06	T	+	7	2797267	AMZ1	1
FA	7:2798294:A:C	GTEx/v8	Brain_Frontal_Cortex_BA9	ENSG00000174945	A	2.347e-06	-0.326507	9.06006e-06	C	+	7	2798294	AMZ1	1
FA	7:2798731:A:G	GTEx/v8	Brain_Frontal_Cortex_BA9	ENSG00000174945	G	2.10023e-06	-0.324791	9.06006e-06	A	+	7	2798731	AMZ1	1
FA	7:2800521:A:G	GTEx/v8	Brain_Frontal_Cortex_BA9	ENSG00000174945	G	1.46927e-06	-0.330802	9.06006e-06	A	+	7	2800521	AMZ1	1
FA	7:2801542:A:G	GTEx/v8	Brain_Frontal_Cortex_BA9	ENSG00000174945	A	1.32424e-07	-0.3557	9.06006e-06	G	+	7	2801542	AMZ1	1
FA	7:2801803:C:T	GTEx/v8	Brain_Frontal_Cortex_BA9	ENSG00000174945	T	2.65218e-05	-0.298651	9.06006e-06	C	+	7	2801803	AMZ1	1
FA	7:2801997:A:AG	GTEx/v8	Brain_Frontal_Cortex_BA9	ENSG00000174945	AG	1.46927e-06	-0.330802	9.06006e-06	A	+	7	2801997	AMZ1	1
FA	7:2802522:C:T	GTEx/v8	Brain_Frontal_Cortex_BA9	ENSG00000174945	C	1.28704e-06	-0.330411	9.06006e-06	T	+	7	2802522	AMZ1	1
FA	7:2802943:A:G	GTEx/v8	Brain_Frontal_Cortex_BA9	ENSG00000174945	A	1.32424e-07	-0.3557	9.06006e-06	G	+	7	2802943	AMZ1	1
FA	7:2803037:A:G	GTEx/v8	Brain_Frontal_Cortex_BA9	ENSG00000174945	G	1.32424e-07	-0.3557	9.06006e-06	A	+	7	2803037	AMZ1	1
FA	7:2803510:C:T	GTEx/v8	Brain_Frontal_Cortex_BA9	ENSG00000174945	T	1.32424e-07	-0.3557	9.06006e-06	C	+	7	2803510	AMZ1	1
FA	7:2807248:T:TA	GTEx/v8	Brain_Frontal_Cortex_BA9	ENSG00000174945	TA	1.46927e-06	-0.330802	9.06006e-06	T	+	7	2807248	AMZ1	1
FA	7:2808732:G:T	GTEx/v8	Brain_Frontal_Cortex_BA9	ENSG00000174945	G	1.46927e-06	-0.330802	9.06006e-06	T	+	7	2808732	AMZ1	1
FA	7:2810746:A:G	GTEx/v8	Brain_Frontal_Cortex_BA9	ENSG00000174945	A	1.32424e-07	-0.3557	9.06006e-06	G	+	7	2810746	AMZ1	1
FA	7:2812632:C:G	GTEx/v8	Brain_Frontal_Cortex_BA9	ENSG00000174945	G	1.37553e-06	-0.329581	9.06006e-06	C	+	7	2812632	AMZ1	1
FA	7:2816590:T:TAAG	GTEx/v8	Brain_Frontal_Cortex_BA9	ENSG00000174945	T	2.2061e-07	-0.351673	9.06006e-06	TAAG	+	7	2816590	AMZ1	1
FA	7:2817455:G:T	GTEx/v8	Brain_Frontal_Cortex_BA9	ENSG00000174945	T	2.347e-06	-0.326507	9.06006e-06	G	+	7	2817455	AMZ1	1
FA	7:2822986:A:T	GTEx/v8	Brain_Frontal_Cortex_BA9	ENSG00000174945	A	2.2061e-07	-0.351673	9.06006e-06	T	+	7	2822986	AMZ1	1
FA	7:2823476:A:G	GTEx/v8	Brain_Frontal_Cortex_BA9	ENSG00000174945	A	2.2061e-07	-0.351673	9.06006e-06	G	+	7	2823476	AMZ1	1
FA	7:2836848:G:T	GTEx/v8	Brain_Frontal_Cortex_BA9	ENSG00000174945	G	3.23362e-06	-0.32214	9.06006e-06	T	+	7	2836848	AMZ1	1
FA	7:2841164:A:G	GTEx/v8	Brain_Frontal_Cortex_BA9	ENSG00000174945	A	2.347e-06	-0.326507	9.06006e-06	G	+	7	2841164	AMZ1	1
FA	7:2846894:G:T	GTEx/v8	Brain_Frontal_Cortex_BA9	ENSG00000174945	T	1.62514e-06	-0.329244	9.06006e-06	G	+	7	2846894	AMZ1	1
FA	7:2857876:C:T	GTEx/v8	Brain_Frontal_Cortex_BA9	ENSG00000174945	C	2.347e-06	-0.326507	9.06006e-06	T	+	7	2857876	AMZ1	1
FA	7:2859847:A:G	GTEx/v8	Brain_Frontal_Cortex_BA9	ENSG00000174945	A	2.347e-06	-0.326507	9.06006e-06	G	+	7	2859847	AMZ1	1
FA	7:2862906:C:T	GTEx/v8	Brain_Frontal_Cortex_BA9	ENSG00000174945	T	1.87846e-06	-0.3329	9.06006e-06	C	+	7	2862906	AMZ1	1
FA	7:2863443:G:T	GTEx/v8	Brain_Frontal_Cortex_BA9	ENSG00000174945	G	1.19344e-06	-0.335425	9.06006e-06	T	+	7	2863443	AMZ1	1
FA	7:2863574:A:G	GTEx/v8	Brain_Frontal_Cortex_BA9	ENSG00000174945	A	1.27691e-07	-0.364173	9.06006e-06	G	+	7	2863574	AMZ1	1
FA	7:2864706:A:C	GTEx/v8	Brain_Frontal_Cortex_BA9	ENSG00000174945	A	1.46927e-06	-0.330802	9.06006e-06	C	+	7	2864706	AMZ1	1
FA	7:2867557:A:AT	GTEx/v8	Brain_Frontal_Cortex_BA9	ENSG00000174945	AT	6.0987e-07	-0.337744	9.06006e-06	A	+	7	2867557	AMZ1	1
FA	7:2869522:A:G	GTEx/v8	Brain_Frontal_Cortex_BA9	ENSG00000174945	A	1.04106e-07	-0.356635	9.06006e-06	G	+	7	2869522	AMZ1	1
FA	7:2869985:C:T	GTEx/v8	Brain_Frontal_Cortex_BA9	ENSG00000174945	C	1.21025e-06	-0.331175	9.06006e-06	T	+	7	2869985	AMZ1	1
FA	7:2870454:G:T	GTEx/v8	Brain_Frontal_Cortex_BA9	ENSG00000174945	G	1.07209e-06	-0.328858	9.06006e-06	T	+	7	2870454	AMZ1	1
FA	7:2871087:G:GAGTGC	GTEx/v8	Brain_Frontal_Cortex_BA9	ENSG00000174945	G	1.75395e-07	-0.352459	9.06006e-06	GAGTGC	+	7	2871087	AMZ1	1
FA	7:2871317:A:G	GTEx/v8	Brain_Frontal_Cortex_BA9	ENSG00000174945	G	1.21025e-06	-0.331175	9.06006e-06	A	+	7	2871317	AMZ1	1
FA	7:2872233:A:G	GTEx/v8	Brain_Frontal_Cortex_BA9	ENSG00000174945	G	6.43302e-06	-0.309845	9.06006e-06	A	+	7	2872233	AMZ1	1
FA	7:2872446:A:G	GTEx/v8	Brain_Frontal_Cortex_BA9	ENSG00000174945	A	1.04106e-07	-0.356635	9.06006e-06	G	+	7	2872446	AMZ1	1
FA	7:2873136:C:T	GTEx/v8	Brain_Frontal_Cortex_BA9	ENSG00000174945	T	1.04106e-07	-0.356635	9.06006e-06	C	+	7	2873136	AMZ1	1
FA	7:2873234:C:T	GTEx/v8	Brain_Frontal_Cortex_BA9	ENSG00000174945	T	6.0987e-07	-0.337744	9.06006e-06	C	+	7	2873234	AMZ1	1
FA	7:2873247:C:G	GTEx/v8	Brain_Frontal_Cortex_BA9	ENSG00000174945	G	1.21025e-06	-0.331175	9.06006e-06	C	+	7	2873247	AMZ1	1
FA	7:2873373:C:CTG	GTEx/v8	Brain_Frontal_Cortex_BA9	ENSG00000174945	C	1.04106e-07	-0.356635	9.06006e-06	CTG	+	7	2873373	AMZ1	1
FA	7:2873648:A:G	GTEx/v8	Brain_Frontal_Cortex_BA9	ENSG00000174945	G	1.21025e-06	-0.331175	9.06006e-06	A	+	7	2873648	AMZ1	1
FA	7:2873763:A:G	GTEx/v8	Brain_Frontal_Cortex_BA9	ENSG00000174945	A	1.21025e-06	-0.331175	9.06006e-06	G	+	7	2873763	AMZ1	1
FA	7:2874540:C:T	GTEx/v8	Brain_Frontal_Cortex_BA9	ENSG00000174945	T	1.95026e-06	-0.32675	9.06006e-06	C	+	7	2874540	AMZ1	1
FA	7:2874601:A:G	GTEx/v8	Brain_Frontal_Cortex_BA9	ENSG00000174945	G	5.23159e-06	-0.312824	9.06006e-06	A	+	7	2874601	AMZ1	1
FA	7:2875420:A:G	GTEx/v8	Brain_Frontal_Cortex_BA9	ENSG00000174945	A	1.04106e-07	-0.356635	9.06006e-06	G	+	7	2875420	AMZ1	1
FA	7:2875570:A:G	GTEx/v8	Brain_Frontal_Cortex_BA9	ENSG00000174945	A	1.95026e-06	-0.32675	9.06006e-06	G	+	7	2875570	AMZ1	1
FA	7:2878103:A:G	GTEx/v8	Brain_Frontal_Cortex_BA9	ENSG00000174945	A	1.95026e-06	-0.32675	9.06006e-06	G	+	7	2878103	AMZ1	1
FA	7:2878510:A:G	GTEx/v8	Brain_Frontal_Cortex_BA9	ENSG00000174945	G	1.21025e-06	-0.331175	9.06006e-06	A	+	7	2878510	AMZ1	1
FA	7:2878707:A:G	GTEx/v8	Brain_Frontal_Cortex_BA9	ENSG00000174945	A	2.76741e-06	-0.32606	9.06006e-06	G	+	7	2878707	AMZ1	1
FA	7:2881917:A:G	GTEx/v8	Brain_Frontal_Cortex_BA9	ENSG00000174945	G	4.46897e-07	-0.340592	9.06006e-06	A	+	7	2881917	AMZ1	1
FA	7:2882030:C:T	GTEx/v8	Brain_Frontal_Cortex_BA9	ENSG00000174945	C	2.0578e-05	-0.261068	9.06006e-06	T	+	7	2882030	AMZ1	1
FA	7:2882262:A:G	GTEx/v8	Brain_Frontal_Cortex_BA9	ENSG00000174945	A	2.59417e-05	-0.261703	9.06006e-06	G	+	7	2882262	AMZ1	1
FA	7:2882421:A:G	GTEx/v8	Brain_Frontal_Cortex_BA9	ENSG00000174945	A	2.01272e-07	-0.354623	9.06006e-06	G	+	7	2882421	AMZ1	1
FA	7:2882621:A:G	GTEx/v8	Brain_Frontal_Cortex_BA9	ENSG00000174945	G	2.01272e-07	-0.354623	9.06006e-06	A	+	7	2882621	AMZ1	1
FA	7:2882829:A:G	GTEx/v8	Brain_Frontal_Cortex_BA9	ENSG00000174945	A	6.52619e-06	-0.281571	9.06006e-06	G	+	7	2882829	AMZ1	1
FA	7:2883004:C:G	GTEx/v8	Brain_Frontal_Cortex_BA9	ENSG00000174945	C	2.01272e-07	-0.354623	9.06006e-06	G	+	7	2883004	AMZ1	1
FA	7:2883006:C:G	GTEx/v8	Brain_Frontal_Cortex_BA9	ENSG00000174945	G	2.01272e-07	-0.354623	9.06006e-06	C	+	7	2883006	AMZ1	1
FA	7:2883071:A:G	GTEx/v8	Brain_Frontal_Cortex_BA9	ENSG00000174945	A	2.99723e-06	-0.320919	9.06006e-06	G	+	7	2883071	AMZ1	1
FA	7:2884116:G:T	GTEx/v8	Brain_Frontal_Cortex_BA9	ENSG00000174945	T	2.01272e-07	-0.354623	9.06006e-06	G	+	7	2884116	AMZ1	1
FA	7:2884283:G:T	GTEx/v8	Brain_Frontal_Cortex_BA9	ENSG00000174945	G	4.86011e-06	-0.311689	9.06006e-06	T	+	7	2884283	AMZ1	1
FA	7:2884433:C:T	GTEx/v8	Brain_Frontal_Cortex_BA9	ENSG00000174945	C	2.01272e-07	-0.354623	9.06006e-06	T	+	7	2884433	AMZ1	1
FA	7:2884720:C:T	GTEx/v8	Brain_Frontal_Cortex_BA9	ENSG00000174945	C	1.20987e-05	-0.274455	9.06006e-06	T	+	7	2884720	AMZ1	1
FA	7:2884993:A:C	GTEx/v8	Brain_Frontal_Cortex_BA9	ENSG00000174945	C	4.55959e-06	-0.286293	9.06006e-06	A	+	7	2884993	AMZ1	1
FA	7:2885089:A:G	GTEx/v8	Brain_Frontal_Cortex_BA9	ENSG00000174945	A	6.52314e-06	-0.309301	9.06006e-06	G	+	7	2885089	AMZ1	1
FA	7:2885123:A:G	GTEx/v8	Brain_Frontal_Cortex_BA9	ENSG00000174945	G	2.01272e-07	-0.354623	9.06006e-06	A	+	7	2885123	AMZ1	1
FA	7:2885235:A:G	GTEx/v8	Brain_Frontal_Cortex_BA9	ENSG00000174945	G	6.52619e-06	-0.281571	9.06006e-06	A	+	7	2885235	AMZ1	1
FA	7:2885274:C:G	GTEx/v8	Brain_Frontal_Cortex_BA9	ENSG00000174945	C	1.65919e-07	-0.352276	9.06006e-06	G	+	7	2885274	AMZ1	1
FA	7:2885322:C:G	GTEx/v8	Brain_Frontal_Cortex_BA9	ENSG00000174945	G	1.20987e-05	-0.274455	9.06006e-06	C	+	7	2885322	AMZ1	1
FA	7:2885724:C:T	GTEx/v8	Brain_Frontal_Cortex_BA9	ENSG00000174945	C	2.05497e-07	-0.351287	9.06006e-06	T	+	7	2885724	AMZ1	1
FA	7:2886125:A:G	GTEx/v8	Brain_Frontal_Cortex_BA9	ENSG00000174945	A	4.86011e-06	-0.311689	9.06006e-06	G	+	7	2886125	AMZ1	1
FA	7:2886559:A:G	GTEx/v8	Brain_Frontal_Cortex_BA9	ENSG00000174945	A	4.86011e-06	-0.311689	9.06006e-06	G	+	7	2886559	AMZ1	1
FA	7:2886576:C:G	GTEx/v8	Brain_Frontal_Cortex_BA9	ENSG00000174945	G	4.86011e-06	-0.311689	9.06006e-06	C	+	7	2886576	AMZ1	1
FA	7:2886748:A:G	GTEx/v8	Brain_Frontal_Cortex_BA9	ENSG00000174945	G	4.86011e-06	-0.311689	9.06006e-06	A	+	7	2886748	AMZ1	1
FA	7:2886873:A:C	GTEx/v8	Brain_Frontal_Cortex_BA9	ENSG00000174945	A	5.09373e-06	-0.315814	9.06006e-06	C	+	7	2886873	AMZ1	1
FA	7:2887195:C:T	GTEx/v8	Brain_Frontal_Cortex_BA9	ENSG00000174945	T	4.86011e-06	-0.311689	9.06006e-06	C	+	7	2887195	AMZ1	1
FA	7:2887284:A:G	GTEx/v8	Brain_Frontal_Cortex_BA9	ENSG00000174945	A	4.86011e-06	-0.311689	9.06006e-06	G	+	7	2887284	AMZ1	1
FA	7:2887350:C:G	GTEx/v8	Brain_Frontal_Cortex_BA9	ENSG00000174945	G	4.86011e-06	-0.311689	9.06006e-06	C	+	7	2887350	AMZ1	1
FA	7:2888057:G:T	GTEx/v8	Brain_Frontal_Cortex_BA9	ENSG00000174945	T	2.01272e-07	-0.354623	9.06006e-06	G	+	7	2888057	AMZ1	1
FA	7:2889034:C:T	GTEx/v8	Brain_Frontal_Cortex_BA9	ENSG00000174945	C	1.54396e-07	-0.350457	9.06006e-06	T	+	7	2889034	AMZ1	1
FA	7:2890774:C:T	GTEx/v8	Brain_Frontal_Cortex_BA9	ENSG00000174945	T	7.07462e-06	-0.299826	9.06006e-06	C	+	7	2890774	AMZ1	1
FA	7:2891822:A:G	GTEx/v8	Brain_Frontal_Cortex_BA9	ENSG00000174945	A	7.07462e-06	-0.299826	9.06006e-06	G	+	7	2891822	AMZ1	1
FA	7:2892361:C:T	GTEx/v8	Brain_Frontal_Cortex_BA9	ENSG00000174945	T	1.54396e-07	-0.350457	9.06006e-06	C	+	7	2892361	AMZ1	1
FA	7:2892384:A:T	GTEx/v8	Brain_Frontal_Cortex_BA9	ENSG00000174945	T	9.2238e-07	-0.320734	9.06006e-06	A	+	7	2892384	AMZ1	1
FA	7:2892804:A:C	GTEx/v8	Brain_Frontal_Cortex_BA9	ENSG00000174945	A	1.54396e-07	-0.350457	9.06006e-06	C	+	7	2892804	AMZ1	1
FA	7:2892972:A:G	GTEx/v8	Brain_Frontal_Cortex_BA9	ENSG00000174945	G	4.39812e-07	-0.3347	9.06006e-06	A	+	7	2892972	AMZ1	1
FA	7:2893440:C:T	GTEx/v8	Brain_Frontal_Cortex_BA9	ENSG00000174945	T	4.07492e-06	-0.304692	9.06006e-06	C	+	7	2893440	AMZ1	1
FA	7:2893776:C:T	GTEx/v8	Brain_Frontal_Cortex_BA9	ENSG00000174945	T	4.70555e-07	-0.328131	9.06006e-06	C	+	7	2893776	AMZ1	1
FA	7:2894434:A:C	GTEx/v8	Brain_Frontal_Cortex_BA9	ENSG00000174945	A	5.54446e-06	-0.303728	9.06006e-06	C	+	7	2894434	AMZ1	1
FA	7:2895784:A:C	GTEx/v8	Brain_Frontal_Cortex_BA9	ENSG00000174945	A	2.12577e-06	-0.316965	9.06006e-06	C	+	7	2895784	AMZ1	1
FA	7:2900309:C:G	GTEx/v8	Brain_Frontal_Cortex_BA9	ENSG00000174945	C	2.1306e-06	-0.331778	9.06006e-06	G	+	7	2900309	AMZ1	1
FA	7:2902890:C:G	GTEx/v8	Brain_Frontal_Cortex_BA9	ENSG00000174945	C	8.63281e-06	-0.306825	9.06006e-06	G	+	7	2902890	AMZ1	1
FA	7:2909225:C:G	GTEx/v8	Brain_Frontal_Cortex_BA9	ENSG00000174945	G	3.42101e-07	-0.359474	9.06006e-06	C	+	7	2909225	AMZ1	1
FA	7:2912928:C:T	GTEx/v8	Brain_Frontal_Cortex_BA9	ENSG00000174945	C	7.71428e-06	-0.297305	9.06006e-06	T	+	7	2912928	AMZ1	1
FA	14:91905080:C:T	GTEx/v8	Brain_Frontal_Cortex_BA9	ENSG00000015133	T	2.66187e-05	0.254328	0.0495499	C	-	14	91905080	CCDC88C	1
FA	14:91909917:C:T	GTEx/v8	Brain_Frontal_Cortex_BA9	ENSG00000015133	T	2.21846e-05	0.259939	0.0495499	C	-	14	91909917	CCDC88C	1
FA	14:91910049:A:G	GTEx/v8	Brain_Frontal_Cortex_BA9	ENSG00000015133	A	2.21846e-05	0.259939	0.0495499	G	-	14	91910049	CCDC88C	1
FA	14:91910620:C:T	GTEx/v8	Brain_Frontal_Cortex_BA9	ENSG00000015133	T	2.21846e-05	0.259939	0.0495499	C	-	14	91910620	CCDC88C	1
FA	14:91910811:A:T	GTEx/v8	Brain_Frontal_Cortex_BA9	ENSG00000015133	A	2.21846e-05	0.259939	0.0495499	T	-	14	91910811	CCDC88C	1
FA	14:91910840:A:G	GTEx/v8	Brain_Frontal_Cortex_BA9	ENSG00000015133	G	2.21846e-05	0.259939	0.0495499	A	-	14	91910840	CCDC88C	1
FA	14:91911212:A:T	GTEx/v8	Brain_Frontal_Cortex_BA9	ENSG00000015133	T	2.21846e-05	0.259939	0.0495499	A	-	14	91911212	CCDC88C	1
FA	14:91911283:A:G	GTEx/v8	Brain_Frontal_Cortex_BA9	ENSG00000015133	A	2.21846e-05	0.259939	0.0495499	G	-	14	91911283	CCDC88C	1
FA	14:91911724:C:G	GTEx/v8	Brain_Frontal_Cortex_BA9	ENSG00000015133	G	2.21846e-05	0.259939	0.0495499	C	-	14	91911724	CCDC88C	1
FA	14:91911942:A:G	GTEx/v8	Brain_Frontal_Cortex_BA9	ENSG00000015133	G	2.21846e-05	0.259939	0.0495499	A	-	14	91911942	CCDC88C	1
FA	14:91912253:A:G	GTEx/v8	Brain_Frontal_Cortex_BA9	ENSG00000015133	G	2.21846e-05	0.259939	0.0495499	A	-	14	91912253	CCDC88C	1
FA	14:91912312:A:AAAATC	GTEx/v8	Brain_Frontal_Cortex_BA9	ENSG00000015133	A	2.21846e-05	0.259939	0.0495499	AAAATC	-	14	91912312	CCDC88C	1
FA	14:91912805:A:C	GTEx/v8	Brain_Frontal_Cortex_BA9	ENSG00000015133	A	2.21846e-05	0.259939	0.0495499	C	-	14	91912805	CCDC88C	1
FA	14:91912940:C:G	GTEx/v8	Brain_Frontal_Cortex_BA9	ENSG00000015133	C	2.21846e-05	0.259939	0.0495499	G	-	14	91912940	CCDC88C	1
FA	14:91913083:A:C	GTEx/v8	Brain_Frontal_Cortex_BA9	ENSG00000015133	A	2.21846e-05	0.259939	0.0495499	C	-	14	91913083	CCDC88C	1
FA	14:91913539:T:TAGC	GTEx/v8	Brain_Frontal_Cortex_BA9	ENSG00000015133	T	3.39707e-05	0.255256	0.0495499	TAGC	-	14	91913539	CCDC88C	1
FA	14:91913840:A:G	GTEx/v8	Brain_Frontal_Cortex_BA9	ENSG00000015133	G	1.60201e-05	0.260322	0.0495499	A	-	14	91913840	CCDC88C	1
FA	14:92013263:G:T	GTEx/v8	Brain_Frontal_Cortex_BA9	ENSG00000015133	G	2.92007e-05	0.261319	0.0495499	T	-	14	92013263	CCDC88C	1
FA	14:92013398:A:G	GTEx/v8	Brain_Frontal_Cortex_BA9	ENSG00000015133	G	1.82392e-05	0.261414	0.0495499	A	-	14	92013398	CCDC88C	1
FA	14:92014803:C:G	GTEx/v8	Brain_Frontal_Cortex_BA9	ENSG00000015133	G	2.84611e-05	0.260278	0.0495499	C	-	14	92014803	CCDC88C	1
FA	7:2752152:A:G	GTEx/v8	Brain_Hippocampus	ENSG00000174945	A	2.39406e-05	-0.349937	9.74245e-06	G	+	7	2752152	AMZ1	1
FA	7:2757867:A:C	GTEx/v8	Brain_Hippocampus	ENSG00000174945	C	1.11206e-05	-0.368308	9.74245e-06	A	+	7	2757867	AMZ1	1
FA	7:2757938:C:T	GTEx/v8	Brain_Hippocampus	ENSG00000174945	T	1.11206e-05	-0.368308	9.74245e-06	C	+	7	2757938	AMZ1	1
FA	7:2758309:A:G	GTEx/v8	Brain_Hippocampus	ENSG00000174945	G	1.11206e-05	-0.368308	9.74245e-06	A	+	7	2758309	AMZ1	1
FA	7:2758341:C:T	GTEx/v8	Brain_Hippocampus	ENSG00000174945	C	1.11206e-05	-0.368308	9.74245e-06	T	+	7	2758341	AMZ1	1
FA	7:2758935:G:T	GTEx/v8	Brain_Hippocampus	ENSG00000174945	G	1.11206e-05	-0.368308	9.74245e-06	T	+	7	2758935	AMZ1	1
FA	7:2759002:A:C	GTEx/v8	Brain_Hippocampus	ENSG00000174945	A	1.11206e-05	-0.368308	9.74245e-06	C	+	7	2759002	AMZ1	1
FA	7:2759299:T:TA	GTEx/v8	Brain_Hippocampus	ENSG00000174945	TA	1.11206e-05	-0.368308	9.74245e-06	T	+	7	2759299	AMZ1	1
FA	7:2759795:C:T	GTEx/v8	Brain_Hippocampus	ENSG00000174945	T	1.11206e-05	-0.368308	9.74245e-06	C	+	7	2759795	AMZ1	1
FA	7:2760124:A:G	GTEx/v8	Brain_Hippocampus	ENSG00000174945	A	1.11206e-05	-0.368308	9.74245e-06	G	+	7	2760124	AMZ1	1
FA	7:2760609:A:G	GTEx/v8	Brain_Hippocampus	ENSG00000174945	G	1.11206e-05	-0.368308	9.74245e-06	A	+	7	2760609	AMZ1	1
FA	7:2760935:C:T	GTEx/v8	Brain_Hippocampus	ENSG00000174945	C	1.54456e-05	-0.362601	9.74245e-06	T	+	7	2760935	AMZ1	1
FA	7:2761177:C:T	GTEx/v8	Brain_Hippocampus	ENSG00000174945	C	1.11206e-05	-0.368308	9.74245e-06	T	+	7	2761177	AMZ1	1
FA	7:2766383:A:G	GTEx/v8	Brain_Hippocampus	ENSG00000174945	A	2.09642e-05	-0.359064	9.74245e-06	G	+	7	2766383	AMZ1	1
FA	7:2783306:C:T	GTEx/v8	Brain_Hippocampus	ENSG00000174945	C	2.7528e-05	-0.362029	9.74245e-06	T	+	7	2783306	AMZ1	1
FA	7:2789880:A:C	GTEx/v8	Brain_Hippocampus	ENSG00000174945	C	1.68679e-05	-0.375709	9.74245e-06	A	+	7	2789880	AMZ1	1
FA	7:2790685:C:T	GTEx/v8	Brain_Hippocampus	ENSG00000174945	C	2.50378e-05	-0.372955	9.74245e-06	T	+	7	2790685	AMZ1	1
FA	7:2795957:A:G	GTEx/v8	Brain_Hippocampus	ENSG00000174945	G	2.51986e-05	-0.37137	9.74245e-06	A	+	7	2795957	AMZ1	1
FA	7:2797267:C:T	GTEx/v8	Brain_Hippocampus	ENSG00000174945	C	9.97315e-06	-0.389464	9.74245e-06	T	+	7	2797267	AMZ1	1
FA	7:2798731:A:G	GTEx/v8	Brain_Hippocampus	ENSG00000174945	G	2.51986e-05	-0.37137	9.74245e-06	A	+	7	2798731	AMZ1	1
FA	7:2800521:A:G	GTEx/v8	Brain_Hippocampus	ENSG00000174945	G	2.51986e-05	-0.37137	9.74245e-06	A	+	7	2800521	AMZ1	1
FA	7:2801542:A:G	GTEx/v8	Brain_Hippocampus	ENSG00000174945	A	2.87172e-05	-0.363751	9.74245e-06	G	+	7	2801542	AMZ1	1
FA	7:2801997:A:AG	GTEx/v8	Brain_Hippocampus	ENSG00000174945	AG	2.51986e-05	-0.37137	9.74245e-06	A	+	7	2801997	AMZ1	1
FA	7:2802522:C:T	GTEx/v8	Brain_Hippocampus	ENSG00000174945	C	2.7946e-05	-0.373279	9.74245e-06	T	+	7	2802522	AMZ1	1
FA	7:2802943:A:G	GTEx/v8	Brain_Hippocampus	ENSG00000174945	A	2.26466e-05	-0.36828	9.74245e-06	G	+	7	2802943	AMZ1	1
FA	7:2803037:A:G	GTEx/v8	Brain_Hippocampus	ENSG00000174945	G	2.26466e-05	-0.36828	9.74245e-06	A	+	7	2803037	AMZ1	1
FA	7:2803510:C:T	GTEx/v8	Brain_Hippocampus	ENSG00000174945	T	2.26466e-05	-0.36828	9.74245e-06	C	+	7	2803510	AMZ1	1
FA	7:2807248:T:TA	GTEx/v8	Brain_Hippocampus	ENSG00000174945	TA	2.51986e-05	-0.37137	9.74245e-06	T	+	7	2807248	AMZ1	1
FA	7:2867557:A:AT	GTEx/v8	Brain_Hippocampus	ENSG00000174945	AT	1.72035e-05	-0.363671	9.74245e-06	A	+	7	2867557	AMZ1	1
FA	7:2869522:A:G	GTEx/v8	Brain_Hippocampus	ENSG00000174945	A	1.68467e-05	-0.370558	9.74245e-06	G	+	7	2869522	AMZ1	1
FA	7:2869985:C:T	GTEx/v8	Brain_Hippocampus	ENSG00000174945	C	1.90649e-05	-0.373023	9.74245e-06	T	+	7	2869985	AMZ1	1
FA	7:2870454:G:T	GTEx/v8	Brain_Hippocampus	ENSG00000174945	G	2.26857e-05	-0.362209	9.74245e-06	T	+	7	2870454	AMZ1	1
FA	7:2871317:A:G	GTEx/v8	Brain_Hippocampus	ENSG00000174945	G	1.90649e-05	-0.373023	9.74245e-06	A	+	7	2871317	AMZ1	1
FA	7:2872233:A:G	GTEx/v8	Brain_Hippocampus	ENSG00000174945	G	1.92302e-05	-0.366403	9.74245e-06	A	+	7	2872233	AMZ1	1
FA	7:2872446:A:G	GTEx/v8	Brain_Hippocampus	ENSG00000174945	A	1.68467e-05	-0.370558	9.74245e-06	G	+	7	2872446	AMZ1	1
FA	7:2873136:C:T	GTEx/v8	Brain_Hippocampus	ENSG00000174945	T	1.68467e-05	-0.370558	9.74245e-06	C	+	7	2873136	AMZ1	1
FA	7:2873234:C:T	GTEx/v8	Brain_Hippocampus	ENSG00000174945	T	1.72035e-05	-0.363671	9.74245e-06	C	+	7	2873234	AMZ1	1
FA	7:2873247:C:G	GTEx/v8	Brain_Hippocampus	ENSG00000174945	G	1.90649e-05	-0.373023	9.74245e-06	C	+	7	2873247	AMZ1	1
FA	7:2873373:C:CTG	GTEx/v8	Brain_Hippocampus	ENSG00000174945	C	1.68467e-05	-0.370558	9.74245e-06	CTG	+	7	2873373	AMZ1	1
FA	7:2873648:A:G	GTEx/v8	Brain_Hippocampus	ENSG00000174945	G	1.90649e-05	-0.373023	9.74245e-06	A	+	7	2873648	AMZ1	1
FA	7:2873763:A:G	GTEx/v8	Brain_Hippocampus	ENSG00000174945	A	1.90649e-05	-0.373023	9.74245e-06	G	+	7	2873763	AMZ1	1
FA	7:2874601:A:G	GTEx/v8	Brain_Hippocampus	ENSG00000174945	G	1.63092e-05	-0.369213	9.74245e-06	A	+	7	2874601	AMZ1	1
FA	7:2875420:A:G	GTEx/v8	Brain_Hippocampus	ENSG00000174945	A	1.68467e-05	-0.370558	9.74245e-06	G	+	7	2875420	AMZ1	1
FA	7:2878510:A:G	GTEx/v8	Brain_Hippocampus	ENSG00000174945	G	1.90649e-05	-0.373023	9.74245e-06	A	+	7	2878510	AMZ1	1
FA	7:2752152:A:G	GTEx/v8	Brain_Hypothalamus	ENSG00000174945	A	8.14573e-07	-0.356173	0.00785689	G	+	7	2752152	AMZ1	1
FA	7:2757867:A:C	GTEx/v8	Brain_Hypothalamus	ENSG00000174945	C	1.26543e-05	-0.314516	0.00785689	A	+	7	2757867	AMZ1	1
FA	7:2758309:A:G	GTEx/v8	Brain_Hypothalamus	ENSG00000174945	G	1.26543e-05	-0.314516	0.00785689	A	+	7	2758309	AMZ1	1
FA	7:2758341:C:T	GTEx/v8	Brain_Hypothalamus	ENSG00000174945	C	1.26543e-05	-0.314516	0.00785689	T	+	7	2758341	AMZ1	1
FA	7:2758935:G:T	GTEx/v8	Brain_Hypothalamus	ENSG00000174945	G	1.26543e-05	-0.314516	0.00785689	T	+	7	2758935	AMZ1	1
FA	7:2758982:A:G	GTEx/v8	Brain_Hypothalamus	ENSG00000174945	A	7.94477e-06	-0.325033	0.00785689	G	+	7	2758982	AMZ1	1
FA	7:2759002:A:C	GTEx/v8	Brain_Hypothalamus	ENSG00000174945	A	1.26543e-05	-0.314516	0.00785689	C	+	7	2759002	AMZ1	1
FA	7:2759299:T:TA	GTEx/v8	Brain_Hypothalamus	ENSG00000174945	TA	1.26543e-05	-0.314516	0.00785689	T	+	7	2759299	AMZ1	1
FA	7:2759473:C:T	GTEx/v8	Brain_Hypothalamus	ENSG00000174945	C	7.94477e-06	-0.325033	0.00785689	T	+	7	2759473	AMZ1	1
FA	7:2759795:C:T	GTEx/v8	Brain_Hypothalamus	ENSG00000174945	T	1.26543e-05	-0.314516	0.00785689	C	+	7	2759795	AMZ1	1
FA	7:2760124:A:G	GTEx/v8	Brain_Hypothalamus	ENSG00000174945	A	1.26543e-05	-0.314516	0.00785689	G	+	7	2760124	AMZ1	1
FA	7:2760609:A:G	GTEx/v8	Brain_Hypothalamus	ENSG00000174945	G	1.26543e-05	-0.314516	0.00785689	A	+	7	2760609	AMZ1	1
FA	7:2761177:C:T	GTEx/v8	Brain_Hypothalamus	ENSG00000174945	C	1.26543e-05	-0.314516	0.00785689	T	+	7	2761177	AMZ1	1
FA	7:2762126:C:T	GTEx/v8	Brain_Hypothalamus	ENSG00000174945	T	7.94477e-06	-0.325033	0.00785689	C	+	7	2762126	AMZ1	1
FA	7:2762386:C:T	GTEx/v8	Brain_Hypothalamus	ENSG00000174945	T	7.94477e-06	-0.325033	0.00785689	C	+	7	2762386	AMZ1	1
FA	7:2762764:A:AAAG	GTEx/v8	Brain_Hypothalamus	ENSG00000174945	A	6.28783e-06	-0.328703	0.00785689	AAAG	+	7	2762764	AMZ1	1
FA	7:2763102:C:T	GTEx/v8	Brain_Hypothalamus	ENSG00000174945	T	7.94477e-06	-0.325033	0.00785689	C	+	7	2763102	AMZ1	1
FA	7:2764130:A:G	GTEx/v8	Brain_Hypothalamus	ENSG00000174945	A	6.28783e-06	-0.328703	0.00785689	G	+	7	2764130	AMZ1	1
FA	7:2764616:C:CA	GTEx/v8	Brain_Hypothalamus	ENSG00000174945	CA	7.94477e-06	-0.325033	0.00785689	C	+	7	2764616	AMZ1	1
FA	7:2766383:A:G	GTEx/v8	Brain_Hypothalamus	ENSG00000174945	A	8.23599e-06	-0.321982	0.00785689	G	+	7	2766383	AMZ1	1
FA	7:2781892:C:T	GTEx/v8	Brain_Hypothalamus	ENSG00000174945	C	1.20334e-05	-0.32859	0.00785689	T	+	7	2781892	AMZ1	1
FA	7:2783306:C:T	GTEx/v8	Brain_Hypothalamus	ENSG00000174945	C	4.61892e-06	-0.336473	0.00785689	T	+	7	2783306	AMZ1	1
FA	7:2783338:C:T	GTEx/v8	Brain_Hypothalamus	ENSG00000174945	T	3.64297e-06	-0.340053	0.00785689	C	+	7	2783338	AMZ1	1
FA	7:2783815:C:G	GTEx/v8	Brain_Hypothalamus	ENSG00000174945	G	3.64297e-06	-0.340053	0.00785689	C	+	7	2783815	AMZ1	1
FA	7:2788912:C:T	GTEx/v8	Brain_Hypothalamus	ENSG00000174945	C	1.99461e-05	-0.32044	0.00785689	T	+	7	2788912	AMZ1	1
FA	7:2789880:A:C	GTEx/v8	Brain_Hypothalamus	ENSG00000174945	C	1.4237e-05	-0.327844	0.00785689	A	+	7	2789880	AMZ1	1
FA	7:2797267:C:T	GTEx/v8	Brain_Hypothalamus	ENSG00000174945	C	1.72627e-05	-0.321783	0.00785689	T	+	7	2797267	AMZ1	1
FA	7:2798294:A:C	GTEx/v8	Brain_Hypothalamus	ENSG00000174945	A	1.92289e-05	-0.320283	0.00785689	C	+	7	2798294	AMZ1	1
FA	7:2801542:A:G	GTEx/v8	Brain_Hypothalamus	ENSG00000174945	A	9.68972e-06	-0.324089	0.00785689	G	+	7	2801542	AMZ1	1
FA	7:2802943:A:G	GTEx/v8	Brain_Hypothalamus	ENSG00000174945	A	9.68972e-06	-0.324089	0.00785689	G	+	7	2802943	AMZ1	1
FA	7:2803037:A:G	GTEx/v8	Brain_Hypothalamus	ENSG00000174945	G	9.68972e-06	-0.324089	0.00785689	A	+	7	2803037	AMZ1	1
FA	7:2803510:C:T	GTEx/v8	Brain_Hypothalamus	ENSG00000174945	T	9.68972e-06	-0.324089	0.00785689	C	+	7	2803510	AMZ1	1
FA	7:2810746:A:G	GTEx/v8	Brain_Hypothalamus	ENSG00000174945	A	9.68972e-06	-0.324089	0.00785689	G	+	7	2810746	AMZ1	1
FA	7:2816590:T:TAAG	GTEx/v8	Brain_Hypothalamus	ENSG00000174945	T	7.57794e-06	-0.328182	0.00785689	TAAG	+	7	2816590	AMZ1	1
FA	7:2817455:G:T	GTEx/v8	Brain_Hypothalamus	ENSG00000174945	T	1.92289e-05	-0.320283	0.00785689	G	+	7	2817455	AMZ1	1
FA	7:2822986:A:T	GTEx/v8	Brain_Hypothalamus	ENSG00000174945	A	7.57794e-06	-0.328182	0.00785689	T	+	7	2822986	AMZ1	1
FA	7:2823476:A:G	GTEx/v8	Brain_Hypothalamus	ENSG00000174945	A	7.57794e-06	-0.328182	0.00785689	G	+	7	2823476	AMZ1	1
FA	7:2836848:G:T	GTEx/v8	Brain_Hypothalamus	ENSG00000174945	G	2.91794e-06	-0.356328	0.00785689	T	+	7	2836848	AMZ1	1
FA	7:2841164:A:G	GTEx/v8	Brain_Hypothalamus	ENSG00000174945	A	2.14703e-05	-0.317636	0.00785689	G	+	7	2841164	AMZ1	1
FA	7:2857876:C:T	GTEx/v8	Brain_Hypothalamus	ENSG00000174945	C	2.14703e-05	-0.317636	0.00785689	T	+	7	2857876	AMZ1	1
FA	7:2859847:A:G	GTEx/v8	Brain_Hypothalamus	ENSG00000174945	A	2.14703e-05	-0.317636	0.00785689	G	+	7	2859847	AMZ1	1
FA	7:2867557:A:AT	GTEx/v8	Brain_Hypothalamus	ENSG00000174945	AT	7.17215e-06	-0.33022	0.00785689	A	+	7	2867557	AMZ1	1
FA	7:2869522:A:G	GTEx/v8	Brain_Hypothalamus	ENSG00000174945	A	3.29718e-06	-0.341094	0.00785689	G	+	7	2869522	AMZ1	1
FA	7:2869985:C:T	GTEx/v8	Brain_Hypothalamus	ENSG00000174945	C	8.6133e-06	-0.333638	0.00785689	T	+	7	2869985	AMZ1	1
FA	7:2870454:G:T	GTEx/v8	Brain_Hypothalamus	ENSG00000174945	G	1.37371e-05	-0.319543	0.00785689	T	+	7	2870454	AMZ1	1
FA	7:2871087:G:GAGTGC	GTEx/v8	Brain_Hypothalamus	ENSG00000174945	G	2.44912e-06	-0.346203	0.00785689	GAGTGC	+	7	2871087	AMZ1	1
FA	7:2871317:A:G	GTEx/v8	Brain_Hypothalamus	ENSG00000174945	G	8.6133e-06	-0.333638	0.00785689	A	+	7	2871317	AMZ1	1
FA	7:2872233:A:G	GTEx/v8	Brain_Hypothalamus	ENSG00000174945	G	1.85305e-05	-0.321895	0.00785689	A	+	7	2872233	AMZ1	1
FA	7:2872446:A:G	GTEx/v8	Brain_Hypothalamus	ENSG00000174945	A	3.29718e-06	-0.341094	0.00785689	G	+	7	2872446	AMZ1	1
FA	7:2873136:C:T	GTEx/v8	Brain_Hypothalamus	ENSG00000174945	T	3.29718e-06	-0.341094	0.00785689	C	+	7	2873136	AMZ1	1
FA	7:2873234:C:T	GTEx/v8	Brain_Hypothalamus	ENSG00000174945	T	7.17215e-06	-0.33022	0.00785689	C	+	7	2873234	AMZ1	1
FA	7:2873247:C:G	GTEx/v8	Brain_Hypothalamus	ENSG00000174945	G	8.6133e-06	-0.333638	0.00785689	C	+	7	2873247	AMZ1	1
FA	7:2873373:C:CTG	GTEx/v8	Brain_Hypothalamus	ENSG00000174945	C	3.29718e-06	-0.341094	0.00785689	CTG	+	7	2873373	AMZ1	1
FA	7:2873648:A:G	GTEx/v8	Brain_Hypothalamus	ENSG00000174945	G	8.6133e-06	-0.333638	0.00785689	A	+	7	2873648	AMZ1	1
FA	7:2873763:A:G	GTEx/v8	Brain_Hypothalamus	ENSG00000174945	A	8.6133e-06	-0.333638	0.00785689	G	+	7	2873763	AMZ1	1
FA	7:2874540:C:T	GTEx/v8	Brain_Hypothalamus	ENSG00000174945	T	6.58261e-06	-0.338386	0.00785689	C	+	7	2874540	AMZ1	1
FA	7:2874601:A:G	GTEx/v8	Brain_Hypothalamus	ENSG00000174945	G	1.63312e-05	-0.32363	0.00785689	A	+	7	2874601	AMZ1	1
FA	7:2875420:A:G	GTEx/v8	Brain_Hypothalamus	ENSG00000174945	A	3.29718e-06	-0.341094	0.00785689	G	+	7	2875420	AMZ1	1
FA	7:2875570:A:G	GTEx/v8	Brain_Hypothalamus	ENSG00000174945	A	6.58261e-06	-0.338386	0.00785689	G	+	7	2875570	AMZ1	1
FA	7:2878103:A:G	GTEx/v8	Brain_Hypothalamus	ENSG00000174945	A	6.58261e-06	-0.338386	0.00785689	G	+	7	2878103	AMZ1	1
FA	7:2878510:A:G	GTEx/v8	Brain_Hypothalamus	ENSG00000174945	G	8.6133e-06	-0.333638	0.00785689	A	+	7	2878510	AMZ1	1
FA	7:2878707:A:G	GTEx/v8	Brain_Hypothalamus	ENSG00000174945	A	6.58261e-06	-0.338386	0.00785689	G	+	7	2878707	AMZ1	1
FA	7:2881917:A:G	GTEx/v8	Brain_Hypothalamus	ENSG00000174945	G	4.49728e-06	-0.327628	0.00785689	A	+	7	2881917	AMZ1	1
FA	7:2882421:A:G	GTEx/v8	Brain_Hypothalamus	ENSG00000174945	A	7.49248e-06	-0.330129	0.00785689	G	+	7	2882421	AMZ1	1
FA	7:2882621:A:G	GTEx/v8	Brain_Hypothalamus	ENSG00000174945	G	7.49248e-06	-0.330129	0.00785689	A	+	7	2882621	AMZ1	1
FA	7:2883004:C:G	GTEx/v8	Brain_Hypothalamus	ENSG00000174945	C	7.49248e-06	-0.330129	0.00785689	G	+	7	2883004	AMZ1	1
FA	7:2883006:C:G	GTEx/v8	Brain_Hypothalamus	ENSG00000174945	G	7.49248e-06	-0.330129	0.00785689	C	+	7	2883006	AMZ1	1
FA	7:2883071:A:G	GTEx/v8	Brain_Hypothalamus	ENSG00000174945	A	9.84299e-06	-0.32757	0.00785689	G	+	7	2883071	AMZ1	1
FA	7:2884116:G:T	GTEx/v8	Brain_Hypothalamus	ENSG00000174945	T	7.49248e-06	-0.330129	0.00785689	G	+	7	2884116	AMZ1	1
FA	7:2884283:G:T	GTEx/v8	Brain_Hypothalamus	ENSG00000174945	G	1.49417e-05	-0.322418	0.00785689	T	+	7	2884283	AMZ1	1
FA	7:2884433:C:T	GTEx/v8	Brain_Hypothalamus	ENSG00000174945	C	9.51843e-06	-0.327195	0.00785689	T	+	7	2884433	AMZ1	1
FA	7:2885123:A:G	GTEx/v8	Brain_Hypothalamus	ENSG00000174945	G	7.49248e-06	-0.330129	0.00785689	A	+	7	2885123	AMZ1	1
FA	7:2885274:C:G	GTEx/v8	Brain_Hypothalamus	ENSG00000174945	C	1.22074e-05	-0.321521	0.00785689	G	+	7	2885274	AMZ1	1
FA	7:2885724:C:T	GTEx/v8	Brain_Hypothalamus	ENSG00000174945	C	7.49248e-06	-0.330129	0.00785689	T	+	7	2885724	AMZ1	1
FA	7:2886125:A:G	GTEx/v8	Brain_Hypothalamus	ENSG00000174945	A	1.49417e-05	-0.322418	0.00785689	G	+	7	2886125	AMZ1	1
FA	7:2886559:A:G	GTEx/v8	Brain_Hypothalamus	ENSG00000174945	A	1.49417e-05	-0.322418	0.00785689	G	+	7	2886559	AMZ1	1
FA	7:2886576:C:G	GTEx/v8	Brain_Hypothalamus	ENSG00000174945	G	1.49417e-05	-0.322418	0.00785689	C	+	7	2886576	AMZ1	1
FA	7:2886748:A:G	GTEx/v8	Brain_Hypothalamus	ENSG00000174945	G	1.49417e-05	-0.322418	0.00785689	A	+	7	2886748	AMZ1	1
FA	7:2886873:A:C	GTEx/v8	Brain_Hypothalamus	ENSG00000174945	A	9.16422e-06	-0.337437	0.00785689	C	+	7	2886873	AMZ1	1
FA	7:2887195:C:T	GTEx/v8	Brain_Hypothalamus	ENSG00000174945	T	1.49417e-05	-0.322418	0.00785689	C	+	7	2887195	AMZ1	1
FA	7:2887284:A:G	GTEx/v8	Brain_Hypothalamus	ENSG00000174945	A	1.49417e-05	-0.322418	0.00785689	G	+	7	2887284	AMZ1	1
FA	7:2887350:C:G	GTEx/v8	Brain_Hypothalamus	ENSG00000174945	G	1.49417e-05	-0.322418	0.00785689	C	+	7	2887350	AMZ1	1
FA	7:2888057:G:T	GTEx/v8	Brain_Hypothalamus	ENSG00000174945	T	7.49248e-06	-0.330129	0.00785689	G	+	7	2888057	AMZ1	1
FA	7:2889034:C:T	GTEx/v8	Brain_Hypothalamus	ENSG00000174945	C	2.64786e-06	-0.330219	0.00785689	T	+	7	2889034	AMZ1	1
FA	7:2890774:C:T	GTEx/v8	Brain_Hypothalamus	ENSG00000174945	T	2.15382e-05	-0.305705	0.00785689	C	+	7	2890774	AMZ1	1
FA	7:2891822:A:G	GTEx/v8	Brain_Hypothalamus	ENSG00000174945	A	2.15382e-05	-0.305705	0.00785689	G	+	7	2891822	AMZ1	1
FA	7:2892361:C:T	GTEx/v8	Brain_Hypothalamus	ENSG00000174945	T	2.64786e-06	-0.330219	0.00785689	C	+	7	2892361	AMZ1	1
FA	7:2892384:A:T	GTEx/v8	Brain_Hypothalamus	ENSG00000174945	T	1.83783e-05	-0.305335	0.00785689	A	+	7	2892384	AMZ1	1
FA	7:2892804:A:C	GTEx/v8	Brain_Hypothalamus	ENSG00000174945	A	2.64786e-06	-0.330219	0.00785689	C	+	7	2892804	AMZ1	1
FA	7:2892972:A:G	GTEx/v8	Brain_Hypothalamus	ENSG00000174945	G	1.20093e-05	-0.310946	0.00785689	A	+	7	2892972	AMZ1	1
FA	7:2893776:C:T	GTEx/v8	Brain_Hypothalamus	ENSG00000174945	T	5.42737e-06	-0.315549	0.00785689	C	+	7	2893776	AMZ1	1
FA	7:2894434:A:C	GTEx/v8	Brain_Hypothalamus	ENSG00000174945	A	9.29436e-06	-0.317417	0.00785689	C	+	7	2894434	AMZ1	1
FA	7:2895784:A:C	GTEx/v8	Brain_Hypothalamus	ENSG00000174945	A	1.13188e-05	-0.316281	0.00785689	C	+	7	2895784	AMZ1	1
FA	7:2900309:C:G	GTEx/v8	Brain_Hypothalamus	ENSG00000174945	C	4.43757e-06	-0.343222	0.00785689	G	+	7	2900309	AMZ1	1
FA	7:2752152:A:G	GTEx/v8	Brain_Nucleus_accumbens_basal_ganglia	ENSG00000174945	A	5.44335e-11	-0.47953	1.09782e-06	G	+	7	2752152	AMZ1	1
FA	7:2757867:A:C	GTEx/v8	Brain_Nucleus_accumbens_basal_ganglia	ENSG00000174945	C	5.86564e-09	-0.435552	1.09782e-06	A	+	7	2757867	AMZ1	1
FA	7:2757938:C:T	GTEx/v8	Brain_Nucleus_accumbens_basal_ganglia	ENSG00000174945	T	6.63269e-09	-0.430304	1.09782e-06	C	+	7	2757938	AMZ1	1
FA	7:2758309:A:G	GTEx/v8	Brain_Nucleus_accumbens_basal_ganglia	ENSG00000174945	G	4.65148e-09	-0.43976	1.09782e-06	A	+	7	2758309	AMZ1	1
FA	7:2758341:C:T	GTEx/v8	Brain_Nucleus_accumbens_basal_ganglia	ENSG00000174945	C	5.86564e-09	-0.435552	1.09782e-06	T	+	7	2758341	AMZ1	1
FA	7:2758935:G:T	GTEx/v8	Brain_Nucleus_accumbens_basal_ganglia	ENSG00000174945	G	5.86564e-09	-0.435552	1.09782e-06	T	+	7	2758935	AMZ1	1
FA	7:2758982:A:G	GTEx/v8	Brain_Nucleus_accumbens_basal_ganglia	ENSG00000174945	A	1.13873e-09	-0.458859	1.09782e-06	G	+	7	2758982	AMZ1	1
FA	7:2759002:A:C	GTEx/v8	Brain_Nucleus_accumbens_basal_ganglia	ENSG00000174945	A	5.86564e-09	-0.435552	1.09782e-06	C	+	7	2759002	AMZ1	1
FA	7:2759299:T:TA	GTEx/v8	Brain_Nucleus_accumbens_basal_ganglia	ENSG00000174945	TA	5.86564e-09	-0.435552	1.09782e-06	T	+	7	2759299	AMZ1	1
FA	7:2759473:C:T	GTEx/v8	Brain_Nucleus_accumbens_basal_ganglia	ENSG00000174945	C	1.13873e-09	-0.458859	1.09782e-06	T	+	7	2759473	AMZ1	1
FA	7:2759795:C:T	GTEx/v8	Brain_Nucleus_accumbens_basal_ganglia	ENSG00000174945	T	5.86564e-09	-0.435552	1.09782e-06	C	+	7	2759795	AMZ1	1
FA	7:2760124:A:G	GTEx/v8	Brain_Nucleus_accumbens_basal_ganglia	ENSG00000174945	A	5.86564e-09	-0.435552	1.09782e-06	G	+	7	2760124	AMZ1	1
FA	7:2760609:A:G	GTEx/v8	Brain_Nucleus_accumbens_basal_ganglia	ENSG00000174945	G	5.86564e-09	-0.435552	1.09782e-06	A	+	7	2760609	AMZ1	1
FA	7:2760935:C:T	GTEx/v8	Brain_Nucleus_accumbens_basal_ganglia	ENSG00000174945	C	5.86564e-09	-0.435552	1.09782e-06	T	+	7	2760935	AMZ1	1
FA	7:2761177:C:T	GTEx/v8	Brain_Nucleus_accumbens_basal_ganglia	ENSG00000174945	C	5.86564e-09	-0.435552	1.09782e-06	T	+	7	2761177	AMZ1	1
FA	7:2762126:C:T	GTEx/v8	Brain_Nucleus_accumbens_basal_ganglia	ENSG00000174945	T	2.77198e-09	-0.449419	1.09782e-06	C	+	7	2762126	AMZ1	1
FA	7:2762386:C:T	GTEx/v8	Brain_Nucleus_accumbens_basal_ganglia	ENSG00000174945	T	2.77198e-09	-0.449419	1.09782e-06	C	+	7	2762386	AMZ1	1
FA	7:2762764:A:AAAG	GTEx/v8	Brain_Nucleus_accumbens_basal_ganglia	ENSG00000174945	A	7.92494e-10	-0.463702	1.09782e-06	AAAG	+	7	2762764	AMZ1	1
FA	7:2763102:C:T	GTEx/v8	Brain_Nucleus_accumbens_basal_ganglia	ENSG00000174945	T	2.77198e-09	-0.449419	1.09782e-06	C	+	7	2763102	AMZ1	1
FA	7:2764130:A:G	GTEx/v8	Brain_Nucleus_accumbens_basal_ganglia	ENSG00000174945	A	7.92494e-10	-0.463702	1.09782e-06	G	+	7	2764130	AMZ1	1
FA	7:2764616:C:CA	GTEx/v8	Brain_Nucleus_accumbens_basal_ganglia	ENSG00000174945	CA	1.13873e-09	-0.458859	1.09782e-06	C	+	7	2764616	AMZ1	1
FA	7:2766383:A:G	GTEx/v8	Brain_Nucleus_accumbens_basal_ganglia	ENSG00000174945	A	2.1661e-09	-0.4513	1.09782e-06	G	+	7	2766383	AMZ1	1
FA	7:2772431:A:C	GTEx/v8	Brain_Nucleus_accumbens_basal_ganglia	ENSG00000174945	C	6.53651e-10	-0.463944	1.09782e-06	A	+	7	2772431	AMZ1	1
FA	7:2775542:C:G	GTEx/v8	Brain_Nucleus_accumbens_basal_ganglia	ENSG00000174945	C	7.73666e-09	-0.430317	1.09782e-06	G	+	7	2775542	AMZ1	1
FA	7:2777825:A:G	GTEx/v8	Brain_Nucleus_accumbens_basal_ganglia	ENSG00000174945	G	1.45152e-08	-0.420588	1.09782e-06	A	+	7	2777825	AMZ1	1
FA	7:2781892:C:T	GTEx/v8	Brain_Nucleus_accumbens_basal_ganglia	ENSG00000174945	C	4.3548e-10	-0.468859	1.09782e-06	T	+	7	2781892	AMZ1	1
FA	7:2783306:C:T	GTEx/v8	Brain_Nucleus_accumbens_basal_ganglia	ENSG00000174945	C	7.51295e-10	-0.464143	1.09782e-06	T	+	7	2783306	AMZ1	1
FA	7:2783338:C:T	GTEx/v8	Brain_Nucleus_accumbens_basal_ganglia	ENSG00000174945	T	5.39888e-10	-0.468209	1.09782e-06	C	+	7	2783338	AMZ1	1
FA	7:2783815:C:G	GTEx/v8	Brain_Nucleus_accumbens_basal_ganglia	ENSG00000174945	G	5.39888e-10	-0.468209	1.09782e-06	C	+	7	2783815	AMZ1	1
FA	7:2788912:C:T	GTEx/v8	Brain_Nucleus_accumbens_basal_ganglia	ENSG00000174945	C	7.89437e-10	-0.469442	1.09782e-06	T	+	7	2788912	AMZ1	1
FA	7:2789880:A:C	GTEx/v8	Brain_Nucleus_accumbens_basal_ganglia	ENSG00000174945	C	5.73853e-10	-0.468253	1.09782e-06	A	+	7	2789880	AMZ1	1
FA	7:2790685:C:T	GTEx/v8	Brain_Nucleus_accumbens_basal_ganglia	ENSG00000174945	C	1.29821e-09	-0.46087	1.09782e-06	T	+	7	2790685	AMZ1	1
FA	7:2795882:G:T	GTEx/v8	Brain_Nucleus_accumbens_basal_ganglia	ENSG00000174945	G	2.44686e-08	-0.415801	1.09782e-06	T	+	7	2795882	AMZ1	1
FA	7:2795957:A:G	GTEx/v8	Brain_Nucleus_accumbens_basal_ganglia	ENSG00000174945	G	4.3548e-10	-0.468859	1.09782e-06	A	+	7	2795957	AMZ1	1
FA	7:2797267:C:T	GTEx/v8	Brain_Nucleus_accumbens_basal_ganglia	ENSG00000174945	C	4.36886e-10	-0.470269	1.09782e-06	T	+	7	2797267	AMZ1	1
FA	7:2798294:A:C	GTEx/v8	Brain_Nucleus_accumbens_basal_ganglia	ENSG00000174945	A	3.16695e-10	-0.472551	1.09782e-06	C	+	7	2798294	AMZ1	1
FA	7:2798731:A:G	GTEx/v8	Brain_Nucleus_accumbens_basal_ganglia	ENSG00000174945	G	1.02953e-09	-0.457719	1.09782e-06	A	+	7	2798731	AMZ1	1
FA	7:2800521:A:G	GTEx/v8	Brain_Nucleus_accumbens_basal_ganglia	ENSG00000174945	G	4.3548e-10	-0.468859	1.09782e-06	A	+	7	2800521	AMZ1	1
FA	7:2801542:A:G	GTEx/v8	Brain_Nucleus_accumbens_basal_ganglia	ENSG00000174945	A	9.95036e-10	-0.459267	1.09782e-06	G	+	7	2801542	AMZ1	1
FA	7:2801803:C:T	GTEx/v8	Brain_Nucleus_accumbens_basal_ganglia	ENSG00000174945	T	2.31788e-08	-0.433416	1.09782e-06	C	+	7	2801803	AMZ1	1
FA	7:2801997:A:AG	GTEx/v8	Brain_Nucleus_accumbens_basal_ganglia	ENSG00000174945	AG	4.3548e-10	-0.468859	1.09782e-06	A	+	7	2801997	AMZ1	1
FA	7:2802522:C:T	GTEx/v8	Brain_Nucleus_accumbens_basal_ganglia	ENSG00000174945	C	1.01174e-09	-0.461053	1.09782e-06	T	+	7	2802522	AMZ1	1
FA	7:2802943:A:G	GTEx/v8	Brain_Nucleus_accumbens_basal_ganglia	ENSG00000174945	A	7.51295e-10	-0.464143	1.09782e-06	G	+	7	2802943	AMZ1	1
FA	7:2803037:A:G	GTEx/v8	Brain_Nucleus_accumbens_basal_ganglia	ENSG00000174945	G	7.51295e-10	-0.464143	1.09782e-06	A	+	7	2803037	AMZ1	1
FA	7:2803510:C:T	GTEx/v8	Brain_Nucleus_accumbens_basal_ganglia	ENSG00000174945	T	3.28984e-09	-0.453187	1.09782e-06	C	+	7	2803510	AMZ1	1
FA	7:2807248:T:TA	GTEx/v8	Brain_Nucleus_accumbens_basal_ganglia	ENSG00000174945	TA	4.3548e-10	-0.468859	1.09782e-06	T	+	7	2807248	AMZ1	1
FA	7:2808732:G:T	GTEx/v8	Brain_Nucleus_accumbens_basal_ganglia	ENSG00000174945	G	4.3548e-10	-0.468859	1.09782e-06	T	+	7	2808732	AMZ1	1
FA	7:2810746:A:G	GTEx/v8	Brain_Nucleus_accumbens_basal_ganglia	ENSG00000174945	A	7.51295e-10	-0.464143	1.09782e-06	G	+	7	2810746	AMZ1	1
FA	7:2812632:C:G	GTEx/v8	Brain_Nucleus_accumbens_basal_ganglia	ENSG00000174945	G	1.15172e-09	-0.456404	1.09782e-06	C	+	7	2812632	AMZ1	1
FA	7:2816590:T:TAAG	GTEx/v8	Brain_Nucleus_accumbens_basal_ganglia	ENSG00000174945	T	1.37041e-09	-0.458356	1.09782e-06	TAAG	+	7	2816590	AMZ1	1
FA	7:2817455:G:T	GTEx/v8	Brain_Nucleus_accumbens_basal_ganglia	ENSG00000174945	T	8.10964e-10	-0.462864	1.09782e-06	G	+	7	2817455	AMZ1	1
FA	7:2822986:A:T	GTEx/v8	Brain_Nucleus_accumbens_basal_ganglia	ENSG00000174945	A	1.37041e-09	-0.458356	1.09782e-06	T	+	7	2822986	AMZ1	1
FA	7:2823476:A:G	GTEx/v8	Brain_Nucleus_accumbens_basal_ganglia	ENSG00000174945	A	1.37041e-09	-0.458356	1.09782e-06	G	+	7	2823476	AMZ1	1
FA	7:2836848:G:T	GTEx/v8	Brain_Nucleus_accumbens_basal_ganglia	ENSG00000174945	G	3.52312e-10	-0.481094	1.09782e-06	T	+	7	2836848	AMZ1	1
FA	7:2841164:A:G	GTEx/v8	Brain_Nucleus_accumbens_basal_ganglia	ENSG00000174945	A	2.59884e-10	-0.470712	1.09782e-06	G	+	7	2841164	AMZ1	1
FA	7:2846894:G:T	GTEx/v8	Brain_Nucleus_accumbens_basal_ganglia	ENSG00000174945	T	4.49589e-11	-0.48954	1.09782e-06	G	+	7	2846894	AMZ1	1
FA	7:2857876:C:T	GTEx/v8	Brain_Nucleus_accumbens_basal_ganglia	ENSG00000174945	C	8.96042e-11	-0.483998	1.09782e-06	T	+	7	2857876	AMZ1	1
FA	7:2859847:A:G	GTEx/v8	Brain_Nucleus_accumbens_basal_ganglia	ENSG00000174945	A	8.96042e-11	-0.483998	1.09782e-06	G	+	7	2859847	AMZ1	1
FA	7:2862542:A:C	GTEx/v8	Brain_Nucleus_accumbens_basal_ganglia	ENSG00000174945	A	6.56976e-09	-0.439807	1.09782e-06	C	+	7	2862542	AMZ1	1
FA	7:2862906:C:T	GTEx/v8	Brain_Nucleus_accumbens_basal_ganglia	ENSG00000174945	T	1.7468e-10	-0.481412	1.09782e-06	C	+	7	2862906	AMZ1	1
FA	7:2863443:G:T	GTEx/v8	Brain_Nucleus_accumbens_basal_ganglia	ENSG00000174945	G	3.17537e-10	-0.471347	1.09782e-06	T	+	7	2863443	AMZ1	1
FA	7:2863574:A:G	GTEx/v8	Brain_Nucleus_accumbens_basal_ganglia	ENSG00000174945	A	2.75783e-10	-0.478889	1.09782e-06	G	+	7	2863574	AMZ1	1
FA	7:2864586:G:T	GTEx/v8	Brain_Nucleus_accumbens_basal_ganglia	ENSG00000174945	T	2.57673e-09	-0.44186	1.09782e-06	G	+	7	2864586	AMZ1	1
FA	7:2864706:A:C	GTEx/v8	Brain_Nucleus_accumbens_basal_ganglia	ENSG00000174945	A	3.17537e-10	-0.471347	1.09782e-06	C	+	7	2864706	AMZ1	1
FA	7:2867557:A:AT	GTEx/v8	Brain_Nucleus_accumbens_basal_ganglia	ENSG00000174945	AT	5.20231e-10	-0.476295	1.09782e-06	A	+	7	2867557	AMZ1	1
FA	7:2869522:A:G	GTEx/v8	Brain_Nucleus_accumbens_basal_ganglia	ENSG00000174945	A	5.97769e-10	-0.469439	1.09782e-06	G	+	7	2869522	AMZ1	1
FA	7:2869985:C:T	GTEx/v8	Brain_Nucleus_accumbens_basal_ganglia	ENSG00000174945	C	3.42503e-10	-0.474295	1.09782e-06	T	+	7	2869985	AMZ1	1
FA	7:2870454:G:T	GTEx/v8	Brain_Nucleus_accumbens_basal_ganglia	ENSG00000174945	G	2.42182e-10	-0.470397	1.09782e-06	T	+	7	2870454	AMZ1	1
FA	7:2871087:G:GAGTGC	GTEx/v8	Brain_Nucleus_accumbens_basal_ganglia	ENSG00000174945	G	1.72909e-10	-0.482117	1.09782e-06	GAGTGC	+	7	2871087	AMZ1	1
FA	7:2871317:A:G	GTEx/v8	Brain_Nucleus_accumbens_basal_ganglia	ENSG00000174945	G	8.83901e-10	-0.4625	1.09782e-06	A	+	7	2871317	AMZ1	1
FA	7:2872233:A:G	GTEx/v8	Brain_Nucleus_accumbens_basal_ganglia	ENSG00000174945	G	3.19641e-10	-0.479614	1.09782e-06	A	+	7	2872233	AMZ1	1
FA	7:2872446:A:G	GTEx/v8	Brain_Nucleus_accumbens_basal_ganglia	ENSG00000174945	A	5.97769e-10	-0.469439	1.09782e-06	G	+	7	2872446	AMZ1	1
FA	7:2873136:C:T	GTEx/v8	Brain_Nucleus_accumbens_basal_ganglia	ENSG00000174945	T	5.97769e-10	-0.469439	1.09782e-06	C	+	7	2873136	AMZ1	1
FA	7:2873234:C:T	GTEx/v8	Brain_Nucleus_accumbens_basal_ganglia	ENSG00000174945	T	5.20231e-10	-0.476295	1.09782e-06	C	+	7	2873234	AMZ1	1
FA	7:2873247:C:G	GTEx/v8	Brain_Nucleus_accumbens_basal_ganglia	ENSG00000174945	G	3.42503e-10	-0.474295	1.09782e-06	C	+	7	2873247	AMZ1	1
FA	7:2873373:C:CTG	GTEx/v8	Brain_Nucleus_accumbens_basal_ganglia	ENSG00000174945	C	5.97769e-10	-0.469439	1.09782e-06	CTG	+	7	2873373	AMZ1	1
FA	7:2873648:A:G	GTEx/v8	Brain_Nucleus_accumbens_basal_ganglia	ENSG00000174945	G	3.42503e-10	-0.474295	1.09782e-06	A	+	7	2873648	AMZ1	1
FA	7:2873763:A:G	GTEx/v8	Brain_Nucleus_accumbens_basal_ganglia	ENSG00000174945	A	3.42503e-10	-0.474295	1.09782e-06	G	+	7	2873763	AMZ1	1
FA	7:2874540:C:T	GTEx/v8	Brain_Nucleus_accumbens_basal_ganglia	ENSG00000174945	T	9.95616e-11	-0.486415	1.09782e-06	C	+	7	2874540	AMZ1	1
FA	7:2874601:A:G	GTEx/v8	Brain_Nucleus_accumbens_basal_ganglia	ENSG00000174945	G	4.10568e-10	-0.47724	1.09782e-06	A	+	7	2874601	AMZ1	1
FA	7:2875420:A:G	GTEx/v8	Brain_Nucleus_accumbens_basal_ganglia	ENSG00000174945	A	5.97769e-10	-0.469439	1.09782e-06	G	+	7	2875420	AMZ1	1
FA	7:2875570:A:G	GTEx/v8	Brain_Nucleus_accumbens_basal_ganglia	ENSG00000174945	A	9.95616e-11	-0.486415	1.09782e-06	G	+	7	2875570	AMZ1	1
FA	7:2878103:A:G	GTEx/v8	Brain_Nucleus_accumbens_basal_ganglia	ENSG00000174945	A	9.95616e-11	-0.486415	1.09782e-06	G	+	7	2878103	AMZ1	1
FA	7:2878510:A:G	GTEx/v8	Brain_Nucleus_accumbens_basal_ganglia	ENSG00000174945	G	3.42503e-10	-0.474295	1.09782e-06	A	+	7	2878510	AMZ1	1
FA	7:2878707:A:G	GTEx/v8	Brain_Nucleus_accumbens_basal_ganglia	ENSG00000174945	A	1.04945e-10	-0.484769	1.09782e-06	G	+	7	2878707	AMZ1	1
FA	7:2881917:A:G	GTEx/v8	Brain_Nucleus_accumbens_basal_ganglia	ENSG00000174945	G	1.32985e-09	-0.454191	1.09782e-06	A	+	7	2881917	AMZ1	1
FA	7:2882421:A:G	GTEx/v8	Brain_Nucleus_accumbens_basal_ganglia	ENSG00000174945	A	5.63496e-10	-0.466594	1.09782e-06	G	+	7	2882421	AMZ1	1
FA	7:2882621:A:G	GTEx/v8	Brain_Nucleus_accumbens_basal_ganglia	ENSG00000174945	G	5.63496e-10	-0.466594	1.09782e-06	A	+	7	2882621	AMZ1	1
FA	7:2883004:C:G	GTEx/v8	Brain_Nucleus_accumbens_basal_ganglia	ENSG00000174945	C	5.63496e-10	-0.466594	1.09782e-06	G	+	7	2883004	AMZ1	1
FA	7:2883006:C:G	GTEx/v8	Brain_Nucleus_accumbens_basal_ganglia	ENSG00000174945	G	5.63496e-10	-0.466594	1.09782e-06	C	+	7	2883006	AMZ1	1
FA	7:2883071:A:G	GTEx/v8	Brain_Nucleus_accumbens_basal_ganglia	ENSG00000174945	A	1.2774e-09	-0.460693	1.09782e-06	G	+	7	2883071	AMZ1	1
FA	7:2884116:G:T	GTEx/v8	Brain_Nucleus_accumbens_basal_ganglia	ENSG00000174945	T	5.63496e-10	-0.466594	1.09782e-06	G	+	7	2884116	AMZ1	1
FA	7:2884283:G:T	GTEx/v8	Brain_Nucleus_accumbens_basal_ganglia	ENSG00000174945	G	7.344e-09	-0.441265	1.09782e-06	T	+	7	2884283	AMZ1	1
FA	7:2884433:C:T	GTEx/v8	Brain_Nucleus_accumbens_basal_ganglia	ENSG00000174945	C	3.51572e-10	-0.473517	1.09782e-06	T	+	7	2884433	AMZ1	1
FA	7:2885089:A:G	GTEx/v8	Brain_Nucleus_accumbens_basal_ganglia	ENSG00000174945	A	8.54403e-09	-0.440441	1.09782e-06	G	+	7	2885089	AMZ1	1
FA	7:2885123:A:G	GTEx/v8	Brain_Nucleus_accumbens_basal_ganglia	ENSG00000174945	G	5.63496e-10	-0.466594	1.09782e-06	A	+	7	2885123	AMZ1	1
FA	7:2885274:C:G	GTEx/v8	Brain_Nucleus_accumbens_basal_ganglia	ENSG00000174945	C	7.69713e-10	-0.460441	1.09782e-06	G	+	7	2885274	AMZ1	1
FA	7:2885724:C:T	GTEx/v8	Brain_Nucleus_accumbens_basal_ganglia	ENSG00000174945	C	1.41021e-09	-0.455148	1.09782e-06	T	+	7	2885724	AMZ1	1
FA	7:2886125:A:G	GTEx/v8	Brain_Nucleus_accumbens_basal_ganglia	ENSG00000174945	A	7.344e-09	-0.441265	1.09782e-06	G	+	7	2886125	AMZ1	1
FA	7:2886559:A:G	GTEx/v8	Brain_Nucleus_accumbens_basal_ganglia	ENSG00000174945	A	7.344e-09	-0.441265	1.09782e-06	G	+	7	2886559	AMZ1	1
FA	7:2886576:C:G	GTEx/v8	Brain_Nucleus_accumbens_basal_ganglia	ENSG00000174945	G	7.344e-09	-0.441265	1.09782e-06	C	+	7	2886576	AMZ1	1
FA	7:2886748:A:G	GTEx/v8	Brain_Nucleus_accumbens_basal_ganglia	ENSG00000174945	G	7.344e-09	-0.441265	1.09782e-06	A	+	7	2886748	AMZ1	1
FA	7:2886873:A:C	GTEx/v8	Brain_Nucleus_accumbens_basal_ganglia	ENSG00000174945	A	1.12521e-08	-0.442613	1.09782e-06	C	+	7	2886873	AMZ1	1
FA	7:2887195:C:T	GTEx/v8	Brain_Nucleus_accumbens_basal_ganglia	ENSG00000174945	T	7.344e-09	-0.441265	1.09782e-06	C	+	7	2887195	AMZ1	1
FA	7:2887284:A:G	GTEx/v8	Brain_Nucleus_accumbens_basal_ganglia	ENSG00000174945	A	7.344e-09	-0.441265	1.09782e-06	G	+	7	2887284	AMZ1	1
FA	7:2887350:C:G	GTEx/v8	Brain_Nucleus_accumbens_basal_ganglia	ENSG00000174945	G	7.344e-09	-0.441265	1.09782e-06	C	+	7	2887350	AMZ1	1
FA	7:2888057:G:T	GTEx/v8	Brain_Nucleus_accumbens_basal_ganglia	ENSG00000174945	T	5.63496e-10	-0.466594	1.09782e-06	G	+	7	2888057	AMZ1	1
FA	7:2889034:C:T	GTEx/v8	Brain_Nucleus_accumbens_basal_ganglia	ENSG00000174945	C	1.21718e-10	-0.48422	1.09782e-06	T	+	7	2889034	AMZ1	1
FA	7:2890774:C:T	GTEx/v8	Brain_Nucleus_accumbens_basal_ganglia	ENSG00000174945	T	2.64651e-09	-0.450325	1.09782e-06	C	+	7	2890774	AMZ1	1
FA	7:2891822:A:G	GTEx/v8	Brain_Nucleus_accumbens_basal_ganglia	ENSG00000174945	A	2.64651e-09	-0.450325	1.09782e-06	G	+	7	2891822	AMZ1	1
FA	7:2892361:C:T	GTEx/v8	Brain_Nucleus_accumbens_basal_ganglia	ENSG00000174945	T	1.21718e-10	-0.48422	1.09782e-06	C	+	7	2892361	AMZ1	1
FA	7:2892384:A:T	GTEx/v8	Brain_Nucleus_accumbens_basal_ganglia	ENSG00000174945	T	1.7493e-09	-0.448021	1.09782e-06	A	+	7	2892384	AMZ1	1
FA	7:2892804:A:C	GTEx/v8	Brain_Nucleus_accumbens_basal_ganglia	ENSG00000174945	A	1.21718e-10	-0.48422	1.09782e-06	C	+	7	2892804	AMZ1	1
FA	7:2892972:A:G	GTEx/v8	Brain_Nucleus_accumbens_basal_ganglia	ENSG00000174945	G	2.49181e-10	-0.469628	1.09782e-06	A	+	7	2892972	AMZ1	1
FA	7:2893440:C:T	GTEx/v8	Brain_Nucleus_accumbens_basal_ganglia	ENSG00000174945	T	5.25233e-10	-0.461393	1.09782e-06	C	+	7	2893440	AMZ1	1
FA	7:2893776:C:T	GTEx/v8	Brain_Nucleus_accumbens_basal_ganglia	ENSG00000174945	T	2.52578e-10	-0.473846	1.09782e-06	C	+	7	2893776	AMZ1	1
FA	7:2894434:A:C	GTEx/v8	Brain_Nucleus_accumbens_basal_ganglia	ENSG00000174945	A	1.09461e-08	-0.438005	1.09782e-06	C	+	7	2894434	AMZ1	1
FA	7:2895784:A:C	GTEx/v8	Brain_Nucleus_accumbens_basal_ganglia	ENSG00000174945	A	1.40453e-08	-0.434003	1.09782e-06	C	+	7	2895784	AMZ1	1
FA	7:2900309:C:G	GTEx/v8	Brain_Nucleus_accumbens_basal_ganglia	ENSG00000174945	C	5.48625e-09	-0.458043	1.09782e-06	G	+	7	2900309	AMZ1	1
FA	7:2902890:C:G	GTEx/v8	Brain_Nucleus_accumbens_basal_ganglia	ENSG00000174945	C	6.52179e-07	-0.397082	1.09782e-06	G	+	7	2902890	AMZ1	1
FA	7:2909225:C:G	GTEx/v8	Brain_Nucleus_accumbens_basal_ganglia	ENSG00000174945	G	2.80274e-08	-0.454615	1.09782e-06	C	+	7	2909225	AMZ1	1
FA	7:2912928:C:T	GTEx/v8	Brain_Nucleus_accumbens_basal_ganglia	ENSG00000174945	C	9.0338e-08	-0.397461	1.09782e-06	T	+	7	2912928	AMZ1	1
FA	7:2752152:A:G	GTEx/v8	Brain_Putamen_basal_ganglia	ENSG00000174945	A	4.78698e-08	-0.499447	9.39029e-10	G	+	7	2752152	AMZ1	1
FA	7:2757867:A:C	GTEx/v8	Brain_Putamen_basal_ganglia	ENSG00000174945	C	9.94317e-10	-0.55211	9.39029e-10	A	+	7	2757867	AMZ1	1
FA	7:2757938:C:T	GTEx/v8	Brain_Putamen_basal_ganglia	ENSG00000174945	T	5.59032e-10	-0.556693	9.39029e-10	C	+	7	2757938	AMZ1	1
FA	7:2758309:A:G	GTEx/v8	Brain_Putamen_basal_ganglia	ENSG00000174945	G	5.0531e-10	-0.554955	9.39029e-10	A	+	7	2758309	AMZ1	1
FA	7:2758341:C:T	GTEx/v8	Brain_Putamen_basal_ganglia	ENSG00000174945	C	5.43656e-10	-0.556018	9.39029e-10	T	+	7	2758341	AMZ1	1
FA	7:2758935:G:T	GTEx/v8	Brain_Putamen_basal_ganglia	ENSG00000174945	G	5.43656e-10	-0.556018	9.39029e-10	T	+	7	2758935	AMZ1	1
FA	7:2758982:A:G	GTEx/v8	Brain_Putamen_basal_ganglia	ENSG00000174945	A	3.03023e-10	-0.57422	9.39029e-10	G	+	7	2758982	AMZ1	1
FA	7:2759002:A:C	GTEx/v8	Brain_Putamen_basal_ganglia	ENSG00000174945	A	5.43656e-10	-0.556018	9.39029e-10	C	+	7	2759002	AMZ1	1
FA	7:2759299:T:TA	GTEx/v8	Brain_Putamen_basal_ganglia	ENSG00000174945	TA	5.43656e-10	-0.556018	9.39029e-10	T	+	7	2759299	AMZ1	1
FA	7:2759473:C:T	GTEx/v8	Brain_Putamen_basal_ganglia	ENSG00000174945	C	3.03023e-10	-0.57422	9.39029e-10	T	+	7	2759473	AMZ1	1
FA	7:2759795:C:T	GTEx/v8	Brain_Putamen_basal_ganglia	ENSG00000174945	T	5.43656e-10	-0.556018	9.39029e-10	C	+	7	2759795	AMZ1	1
FA	7:2760124:A:G	GTEx/v8	Brain_Putamen_basal_ganglia	ENSG00000174945	A	5.43656e-10	-0.556018	9.39029e-10	G	+	7	2760124	AMZ1	1
FA	7:2760609:A:G	GTEx/v8	Brain_Putamen_basal_ganglia	ENSG00000174945	G	5.43656e-10	-0.556018	9.39029e-10	A	+	7	2760609	AMZ1	1
FA	7:2760935:C:T	GTEx/v8	Brain_Putamen_basal_ganglia	ENSG00000174945	C	6.51693e-10	-0.543961	9.39029e-10	T	+	7	2760935	AMZ1	1
FA	7:2761177:C:T	GTEx/v8	Brain_Putamen_basal_ganglia	ENSG00000174945	C	5.43656e-10	-0.556018	9.39029e-10	T	+	7	2761177	AMZ1	1
FA	7:2762126:C:T	GTEx/v8	Brain_Putamen_basal_ganglia	ENSG00000174945	T	3.97124e-10	-0.570279	9.39029e-10	C	+	7	2762126	AMZ1	1
FA	7:2762386:C:T	GTEx/v8	Brain_Putamen_basal_ganglia	ENSG00000174945	T	3.97124e-10	-0.570279	9.39029e-10	C	+	7	2762386	AMZ1	1
FA	7:2762764:A:AAAG	GTEx/v8	Brain_Putamen_basal_ganglia	ENSG00000174945	A	3.72448e-10	-0.576023	9.39029e-10	AAAG	+	7	2762764	AMZ1	1
FA	7:2763102:C:T	GTEx/v8	Brain_Putamen_basal_ganglia	ENSG00000174945	T	3.97124e-10	-0.570279	9.39029e-10	C	+	7	2763102	AMZ1	1
FA	7:2764130:A:G	GTEx/v8	Brain_Putamen_basal_ganglia	ENSG00000174945	A	3.72448e-10	-0.576023	9.39029e-10	G	+	7	2764130	AMZ1	1
FA	7:2764616:C:CA	GTEx/v8	Brain_Putamen_basal_ganglia	ENSG00000174945	CA	3.03023e-10	-0.57422	9.39029e-10	C	+	7	2764616	AMZ1	1
FA	7:2766383:A:G	GTEx/v8	Brain_Putamen_basal_ganglia	ENSG00000174945	A	2.94989e-10	-0.570914	9.39029e-10	G	+	7	2766383	AMZ1	1
FA	7:2772431:A:C	GTEx/v8	Brain_Putamen_basal_ganglia	ENSG00000174945	C	2.01643e-10	-0.571577	9.39029e-10	A	+	7	2772431	AMZ1	1
FA	7:2775542:C:G	GTEx/v8	Brain_Putamen_basal_ganglia	ENSG00000174945	C	9.20884e-09	-0.521185	9.39029e-10	G	+	7	2775542	AMZ1	1
FA	7:2777825:A:G	GTEx/v8	Brain_Putamen_basal_ganglia	ENSG00000174945	G	3.355e-08	-0.504897	9.39029e-10	A	+	7	2777825	AMZ1	1
FA	7:2781892:C:T	GTEx/v8	Brain_Putamen_basal_ganglia	ENSG00000174945	C	1.43315e-08	-0.522148	9.39029e-10	T	+	7	2781892	AMZ1	1
FA	7:2783306:C:T	GTEx/v8	Brain_Putamen_basal_ganglia	ENSG00000174945	C	2.05239e-08	-0.516422	9.39029e-10	T	+	7	2783306	AMZ1	1
FA	7:2783338:C:T	GTEx/v8	Brain_Putamen_basal_ganglia	ENSG00000174945	T	2.40922e-08	-0.518635	9.39029e-10	C	+	7	2783338	AMZ1	1
FA	7:2783815:C:G	GTEx/v8	Brain_Putamen_basal_ganglia	ENSG00000174945	G	2.40922e-08	-0.518635	9.39029e-10	C	+	7	2783815	AMZ1	1
FA	7:2788912:C:T	GTEx/v8	Brain_Putamen_basal_ganglia	ENSG00000174945	C	2.15327e-08	-0.521318	9.39029e-10	T	+	7	2788912	AMZ1	1
FA	7:2789880:A:C	GTEx/v8	Brain_Putamen_basal_ganglia	ENSG00000174945	C	6.87994e-09	-0.530418	9.39029e-10	A	+	7	2789880	AMZ1	1
FA	7:2790685:C:T	GTEx/v8	Brain_Putamen_basal_ganglia	ENSG00000174945	C	6.69228e-09	-0.527273	9.39029e-10	T	+	7	2790685	AMZ1	1
FA	7:2795882:G:T	GTEx/v8	Brain_Putamen_basal_ganglia	ENSG00000174945	G	1.53708e-08	-0.514053	9.39029e-10	T	+	7	2795882	AMZ1	1
FA	7:2795957:A:G	GTEx/v8	Brain_Putamen_basal_ganglia	ENSG00000174945	G	1.50814e-08	-0.512786	9.39029e-10	A	+	7	2795957	AMZ1	1
FA	7:2797267:C:T	GTEx/v8	Brain_Putamen_basal_ganglia	ENSG00000174945	C	1.50814e-08	-0.512786	9.39029e-10	T	+	7	2797267	AMZ1	1
FA	7:2798294:A:C	GTEx/v8	Brain_Putamen_basal_ganglia	ENSG00000174945	A	1.81755e-08	-0.514185	9.39029e-10	C	+	7	2798294	AMZ1	1
FA	7:2798731:A:G	GTEx/v8	Brain_Putamen_basal_ganglia	ENSG00000174945	G	1.78399e-08	-0.508118	9.39029e-10	A	+	7	2798731	AMZ1	1
FA	7:2800521:A:G	GTEx/v8	Brain_Putamen_basal_ganglia	ENSG00000174945	G	1.50814e-08	-0.512786	9.39029e-10	A	+	7	2800521	AMZ1	1
FA	7:2801542:A:G	GTEx/v8	Brain_Putamen_basal_ganglia	ENSG00000174945	A	2.21181e-08	-0.506403	9.39029e-10	G	+	7	2801542	AMZ1	1
FA	7:2801803:C:T	GTEx/v8	Brain_Putamen_basal_ganglia	ENSG00000174945	T	7.09316e-07	-0.477823	9.39029e-10	C	+	7	2801803	AMZ1	1
FA	7:2801997:A:AG	GTEx/v8	Brain_Putamen_basal_ganglia	ENSG00000174945	AG	1.50814e-08	-0.512786	9.39029e-10	A	+	7	2801997	AMZ1	1
FA	7:2802522:C:T	GTEx/v8	Brain_Putamen_basal_ganglia	ENSG00000174945	C	9.70622e-09	-0.525815	9.39029e-10	T	+	7	2802522	AMZ1	1
FA	7:2802943:A:G	GTEx/v8	Brain_Putamen_basal_ganglia	ENSG00000174945	A	2.21181e-08	-0.506403	9.39029e-10	G	+	7	2802943	AMZ1	1
FA	7:2803037:A:G	GTEx/v8	Brain_Putamen_basal_ganglia	ENSG00000174945	G	2.21181e-08	-0.506403	9.39029e-10	A	+	7	2803037	AMZ1	1
FA	7:2803510:C:T	GTEx/v8	Brain_Putamen_basal_ganglia	ENSG00000174945	T	2.21181e-08	-0.506403	9.39029e-10	C	+	7	2803510	AMZ1	1
FA	7:2807248:T:TA	GTEx/v8	Brain_Putamen_basal_ganglia	ENSG00000174945	TA	1.50814e-08	-0.512786	9.39029e-10	T	+	7	2807248	AMZ1	1
FA	7:2808732:G:T	GTEx/v8	Brain_Putamen_basal_ganglia	ENSG00000174945	G	1.50814e-08	-0.512786	9.39029e-10	T	+	7	2808732	AMZ1	1
FA	7:2810746:A:G	GTEx/v8	Brain_Putamen_basal_ganglia	ENSG00000174945	A	2.21181e-08	-0.506403	9.39029e-10	G	+	7	2810746	AMZ1	1
FA	7:2812632:C:G	GTEx/v8	Brain_Putamen_basal_ganglia	ENSG00000174945	G	1.0741e-08	-0.51898	9.39029e-10	C	+	7	2812632	AMZ1	1
FA	7:2816590:T:TAAG	GTEx/v8	Brain_Putamen_basal_ganglia	ENSG00000174945	T	3.28685e-08	-0.504321	9.39029e-10	TAAG	+	7	2816590	AMZ1	1
FA	7:2817455:G:T	GTEx/v8	Brain_Putamen_basal_ganglia	ENSG00000174945	T	2.37397e-08	-0.509277	9.39029e-10	G	+	7	2817455	AMZ1	1
FA	7:2822986:A:T	GTEx/v8	Brain_Putamen_basal_ganglia	ENSG00000174945	A	3.28685e-08	-0.504321	9.39029e-10	T	+	7	2822986	AMZ1	1
FA	7:2823476:A:G	GTEx/v8	Brain_Putamen_basal_ganglia	ENSG00000174945	A	3.28685e-08	-0.504321	9.39029e-10	G	+	7	2823476	AMZ1	1
FA	7:2836848:G:T	GTEx/v8	Brain_Putamen_basal_ganglia	ENSG00000174945	G	3.9007e-08	-0.516318	9.39029e-10	T	+	7	2836848	AMZ1	1
FA	7:2841164:A:G	GTEx/v8	Brain_Putamen_basal_ganglia	ENSG00000174945	A	1.49248e-08	-0.514443	9.39029e-10	G	+	7	2841164	AMZ1	1
FA	7:2846894:G:T	GTEx/v8	Brain_Putamen_basal_ganglia	ENSG00000174945	T	1.28584e-08	-0.514997	9.39029e-10	G	+	7	2846894	AMZ1	1
FA	7:2857876:C:T	GTEx/v8	Brain_Putamen_basal_ganglia	ENSG00000174945	C	1.49248e-08	-0.514443	9.39029e-10	T	+	7	2857876	AMZ1	1
FA	7:2859847:A:G	GTEx/v8	Brain_Putamen_basal_ganglia	ENSG00000174945	A	1.49248e-08	-0.514443	9.39029e-10	G	+	7	2859847	AMZ1	1
FA	7:2862542:A:C	GTEx/v8	Brain_Putamen_basal_ganglia	ENSG00000174945	A	2.78294e-06	-0.439252	9.39029e-10	C	+	7	2862542	AMZ1	1
FA	7:2862906:C:T	GTEx/v8	Brain_Putamen_basal_ganglia	ENSG00000174945	T	3.80116e-08	-0.503515	9.39029e-10	C	+	7	2862906	AMZ1	1
FA	7:2863443:G:T	GTEx/v8	Brain_Putamen_basal_ganglia	ENSG00000174945	G	1.55301e-08	-0.509384	9.39029e-10	T	+	7	2863443	AMZ1	1
FA	7:2863574:A:G	GTEx/v8	Brain_Putamen_basal_ganglia	ENSG00000174945	A	5.13458e-08	-0.499092	9.39029e-10	G	+	7	2863574	AMZ1	1
FA	7:2864586:G:T	GTEx/v8	Brain_Putamen_basal_ganglia	ENSG00000174945	T	1.39926e-06	-0.445026	9.39029e-10	G	+	7	2864586	AMZ1	1
FA	7:2864706:A:C	GTEx/v8	Brain_Putamen_basal_ganglia	ENSG00000174945	A	1.55301e-08	-0.509384	9.39029e-10	C	+	7	2864706	AMZ1	1
FA	7:2867557:A:AT	GTEx/v8	Brain_Putamen_basal_ganglia	ENSG00000174945	AT	4.10711e-07	-0.456431	9.39029e-10	A	+	7	2867557	AMZ1	1
FA	7:2869522:A:G	GTEx/v8	Brain_Putamen_basal_ganglia	ENSG00000174945	A	5.05491e-08	-0.486945	9.39029e-10	G	+	7	2869522	AMZ1	1
FA	7:2869985:C:T	GTEx/v8	Brain_Putamen_basal_ganglia	ENSG00000174945	C	3.31511e-08	-0.494738	9.39029e-10	T	+	7	2869985	AMZ1	1
FA	7:2870454:G:T	GTEx/v8	Brain_Putamen_basal_ganglia	ENSG00000174945	G	1.5282e-08	-0.499011	9.39029e-10	T	+	7	2870454	AMZ1	1
FA	7:2871087:G:GAGTGC	GTEx/v8	Brain_Putamen_basal_ganglia	ENSG00000174945	G	4.75682e-08	-0.492548	9.39029e-10	GAGTGC	+	7	2871087	AMZ1	1
FA	7:2871317:A:G	GTEx/v8	Brain_Putamen_basal_ganglia	ENSG00000174945	G	3.31511e-08	-0.494738	9.39029e-10	A	+	7	2871317	AMZ1	1
FA	7:2872233:A:G	GTEx/v8	Brain_Putamen_basal_ganglia	ENSG00000174945	G	2.97583e-07	-0.462316	9.39029e-10	A	+	7	2872233	AMZ1	1
FA	7:2872446:A:G	GTEx/v8	Brain_Putamen_basal_ganglia	ENSG00000174945	A	5.05491e-08	-0.486945	9.39029e-10	G	+	7	2872446	AMZ1	1
FA	7:2873136:C:T	GTEx/v8	Brain_Putamen_basal_ganglia	ENSG00000174945	T	5.05491e-08	-0.486945	9.39029e-10	C	+	7	2873136	AMZ1	1
FA	7:2873234:C:T	GTEx/v8	Brain_Putamen_basal_ganglia	ENSG00000174945	T	4.10711e-07	-0.456431	9.39029e-10	C	+	7	2873234	AMZ1	1
FA	7:2873247:C:G	GTEx/v8	Brain_Putamen_basal_ganglia	ENSG00000174945	G	3.31511e-08	-0.494738	9.39029e-10	C	+	7	2873247	AMZ1	1
FA	7:2873373:C:CTG	GTEx/v8	Brain_Putamen_basal_ganglia	ENSG00000174945	C	5.05491e-08	-0.486945	9.39029e-10	CTG	+	7	2873373	AMZ1	1
FA	7:2873648:A:G	GTEx/v8	Brain_Putamen_basal_ganglia	ENSG00000174945	G	3.31511e-08	-0.494738	9.39029e-10	A	+	7	2873648	AMZ1	1
FA	7:2873763:A:G	GTEx/v8	Brain_Putamen_basal_ganglia	ENSG00000174945	A	3.31511e-08	-0.494738	9.39029e-10	G	+	7	2873763	AMZ1	1
FA	7:2874540:C:T	GTEx/v8	Brain_Putamen_basal_ganglia	ENSG00000174945	T	3.26481e-08	-0.499068	9.39029e-10	C	+	7	2874540	AMZ1	1
FA	7:2874601:A:G	GTEx/v8	Brain_Putamen_basal_ganglia	ENSG00000174945	G	2.3882e-07	-0.465981	9.39029e-10	A	+	7	2874601	AMZ1	1
FA	7:2875420:A:G	GTEx/v8	Brain_Putamen_basal_ganglia	ENSG00000174945	A	5.05491e-08	-0.486945	9.39029e-10	G	+	7	2875420	AMZ1	1
FA	7:2875570:A:G	GTEx/v8	Brain_Putamen_basal_ganglia	ENSG00000174945	A	3.26481e-08	-0.499068	9.39029e-10	G	+	7	2875570	AMZ1	1
FA	7:2878103:A:G	GTEx/v8	Brain_Putamen_basal_ganglia	ENSG00000174945	A	3.26481e-08	-0.499068	9.39029e-10	G	+	7	2878103	AMZ1	1
FA	7:2878510:A:G	GTEx/v8	Brain_Putamen_basal_ganglia	ENSG00000174945	G	3.31511e-08	-0.494738	9.39029e-10	A	+	7	2878510	AMZ1	1
FA	7:2878707:A:G	GTEx/v8	Brain_Putamen_basal_ganglia	ENSG00000174945	A	1.88851e-08	-0.506862	9.39029e-10	G	+	7	2878707	AMZ1	1
FA	7:2881917:A:G	GTEx/v8	Brain_Putamen_basal_ganglia	ENSG00000174945	G	2.46054e-08	-0.498028	9.39029e-10	A	+	7	2881917	AMZ1	1
FA	7:2882421:A:G	GTEx/v8	Brain_Putamen_basal_ganglia	ENSG00000174945	A	3.95265e-07	-0.457209	9.39029e-10	G	+	7	2882421	AMZ1	1
FA	7:2882621:A:G	GTEx/v8	Brain_Putamen_basal_ganglia	ENSG00000174945	G	3.95265e-07	-0.457209	9.39029e-10	A	+	7	2882621	AMZ1	1
FA	7:2883004:C:G	GTEx/v8	Brain_Putamen_basal_ganglia	ENSG00000174945	C	3.95265e-07	-0.457209	9.39029e-10	G	+	7	2883004	AMZ1	1
FA	7:2883006:C:G	GTEx/v8	Brain_Putamen_basal_ganglia	ENSG00000174945	G	3.95265e-07	-0.457209	9.39029e-10	C	+	7	2883006	AMZ1	1
FA	7:2883071:A:G	GTEx/v8	Brain_Putamen_basal_ganglia	ENSG00000174945	A	2.78609e-06	-0.42368	9.39029e-10	G	+	7	2883071	AMZ1	1
FA	7:2884116:G:T	GTEx/v8	Brain_Putamen_basal_ganglia	ENSG00000174945	T	3.95265e-07	-0.457209	9.39029e-10	G	+	7	2884116	AMZ1	1
FA	7:2884283:G:T	GTEx/v8	Brain_Putamen_basal_ganglia	ENSG00000174945	G	2.77759e-06	-0.431235	9.39029e-10	T	+	7	2884283	AMZ1	1
FA	7:2884433:C:T	GTEx/v8	Brain_Putamen_basal_ganglia	ENSG00000174945	C	3.95265e-07	-0.457209	9.39029e-10	T	+	7	2884433	AMZ1	1
FA	7:2885089:A:G	GTEx/v8	Brain_Putamen_basal_ganglia	ENSG00000174945	A	2.77759e-06	-0.431235	9.39029e-10	G	+	7	2885089	AMZ1	1
FA	7:2885123:A:G	GTEx/v8	Brain_Putamen_basal_ganglia	ENSG00000174945	G	3.95265e-07	-0.457209	9.39029e-10	A	+	7	2885123	AMZ1	1
FA	7:2885274:C:G	GTEx/v8	Brain_Putamen_basal_ganglia	ENSG00000174945	C	4.13364e-07	-0.454527	9.39029e-10	G	+	7	2885274	AMZ1	1
FA	7:2885724:C:T	GTEx/v8	Brain_Putamen_basal_ganglia	ENSG00000174945	C	2.97312e-07	-0.46304	9.39029e-10	T	+	7	2885724	AMZ1	1
FA	7:2886125:A:G	GTEx/v8	Brain_Putamen_basal_ganglia	ENSG00000174945	A	2.77759e-06	-0.431235	9.39029e-10	G	+	7	2886125	AMZ1	1
FA	7:2886559:A:G	GTEx/v8	Brain_Putamen_basal_ganglia	ENSG00000174945	A	2.77759e-06	-0.431235	9.39029e-10	G	+	7	2886559	AMZ1	1
FA	7:2886576:C:G	GTEx/v8	Brain_Putamen_basal_ganglia	ENSG00000174945	G	2.77759e-06	-0.431235	9.39029e-10	C	+	7	2886576	AMZ1	1
FA	7:2886748:A:G	GTEx/v8	Brain_Putamen_basal_ganglia	ENSG00000174945	G	2.77759e-06	-0.431235	9.39029e-10	A	+	7	2886748	AMZ1	1
FA	7:2886873:A:C	GTEx/v8	Brain_Putamen_basal_ganglia	ENSG00000174945	A	5.55175e-06	-0.42437	9.39029e-10	C	+	7	2886873	AMZ1	1
FA	7:2887195:C:T	GTEx/v8	Brain_Putamen_basal_ganglia	ENSG00000174945	T	2.77759e-06	-0.431235	9.39029e-10	C	+	7	2887195	AMZ1	1
FA	7:2887284:A:G	GTEx/v8	Brain_Putamen_basal_ganglia	ENSG00000174945	A	2.77759e-06	-0.431235	9.39029e-10	G	+	7	2887284	AMZ1	1
FA	7:2887350:C:G	GTEx/v8	Brain_Putamen_basal_ganglia	ENSG00000174945	G	2.77759e-06	-0.431235	9.39029e-10	C	+	7	2887350	AMZ1	1
FA	7:2888057:G:T	GTEx/v8	Brain_Putamen_basal_ganglia	ENSG00000174945	T	3.95265e-07	-0.457209	9.39029e-10	G	+	7	2888057	AMZ1	1
FA	7:2889034:C:T	GTEx/v8	Brain_Putamen_basal_ganglia	ENSG00000174945	C	3.32665e-07	-0.453501	9.39029e-10	T	+	7	2889034	AMZ1	1
FA	7:2890774:C:T	GTEx/v8	Brain_Putamen_basal_ganglia	ENSG00000174945	T	1.30711e-05	-0.397475	9.39029e-10	C	+	7	2890774	AMZ1	1
FA	7:2891822:A:G	GTEx/v8	Brain_Putamen_basal_ganglia	ENSG00000174945	A	1.30711e-05	-0.397475	9.39029e-10	G	+	7	2891822	AMZ1	1
FA	7:2892361:C:T	GTEx/v8	Brain_Putamen_basal_ganglia	ENSG00000174945	T	3.32665e-07	-0.453501	9.39029e-10	C	+	7	2892361	AMZ1	1
FA	7:2892384:A:T	GTEx/v8	Brain_Putamen_basal_ganglia	ENSG00000174945	T	3.06659e-06	-0.419261	9.39029e-10	A	+	7	2892384	AMZ1	1
FA	7:2892804:A:C	GTEx/v8	Brain_Putamen_basal_ganglia	ENSG00000174945	A	3.32665e-07	-0.453501	9.39029e-10	C	+	7	2892804	AMZ1	1
FA	7:2892972:A:G	GTEx/v8	Brain_Putamen_basal_ganglia	ENSG00000174945	G	2.62195e-06	-0.417378	9.39029e-10	A	+	7	2892972	AMZ1	1
FA	7:2893440:C:T	GTEx/v8	Brain_Putamen_basal_ganglia	ENSG00000174945	T	1.9703e-05	-0.383822	9.39029e-10	C	+	7	2893440	AMZ1	1
FA	7:2893776:C:T	GTEx/v8	Brain_Putamen_basal_ganglia	ENSG00000174945	T	2.11123e-06	-0.413035	9.39029e-10	C	+	7	2893776	AMZ1	1
FA	7:2895784:A:C	GTEx/v8	Brain_Putamen_basal_ganglia	ENSG00000174945	A	4.65722e-06	-0.412358	9.39029e-10	C	+	7	2895784	AMZ1	1
FA	7:2900309:C:G	GTEx/v8	Brain_Putamen_basal_ganglia	ENSG00000174945	C	3.38523e-07	-0.466116	9.39029e-10	G	+	7	2900309	AMZ1	1
FA	7:2902890:C:G	GTEx/v8	Brain_Putamen_basal_ganglia	ENSG00000174945	C	6.75667e-06	-0.414229	9.39029e-10	G	+	7	2902890	AMZ1	1
FA	7:2909225:C:G	GTEx/v8	Brain_Putamen_basal_ganglia	ENSG00000174945	G	3.48365e-07	-0.476659	9.39029e-10	C	+	7	2909225	AMZ1	1
FA	7:2912928:C:T	GTEx/v8	Brain_Putamen_basal_ganglia	ENSG00000174945	C	1.81607e-06	-0.406067	9.39029e-10	T	+	7	2912928	AMZ1	1
MD	1:43760070:C:T	PsychENCODE	PsychENCODE_eQTLs	ENSG00000066056	C	3.46665e-15	-0.154312	1.30815e-12	NA	NA	1	43760070	TIE1	1
MD	1:43760070:C:T	PsychENCODE	PsychENCODE_eQTLs	ENSG00000066322	C	6.94554e-07	-0.0457577	9.58729e-05	NA	NA	1	43760070	ELOVL1	1
MD	1:43760070:C:T	PsychENCODE	PsychENCODE_eQTLs	ENSG00000117399	C	2.12607e-07	-0.116766	3.20854e-05	NA	NA	1	43760070	CDC20	1
MD	1:43760070:C:T	PsychENCODE	PsychENCODE_eQTLs	ENSG00000159479	C	1.09225e-15	0.132935	4.30698e-13	NA	NA	1	43760070	MED8	1
MD	1:43760070:C:T	PsychENCODE	PsychENCODE_eQTLs	ENSG00000178922	C	2.37118e-10	-0.125033	5.45962e-08	NA	NA	1	43760070	HYI	1
MD	1:43760070:C:T	PsychENCODE	PsychENCODE_eQTLs	ENSG00000179178	C	2.38104e-05	-0.043351	0.00237597	NA	NA	1	43760070	TMEM125	1
MD	1:43761651:C:T	PsychENCODE	PsychENCODE_eQTLs	ENSG00000066056	T	1.75883e-15	0.152539	6.81358e-13	NA	NA	1	43761651	TIE1	1
MD	1:43761651:C:T	PsychENCODE	PsychENCODE_eQTLs	ENSG00000066322	T	1.9554e-06	0.04293	0.000247855	NA	NA	1	43761651	ELOVL1	1
MD	1:43761651:C:T	PsychENCODE	PsychENCODE_eQTLs	ENSG00000117399	T	7.47068e-06	0.0987571	0.000838496	NA	NA	1	43761651	CDC20	1
MD	1:43761651:C:T	PsychENCODE	PsychENCODE_eQTLs	ENSG00000159479	T	1.17842e-12	-0.115596	3.51391e-10	NA	NA	1	43761651	MED8	1
MD	1:43761651:C:T	PsychENCODE	PsychENCODE_eQTLs	ENSG00000178922	T	7.83071e-10	0.118757	1.68896e-07	NA	NA	1	43761651	HYI	1
MD	1:43761651:C:T	PsychENCODE	PsychENCODE_eQTLs	ENSG00000179178	T	2.81932e-06	0.0469678	0.000346209	NA	NA	1	43761651	TMEM125	1
MD	1:43764165:C:G	PsychENCODE	PsychENCODE_eQTLs	ENSG00000066056	G	8.44978e-15	0.145604	3.08498e-12	G	+	1	43764165	TIE1	1
MD	1:43764165:C:G	PsychENCODE	PsychENCODE_eQTLs	ENSG00000066322	G	4.85706e-06	0.0403545	0.000567635	G	+	1	43764165	ELOVL1	1
MD	1:43764165:C:G	PsychENCODE	PsychENCODE_eQTLs	ENSG00000117399	G	6.31479e-06	0.0973672	0.000720392	G	+	1	43764165	CDC20	1
MD	1:43764165:C:G	PsychENCODE	PsychENCODE_eQTLs	ENSG00000159479	G	4.39263e-13	-0.115181	1.36589e-10	G	-	1	43764165	MED8	1
MD	1:43764165:C:G	PsychENCODE	PsychENCODE_eQTLs	ENSG00000178922	G	1.03776e-09	0.11533	2.20414e-07	G	+	1	43764165	HYI	1
MD	1:43764165:C:G	PsychENCODE	PsychENCODE_eQTLs	ENSG00000179178	G	1.86626e-06	0.0467585	0.000237518	G	+	1	43764165	TMEM125	1
MD	1:43765089:A:G	PsychENCODE	PsychENCODE_eQTLs	ENSG00000066056	G	1.0753e-15	0.155293	4.2426e-13	G	+	1	43765089	TIE1	1
MD	1:43765089:A:G	PsychENCODE	PsychENCODE_eQTLs	ENSG00000066322	G	9.19074e-07	0.0447402	0.000124092	G	+	1	43765089	ELOVL1	1
MD	1:43765089:A:G	PsychENCODE	PsychENCODE_eQTLs	ENSG00000117399	G	2.48142e-07	0.114794	3.7032e-05	G	+	1	43765089	CDC20	1
MD	1:43765089:A:G	PsychENCODE	PsychENCODE_eQTLs	ENSG00000159479	G	4.28744e-17	-0.137629	1.89326e-14	G	-	1	43765089	MED8	1
MD	1:43765089:A:G	PsychENCODE	PsychENCODE_eQTLs	ENSG00000178922	G	4.23964e-10	0.121867	9.45619e-08	G	+	1	43765089	HYI	1
MD	1:43765089:A:G	PsychENCODE	PsychENCODE_eQTLs	ENSG00000179178	G	6.09555e-05	0.0406702	0.00545896	G	+	1	43765089	TMEM125	1
MD	1:43767268:C:T	PsychENCODE	PsychENCODE_eQTLs	ENSG00000066056	C	6.22325e-17	0.160598	2.71369e-14	C	+	1	43767268	TIE1	1
MD	1:43767268:C:T	PsychENCODE	PsychENCODE_eQTLs	ENSG00000066322	C	7.01053e-06	0.0406896	0.000791758	C	+	1	43767268	ELOVL1	1
MD	1:43767268:C:T	PsychENCODE	PsychENCODE_eQTLs	ENSG00000117399	C	1.08795e-07	0.11729	1.72338e-05	C	+	1	43767268	CDC20	1
MD	1:43767268:C:T	PsychENCODE	PsychENCODE_eQTLs	ENSG00000159479	C	5.39384e-17	-0.136202	2.36323e-14	C	-	1	43767268	MED8	1
MD	1:43767268:C:T	PsychENCODE	PsychENCODE_eQTLs	ENSG00000178922	C	7.55819e-09	0.112049	1.42996e-06	C	+	1	43767268	HYI	1
MD	1:43767268:C:T	PsychENCODE	PsychENCODE_eQTLs	ENSG00000179178	C	3.84848e-05	0.0414489	0.00363786	C	+	1	43767268	TMEM125	1
MD	1:43767900:C:G	PsychENCODE	PsychENCODE_eQTLs	ENSG00000066056	G	1.05681e-16	0.159494	4.52425e-14	G	+	1	43767900	TIE1	1
MD	1:43767900:C:G	PsychENCODE	PsychENCODE_eQTLs	ENSG00000066322	G	2.81711e-06	0.042419	0.00034596	G	+	1	43767900	ELOVL1	1
MD	1:43767900:C:G	PsychENCODE	PsychENCODE_eQTLs	ENSG00000117399	G	1.41319e-07	0.116296	2.19645e-05	G	+	1	43767900	CDC20	1
MD	1:43767900:C:G	PsychENCODE	PsychENCODE_eQTLs	ENSG00000159479	G	1.33817e-16	-0.134555	5.68229e-14	G	-	1	43767900	MED8	1
MD	1:43767900:C:G	PsychENCODE	PsychENCODE_eQTLs	ENSG00000178922	G	1.36925e-08	0.110166	2.49471e-06	G	+	1	43767900	HYI	1
MD	1:43767900:C:G	PsychENCODE	PsychENCODE_eQTLs	ENSG00000179178	G	5.91905e-05	0.0404622	0.00532007	G	+	1	43767900	TMEM125	1
MD	1:43769921:C:T	PsychENCODE	PsychENCODE_eQTLs	ENSG00000066056	C	9.02902e-17	0.160077	3.88835e-14	C	+	1	43769921	TIE1	1
MD	1:43769921:C:T	PsychENCODE	PsychENCODE_eQTLs	ENSG00000066322	C	1.02665e-05	0.0400293	0.00111747	C	+	1	43769921	ELOVL1	1
MD	1:43769921:C:T	PsychENCODE	PsychENCODE_eQTLs	ENSG00000117399	C	2.33899e-07	0.114419	3.50582e-05	C	+	1	43769921	CDC20	1
MD	1:43769921:C:T	PsychENCODE	PsychENCODE_eQTLs	ENSG00000159479	C	4.46776e-17	-0.136813	1.96998e-14	C	-	1	43769921	MED8	1
MD	1:43769921:C:T	PsychENCODE	PsychENCODE_eQTLs	ENSG00000178922	C	1.14279e-10	0.125071	2.734e-08	C	+	1	43769921	HYI	1
MD	1:43769921:C:T	PsychENCODE	PsychENCODE_eQTLs	ENSG00000179178	C	4.83883e-05	0.0409951	0.00445421	C	+	1	43769921	TMEM125	1
MD	1:43771660:A:G	PsychENCODE	PsychENCODE_eQTLs	ENSG00000066056	A	4.25952e-15	0.150084	1.59489e-12	A	+	1	43771660	TIE1	1
MD	1:43771660:A:G	PsychENCODE	PsychENCODE_eQTLs	ENSG00000066322	A	2.1707e-06	0.0426306	0.00027273	A	+	1	43771660	ELOVL1	1
MD	1:43771660:A:G	PsychENCODE	PsychENCODE_eQTLs	ENSG00000117399	A	2.73251e-07	0.112911	4.04952e-05	A	+	1	43771660	CDC20	1
MD	1:43771660:A:G	PsychENCODE	PsychENCODE_eQTLs	ENSG00000159479	A	6.56916e-18	-0.139266	3.09614e-15	A	-	1	43771660	MED8	1
MD	1:43771660:A:G	PsychENCODE	PsychENCODE_eQTLs	ENSG00000178922	A	1.61985e-08	0.108934	2.91969e-06	A	+	1	43771660	HYI	1
MD	1:43771660:A:G	PsychENCODE	PsychENCODE_eQTLs	ENSG00000179178	A	4.19948e-05	0.0410099	0.00393029	A	+	1	43771660	TMEM125	1
MD	1:43774878:C:T	PsychENCODE	PsychENCODE_eQTLs	ENSG00000066056	T	5.71847e-16	-0.156327	2.30835e-13	T	-	1	43774878	TIE1	1
MD	1:43774878:C:T	PsychENCODE	PsychENCODE_eQTLs	ENSG00000066322	T	5.72566e-06	-0.0412633	0.000659217	T	-	1	43774878	ELOVL1	1
MD	1:43774878:C:T	PsychENCODE	PsychENCODE_eQTLs	ENSG00000117399	T	6.24893e-07	-0.110617	8.69639e-05	T	-	1	43774878	CDC20	1
MD	1:43774878:C:T	PsychENCODE	PsychENCODE_eQTLs	ENSG00000159479	T	3.30623e-15	0.128863	1.25007e-12	T	+	1	43774878	MED8	1
MD	1:43774878:C:T	PsychENCODE	PsychENCODE_eQTLs	ENSG00000178922	T	1.14444e-09	-0.118519	2.41765e-07	T	-	1	43774878	HYI	1
MD	1:43774878:C:T	PsychENCODE	PsychENCODE_eQTLs	ENSG00000179178	T	0.000204284	-0.0375861	0.0155981	T	-	1	43774878	TMEM125	1
MD	1:43788858:C:T	PsychENCODE	PsychENCODE_eQTLs	ENSG00000066056	T	5.30154e-14	-0.144244	1.79838e-11	T	-	1	43788858	TIE1	1
MD	1:43788858:C:T	PsychENCODE	PsychENCODE_eQTLs	ENSG00000066322	T	3.58609e-07	-0.045843	5.20683e-05	T	-	1	43788858	ELOVL1	1
MD	1:43788858:C:T	PsychENCODE	PsychENCODE_eQTLs	ENSG00000117399	T	9.62922e-09	-0.126036	1.79529e-06	T	-	1	43788858	CDC20	1
MD	1:43788858:C:T	PsychENCODE	PsychENCODE_eQTLs	ENSG00000159479	T	4.95952e-20	0.147987	2.74175e-17	T	+	1	43788858	MED8	1
MD	1:43788858:C:T	PsychENCODE	PsychENCODE_eQTLs	ENSG00000178922	T	9.20148e-16	-0.154315	3.65283e-13	T	-	1	43788858	HYI	1
MD	1:43788858:C:T	PsychENCODE	PsychENCODE_eQTLs	ENSG00000179178	T	0.000594186	-0.0344625	0.038053	T	-	1	43788858	TMEM125	1
MD	1:43793899:A:C	PsychENCODE	PsychENCODE_eQTLs	ENSG00000066056	A	6.35983e-14	-0.14424	2.14106e-11	A	-	1	43793899	TIE1	1
MD	1:43793899:A:C	PsychENCODE	PsychENCODE_eQTLs	ENSG00000066322	A	7.30772e-06	-0.0405589	0.000821913	A	-	1	43793899	ELOVL1	1
MD	1:43793899:A:C	PsychENCODE	PsychENCODE_eQTLs	ENSG00000117399	A	4.44542e-08	-0.120651	7.49286e-06	A	-	1	43793899	CDC20	1
MD	1:43793899:A:C	PsychENCODE	PsychENCODE_eQTLs	ENSG00000159479	A	2.35006e-18	0.14174	1.14989e-15	A	+	1	43793899	MED8	1
MD	1:43793899:A:C	PsychENCODE	PsychENCODE_eQTLs	ENSG00000178922	A	1.57134e-14	-0.148093	5.60303e-12	A	-	1	43793899	HYI	1
MD	1:43793899:A:C	PsychENCODE	PsychENCODE_eQTLs	ENSG00000179178	A	0.000168641	-0.0378505	0.0132341	A	-	1	43793899	TMEM125	1
MD	1:43801186:A:G	PsychENCODE	PsychENCODE_eQTLs	ENSG00000066056	G	3.80355e-13	-0.138557	1.19039e-10	G	-	1	43801186	TIE1	1
MD	1:43801186:A:G	PsychENCODE	PsychENCODE_eQTLs	ENSG00000066322	G	1.18315e-07	-0.0474222	1.86331e-05	G	-	1	43801186	ELOVL1	1
MD	1:43801186:A:G	PsychENCODE	PsychENCODE_eQTLs	ENSG00000117399	G	6.49075e-09	-0.12678	1.2397e-06	G	-	1	43801186	CDC20	1
MD	1:43801186:A:G	PsychENCODE	PsychENCODE_eQTLs	ENSG00000159479	G	3.5491e-18	0.139799	1.70964e-15	G	+	1	43801186	MED8	1
MD	1:43801186:A:G	PsychENCODE	PsychENCODE_eQTLs	ENSG00000178922	G	1.19907e-17	-0.163072	5.54052e-15	G	-	1	43801186	HYI	1
MD	1:43801186:A:G	PsychENCODE	PsychENCODE_eQTLs	ENSG00000179178	G	4.05634e-05	-0.0409229	0.00381132	G	-	1	43801186	TMEM125	1
MD	1:43807075:C:T	PsychENCODE	PsychENCODE_eQTLs	ENSG00000066056	T	1.56655e-14	-0.146786	5.58669e-12	T	-	1	43807075	TIE1	1
MD	1:43807075:C:T	PsychENCODE	PsychENCODE_eQTLs	ENSG00000066322	T	4.12484e-07	-0.0454759	5.92455e-05	T	-	1	43807075	ELOVL1	1
MD	1:43807075:C:T	PsychENCODE	PsychENCODE_eQTLs	ENSG00000117399	T	1.30626e-08	-0.124555	2.38761e-06	T	-	1	43807075	CDC20	1
MD	1:43807075:C:T	PsychENCODE	PsychENCODE_eQTLs	ENSG00000159479	T	3.72766e-20	0.148047	2.07943e-17	T	+	1	43807075	MED8	1
MD	1:43807075:C:T	PsychENCODE	PsychENCODE_eQTLs	ENSG00000178922	T	7.00598e-16	-0.1545	2.8085e-13	T	-	1	43807075	HYI	1
MD	1:43807075:C:T	PsychENCODE	PsychENCODE_eQTLs	ENSG00000179178	T	0.000282933	-0.0363186	0.0205662	T	-	1	43807075	TMEM125	1
MD	1:43807539:C:T	PsychENCODE	PsychENCODE_eQTLs	ENSG00000066056	T	2.19382e-14	-0.146962	7.71768e-12	T	-	1	43807539	TIE1	1
MD	1:43807539:C:T	PsychENCODE	PsychENCODE_eQTLs	ENSG00000066322	T	6.90398e-07	-0.0448952	9.5345e-05	T	-	1	43807539	ELOVL1	1
MD	1:43807539:C:T	PsychENCODE	PsychENCODE_eQTLs	ENSG00000117399	T	2.43628e-08	-0.123052	4.27557e-06	T	-	1	43807539	CDC20	1
MD	1:43807539:C:T	PsychENCODE	PsychENCODE_eQTLs	ENSG00000159479	T	3.75088e-20	0.149036	2.09201e-17	T	+	1	43807539	MED8	1
MD	1:43807539:C:T	PsychENCODE	PsychENCODE_eQTLs	ENSG00000178922	T	3.05306e-16	-0.15744	1.25933e-13	T	-	1	43807539	HYI	1
MD	1:43807539:C:T	PsychENCODE	PsychENCODE_eQTLs	ENSG00000179178	T	0.000451262	-0.0353375	0.030373	T	-	1	43807539	TMEM125	1
MD	1:43808520:A:G	PsychENCODE	PsychENCODE_eQTLs	ENSG00000066056	A	7.7568e-14	-0.143454	2.58804e-11	A	-	1	43808520	TIE1	1
MD	1:43808520:A:G	PsychENCODE	PsychENCODE_eQTLs	ENSG00000066322	A	2.93263e-07	-0.0462294	4.32379e-05	A	-	1	43808520	ELOVL1	1
MD	1:43808520:A:G	PsychENCODE	PsychENCODE_eQTLs	ENSG00000117399	A	2.57999e-08	-0.122483	4.51035e-06	A	-	1	43808520	CDC20	1
MD	1:43808520:A:G	PsychENCODE	PsychENCODE_eQTLs	ENSG00000159479	A	7.2031e-20	0.147506	3.93519e-17	A	+	1	43808520	MED8	1
MD	1:43808520:A:G	PsychENCODE	PsychENCODE_eQTLs	ENSG00000178922	A	2.48444e-16	-0.157456	1.03231e-13	A	-	1	43808520	HYI	1
[truncated: 9,582 more rows]

## Sheet: Table S8
Table S8. Chromatin interaction results in univariate GWAS
Phenotype	GenomicLocus	region1	region2	FDR	type	DB	tissue/cell	inter/intra	SNPs	genes	ciMapFilt
FA	4	7:2777866-2778361	7:2599000-2601000	0	EP	PsychENCODE	EP_links_oneway	intra	rs34320599	ENSG00000106012	1
FA	4	7:2796643-2796794	7:2669000-2671000	0	EP	PsychENCODE	EP_links_oneway	intra	rs798496	NA	0
FA	4	7:2750000-2760000	7:2460000-2470000	0	HiC	PsychENCODE	Promoter_anchored_loops	intra	rs798565;rs798563;rs798562;rs798560;rs798559;rs798558;rs798557;rs798556;rs34802551;rs798555;rs798554	NA	0
FA	4	7:2750000-2760000	7:2810000-2820000	0	HiC	PsychENCODE	Promoter_anchored_loops	intra	rs798565;rs798563;rs798562;rs798560;rs798559;rs798558;rs798557;rs798556;rs34802551;rs798555;rs798554	NA	0
FA	4	7:2760000-2770000	7:2780000-2790000	0	HiC	PsychENCODE	Promoter_anchored_loops	intra	rs798552;rs798551;rs798550;rs798548;rs798547;7:2761349_CA_C;rs798546;rs798545;7:2762764_AAAG_A;rs798544;rs798540;rs78018097;rs798536	NA	0
FA	4	7:2770000-2780000	7:2600000-2610000	0	HiC	PsychENCODE	Promoter_anchored_loops	intra	rs798528;rs798526;rs798518;rs34320599	NA	0
FA	4	7:2780000-2790000	7:2420000-2430000	0	HiC	PsychENCODE	Promoter_anchored_loops	intra	rs798514;rs798511;rs798510;rs798508;rs798506;rs798502	NA	0
FA	4	7:2780000-2790000	7:2430000-2440000	0	HiC	PsychENCODE	Promoter_anchored_loops	intra	rs798514;rs798511;rs798510;rs798508;rs798506;rs798502	NA	0
FA	4	7:2780000-2790000	7:2460000-2470000	0	HiC	PsychENCODE	Promoter_anchored_loops	intra	rs798514;rs798511;rs798510;rs798508;rs798506;rs798502	NA	0
FA	4	7:2780000-2790000	7:2810000-2820000	0	HiC	PsychENCODE	Promoter_anchored_loops	intra	rs798514;rs798511;rs798510;rs798508;rs798506;rs798502	NA	0
FA	4	7:2780000-2790000	7:2890000-2900000	0	HiC	PsychENCODE	Promoter_anchored_loops	intra	rs798514;rs798511;rs798510;rs798508;rs798506;rs798502	NA	0
FA	4	7:2790000-2800000	7:2670000-2680000	0	HiC	PsychENCODE	Promoter_anchored_loops	intra	rs798500;rs529794364;rs798498;rs798497;rs798496;rs798495;rs798494;rs798493	ENSG00000136295	1
FA	4	7:2790000-2800000	7:2910000-2920000	0	HiC	PsychENCODE	Promoter_anchored_loops	intra	rs798500;rs529794364;rs798498;rs798497;rs798496;rs798495;rs798494;rs798493	NA	0
FA	4	7:2790000-2800000	7:3480000-3490000	0	HiC	PsychENCODE	Promoter_anchored_loops	intra	rs798500;rs529794364;rs798498;rs798497;rs798496;rs798495;rs798494;rs798493	NA	0
FA	4	7:2790000-2800000	7:3600000-3610000	0	HiC	PsychENCODE	Promoter_anchored_loops	intra	rs798500;rs529794364;rs798498;rs798497;rs798496;rs798495;rs798494;rs798493	NA	0
FA	4	7:2800000-2810000	7:2780000-2790000	0	HiC	PsychENCODE	Promoter_anchored_loops	intra	rs798491;rs798490;rs798489;rs33991430;rs798488;rs798487;rs798486;rs798485;rs368699386;rs71026552;rs11420712;rs1182208	NA	0
FA	4	7:2810000-2820000	7:2310000-2320000	0	HiC	PsychENCODE	Promoter_anchored_loops	intra	rs1182207;rs35957220;rs771962135;rs13243214;rs7784066	NA	0
FA	4	7:2810000-2820000	7:2320000-2330000	0	HiC	PsychENCODE	Promoter_anchored_loops	intra	rs1182207;rs35957220;rs771962135;rs13243214;rs7784066	NA	0
FA	4	7:2810000-2820000	7:2740000-2750000	0	HiC	PsychENCODE	Promoter_anchored_loops	intra	rs1182207;rs35957220;rs771962135;rs13243214;rs7784066	NA	0
FA	4	7:2810000-2820000	7:2780000-2790000	0	HiC	PsychENCODE	Promoter_anchored_loops	intra	rs1182207;rs35957220;rs771962135;rs13243214;rs7784066	NA	0
FA	4	7:2820000-2830000	7:2310000-2320000	0	HiC	PsychENCODE	Promoter_anchored_loops	intra	rs2260230;rs2644294;rs571208715	NA	0
FA	4	7:2820000-2830000	7:2320000-2330000	0	HiC	PsychENCODE	Promoter_anchored_loops	intra	rs2260230;rs2644294;rs571208715	NA	0
FA	4	7:2830000-2840000	7:2890000-2900000	0	HiC	PsychENCODE	Promoter_anchored_loops	intra	rs2533884	NA	0
FA	4	7:2870000-2880000	7:2780000-2790000	0	HiC	PsychENCODE	Promoter_anchored_loops	intra	rs1182187;7:2870587_GA_G;7:2871087_GAGTGC_G;rs1182186;rs1182185;rs1182184;rs1182183;rs1182182;rs1182181;7:2873373_CTG_C;rs1182179;rs1182178;rs1182177;rs1182176;rs1182174;rs1183085;rs559672357;rs1182172;rs1182171;rs2533878;rs574392601	NA	0
FA	4	7:2870000-2880000	7:2890000-2900000	0	HiC	PsychENCODE	Promoter_anchored_loops	intra	rs1182187;7:2870587_GA_G;7:2871087_GAGTGC_G;rs1182186;rs1182185;rs1182184;rs1182183;rs1182182;rs1182181;7:2873373_CTG_C;rs1182179;rs1182178;rs1182177;rs1182176;rs1182174;rs1183085;rs559672357;rs1182172;rs1182171;rs2533878;rs574392601	NA	0
FA	4	7:2880000-2890000	7:2780000-2790000	0	HiC	PsychENCODE	Promoter_anchored_loops	intra	rs577734383;7:2881739_AGGAAG_A;rs1636247;rs1636248;rs1713921;rs2533877;rs2527677;rs2533875;rs2533872;rs2533871;rs2644300;rs1639040;rs1636249;rs1636250;rs1636251;rs369896450;rs67114848;rs1636252;rs1639036;rs1636253;rs1639034;rs2533870;rs2679259;rs1636254;rs12700373;rs13241955;rs12700374;rs10950906;rs2533868;rs2533867;rs2644281;rs11973498;rs71522301;rs13230995;rs2644286;rs1614791;rs2644309;7:288994…	NA	0
FA	4	7:2890000-2900000	7:2780000-2790000	0	HiC	PsychENCODE	Promoter_anchored_loops	intra	rs111163256;rs2644291;rs2644293;7:2890816_AAAAAAG_A;rs2533891;rs2527680;rs2527681;rs1636255;rs1639066;rs1636256;rs13230946;rs7783400;7:2895069_CAA_C;rs1713912;rs71522302;rs71524003	NA	0
FA	4	7:2890000-2900000	7:3320000-3330000	0	HiC	PsychENCODE	Promoter_anchored_loops	intra	rs111163256;rs2644291;rs2644293;7:2890816_AAAAAAG_A;rs2533891;rs2527680;rs2527681;rs1636255;rs1639066;rs1636256;rs13230946;rs7783400;7:2895069_CAA_C;rs1713912;rs71522302;rs71524003	NA	0
FA	4	7:2890000-2900000	7:3650000-3660000	0	HiC	PsychENCODE	Promoter_anchored_loops	intra	rs111163256;rs2644291;rs2644293;7:2890816_AAAAAAG_A;rs2533891;rs2527680;rs2527681;rs1636255;rs1639066;rs1636256;rs13230946;rs7783400;7:2895069_CAA_C;rs1713912;rs71522302;rs71524003	NA	0
FA	4	7:2890000-2900000	7:3770000-3780000	0	HiC	PsychENCODE	Promoter_anchored_loops	intra	rs111163256;rs2644291;rs2644293;7:2890816_AAAAAAG_A;rs2533891;rs2527680;rs2527681;rs1636255;rs1639066;rs1636256;rs13230946;rs7783400;7:2895069_CAA_C;rs1713912;rs71522302;rs71524003	NA	0
FA	4	7:2890000-2900000	7:3890000-3900000	0	HiC	PsychENCODE	Promoter_anchored_loops	intra	rs111163256;rs2644291;rs2644293;7:2890816_AAAAAAG_A;rs2533891;rs2527680;rs2527681;rs1636255;rs1639066;rs1636256;rs13230946;rs7783400;7:2895069_CAA_C;rs1713912;rs71522302;rs71524003	NA	0
FA	5	9:113720000-113730000	9:113520000-113530000	0	HiC	PsychENCODE	Promoter_anchored_loops	intra	rs4978974	NA	0
FA	6	10:21780000-21790000	10:21570000-21580000	0	HiC	PsychENCODE	Promoter_anchored_loops	intra	10:21780780_GA_G;rs5011832;rs12770228;rs35106872	NA	0
FA	6	10:21820000-21830000	10:22000000-22010000	0	HiC	PsychENCODE	Promoter_anchored_loops	intra	rs1416901;rs564819152;rs530827289;rs550532200;rs7084454;rs12251016;rs10828247;rs10828248;rs10828249;rs1802669;rs12779865	NA	0
FA	6	10:21830000-21840000	10:21410000-21420000	0	HiC	PsychENCODE	Promoter_anchored_loops	intra	rs11012732;rs7098100;rs11275375	NA	0
FA	6	10:22000000-22010000	10:21820000-21830000	0	HiC	PsychENCODE	Promoter_anchored_loops	intra	rs138137055;10:22003276_TA_T	ENSG00000078403	1
FA	6	10:22010000-22020000	10:21780000-21790000	0	HiC	PsychENCODE	Promoter_anchored_loops	intra	rs10828264;rs10828265	ENSG00000204682	1
FA	6	10:22010000-22020000	10:21800000-21810000	0	HiC	PsychENCODE	Promoter_anchored_loops	intra	rs10828264;rs10828265	NA	0
FA	6	10:22020000-22030000	10:21780000-21790000	0	HiC	PsychENCODE	Promoter_anchored_loops	intra	rs2050905	ENSG00000204682	1
FA	6	10:22030000-22040000	10:22710000-22720000	0	HiC	PsychENCODE	Promoter_anchored_loops	intra	10:22030203_TC_T;rs7072776;10:22036917_TC_T;rs6482190	NA	0
FA	6	10:22180000-22190000	10:21820000-21830000	0	HiC	PsychENCODE	Promoter_anchored_loops	intra	rs2666753	ENSG00000078403	1
FA	6	10:22240000-22250000	10:21780000-21790000	0	HiC	PsychENCODE	Promoter_anchored_loops	intra	rs2666775;rs10686744;rs2807988;rs2941733;rs2666776;rs2666754;rs2666756;rs2666757;10:22245748_AAC_A;rs2998361;rs2998360;rs2859622;rs2807966	ENSG00000204682	1
FA	6	10:22240000-22250000	10:22810000-22820000	0	HiC	PsychENCODE	Promoter_anchored_loops	intra	rs2666775;rs10686744;rs2807988;rs2941733;rs2666776;rs2666754;rs2666756;rs2666757;10:22245748_AAC_A;rs2998361;rs2998360;rs2859622;rs2807966	NA	0
FA	6	10:22250000-22260000	10:21360000-21370000	0	HiC	PsychENCODE	Promoter_anchored_loops	intra	rs2807967;rs2807968;rs2666759;rs2666760;rs34646324;rs2666761;rs111881136;rs2666762;10:22258152_CA_C	NA	0
FA	6	10:22250000-22260000	10:21780000-21790000	0	HiC	PsychENCODE	Promoter_anchored_loops	intra	rs2807967;rs2807968;rs2666759;rs2666760;rs34646324;rs2666761;rs111881136;rs2666762;10:22258152_CA_C	ENSG00000204682	1
FA	6	10:22280000-22290000	10:22520000-22530000	0	HiC	PsychENCODE	Promoter_anchored_loops	intra	rs6650129;rs6650130;rs111841386;rs7089656;rs4364959;rs10764330;rs10828283;rs12571634;rs4748779	NA	0
FA	7	10:58890000-58900000	10:58870000-58880000	0	HiC	PsychENCODE	Promoter_anchored_loops	intra	rs199965067;rs3104678;rs3105355;rs3105353;rs3105351;rs752817455;rs1818173;rs3104673	NA	0
FA	8	12:106450000-106460000	12:105540000-105550000	0	HiC	PsychENCODE	Promoter_anchored_loops	intra	rs73193824;rs1427793;rs1064959	NA	0
FA	8	12:106450000-106460000	12:105840000-105850000	0	HiC	PsychENCODE	Promoter_anchored_loops	intra	rs73193824;rs1427793;rs1064959	NA	0
FA	8	12:106480000-106490000	12:106090000-106100000	0	HiC	PsychENCODE	Promoter_anchored_loops	intra	rs1978730	NA	0
FA	9	14:91870000-91880000	14:91800000-91810000	0	HiC	PsychENCODE	Promoter_anchored_loops	intra	rs7146002;rs8021811	NA	0
FA	9	14:91870000-91880000	14:92500000-92510000	0	HiC	PsychENCODE	Promoter_anchored_loops	intra	rs7146002;rs8021811	ENSG00000100815	1
FA	9	14:91880000-91890000	14:91780000-91790000	0	HiC	PsychENCODE	Promoter_anchored_loops	intra	rs1285841;rs55908633;14:91881720_TA_T;rs941760;rs1815237;rs3742654;rs1285847	NA	0
FA	9	14:91890000-91900000	14:91780000-91790000	0	HiC	PsychENCODE	Promoter_anchored_loops	intra	rs140317882;rs529889896;rs11160006;rs1961540;rs1961541	NA	0
FA	9	14:91900000-91910000	14:91820000-91830000	0	HiC	PsychENCODE	Promoter_anchored_loops	intra	rs57411121;rs4528500;rs11160008;rs1951245;rs1951246;rs1951247;rs57218362;rs2402021;rs57478372;rs571318149;rs11625515	NA	0
FA	9	14:91900000-91910000	14:92100000-92110000	0	HiC	PsychENCODE	Promoter_anchored_loops	intra	rs57411121;rs4528500;rs11160008;rs1951245;rs1951246;rs1951247;rs57218362;rs2402021;rs57478372;rs571318149;rs11625515	NA	0
FA	9	14:91900000-91910000	14:92370000-92380000	0	HiC	PsychENCODE	Promoter_anchored_loops	intra	rs57411121;rs4528500;rs11160008;rs1951245;rs1951246;rs1951247;rs57218362;rs2402021;rs57478372;rs571318149;rs11625515	NA	0
FA	9	14:91900000-91910000	14:92490000-92500000	0	HiC	PsychENCODE	Promoter_anchored_loops	intra	rs57411121;rs4528500;rs11160008;rs1951245;rs1951246;rs1951247;rs57218362;rs2402021;rs57478372;rs571318149;rs11625515	NA	0
FA	9	14:91900000-91910000	14:92500000-92510000	0	HiC	PsychENCODE	Promoter_anchored_loops	intra	rs57411121;rs4528500;rs11160008;rs1951245;rs1951246;rs1951247;rs57218362;rs2402021;rs57478372;rs571318149;rs11625515	ENSG00000100815	1
FA	9	14:91900000-91910000	14:92880000-92890000	0	HiC	PsychENCODE	Promoter_anchored_loops	intra	rs57411121;rs4528500;rs11160008;rs1951245;rs1951246;rs1951247;rs57218362;rs2402021;rs57478372;rs571318149;rs11625515	NA	0
FA	9	14:91910000-91920000	14:91240000-91250000	0	HiC	PsychENCODE	Promoter_anchored_loops	intra	rs11628654;rs555759055;rs7158542;rs7160265;rs7158758;rs7142211;rs56673855;rs56365640;rs55707454;rs34775827;rs55939783;rs11622318;14:91912312_AAAATC_A;rs11622497;rs11622572;rs11622676;rs11623533;14:91913539_TAGC_T;rs58616032;rs143656806;rs66476176;rs1951248;rs10142353	NA	0
FA	9	14:91910000-91920000	14:91660000-91670000	0	HiC	PsychENCODE	Promoter_anchored_loops	intra	rs11628654;rs555759055;rs7158542;rs7160265;rs7158758;rs7142211;rs56673855;rs56365640;rs55707454;rs34775827;rs55939783;rs11622318;14:91912312_AAAATC_A;rs11622497;rs11622572;rs11622676;rs11623533;14:91913539_TAGC_T;rs58616032;rs143656806;rs66476176;rs1951248;rs10142353	NA	0
FA	9	14:91910000-91920000	14:92640000-92650000	0	HiC	PsychENCODE	Promoter_anchored_loops	intra	rs11628654;rs555759055;rs7158542;rs7160265;rs7158758;rs7142211;rs56673855;rs56365640;rs55707454;rs34775827;rs55939783;rs11622318;14:91912312_AAAATC_A;rs11622497;rs11622572;rs11622676;rs11623533;14:91913539_TAGC_T;rs58616032;rs143656806;rs66476176;rs1951248;rs10142353	NA	0
FA	9	14:91910000-91920000	14:92770000-92780000	0	HiC	PsychENCODE	Promoter_anchored_loops	intra	rs11628654;rs555759055;rs7158542;rs7160265;rs7158758;rs7142211;rs56673855;rs56365640;rs55707454;rs34775827;rs55939783;rs11622318;14:91912312_AAAATC_A;rs11622497;rs11622572;rs11622676;rs11623533;14:91913539_TAGC_T;rs58616032;rs143656806;rs66476176;rs1951248;rs10142353	NA	0
FA	9	14:91910000-91920000	14:92890000-92900000	0	HiC	PsychENCODE	Promoter_anchored_loops	intra	rs11628654;rs555759055;rs7158542;rs7160265;rs7158758;rs7142211;rs56673855;rs56365640;rs55707454;rs34775827;rs55939783;rs11622318;14:91912312_AAAATC_A;rs11622497;rs11622572;rs11622676;rs11623533;14:91913539_TAGC_T;rs58616032;rs143656806;rs66476176;rs1951248;rs10142353	NA	0
FA	9	14:91940000-91950000	14:92490000-92500000	0	HiC	PsychENCODE	Promoter_anchored_loops	intra	rs34156708;14:91941909_TAAAAC_T;rs139615837;rs3837630;rs876561;rs11626225;rs11626297;rs10146333;rs12589936;rs11628439;rs11628461;rs2180885;rs2145618;rs8006780	NA	0
FA	9	14:91960000-91970000	14:92500000-92510000	0	HiC	PsychENCODE	Promoter_anchored_loops	intra	rs67516930;rs28378980;rs11623076;rs11624006;rs8003256;rs11621158;rs755864716;rs8010382;rs7153849;rs7154224;rs756864098;rs9707275;rs8014321;rs8014353;rs536260649;rs8017764;rs55747382;rs2896177;14:91969637_AT_A	ENSG00000100815	1
FA	9	14:91980000-91990000	14:92530000-92540000	0	HiC	PsychENCODE	Promoter_anchored_loops	intra	rs34255419;rs11160010;rs11625512	NA	0
FA	9	14:92020000-92030000	14:92460000-92470000	0	HiC	PsychENCODE	Promoter_anchored_loops	intra	rs1704704;rs1743075	NA	0
FA	9	14:92020000-92030000	14:92470000-92480000	0	HiC	PsychENCODE	Promoter_anchored_loops	intra	rs1704704;rs1743075	NA	0
FA	9	14:92020000-92030000	14:92710000-92720000	0	HiC	PsychENCODE	Promoter_anchored_loops	intra	rs1704704;rs1743075	NA	0
FA	10	16:87220000-87230000	16:87930000-87940000	0	HiC	PsychENCODE	Promoter_anchored_loops	intra	16:87220694:C:CGT;16:87221841_ATG_A;rs9888792;rs111864226;rs12711472;rs12711473;rs9308341;rs9308342;rs9308343;rs9308344;rs9937293;rs4843227;rs4843560;rs4843226;rs4843559;rs4843558;rs4843557;rs7205039;rs9933149;rs12921714;rs12921347;rs12920553;rs12922411;rs12921170;rs4843556;rs7196520;rs7203251;rs56023709;rs6540016;rs7185688	NA	0
FA	10	16:87240000-87250000	16:87180000-87190000	0	HiC	PsychENCODE	Promoter_anchored_loops	intra	rs4843547;rs60586550;rs35555768;rs35408318;rs1108048;rs7500241;rs4843569;rs4843229;rs4843572;rs10863183	NA	0
FA	10	16:87250000-87260000	16:86580000-86590000	0	HiC	PsychENCODE	Promoter_anchored_loops	intra	rs1110339;rs28655023;16:87255295_CCAT_C;rs62056163;16:87255526_TCAC_T;rs139712859;rs12919133;rs11640181;rs62056166;rs11643993;rs12597370;rs12599611;rs12599613	ENSG00000103248	1
FA	10	16:87250000-87260000	16:88170000-88180000	0	HiC	PsychENCODE	Promoter_anchored_loops	intra	rs1110339;rs28655023;16:87255295_CCAT_C;rs62056163;16:87255526_TCAC_T;rs139712859;rs12919133;rs11640181;rs62056166;rs11643993;rs12597370;rs12599611;rs12599613	NA	0
FA	10	16:87260000-87270000	16:86580000-86590000	0	HiC	PsychENCODE	Promoter_anchored_loops	intra	rs9938189;rs9938275;16:87260746_TC_T;rs9940970;rs9940975;rs4843576;16:87261804_TC_T;rs8054379;rs4843578;rs4843231;rs200878792	ENSG00000103248	1
FA	2	3:190670000-190680000	3:190370000-190380000	0	HiC	PsychENCODE	Promoter_anchored_loops	intra	rs112634485;rs147182970;rs67744585;rs66520966;rs200690866;rs201663722;rs35595073;rs34911650;rs35327527;rs9811910;rs56396731;rs34542080;rs763269109;rs35670382;rs35989701;rs6804931;3:190672426_CT_C;rs34216926;rs13069243;rs35872768;rs13060312;rs9821713;rs59966036;rs9842055	NA	0
FA	4	7:2780000-2790000	7:2020000-2030000	0	HiC	PsychENCODE	Promoter_anchored_loops	intra	rs798514;rs798511;rs798510;rs798508;rs798506;rs798502	NA	0
FA	4	7:2810000-2820000	7:2310000-2320000	0	HiC	PsychENCODE	Promoter_anchored_loops	intra	rs1182207;rs35957220;rs771962135;rs13243214;rs7784066	NA	0
FA	4	7:2810000-2820000	7:2320000-2330000	0	HiC	PsychENCODE	Promoter_anchored_loops	intra	rs1182207;rs35957220;rs771962135;rs13243214;rs7784066	NA	0
FA	4	7:2780000-2790000	7:2420000-2430000	0	HiC	PsychENCODE	Promoter_anchored_loops	intra	rs798514;rs798511;rs798510;rs798508;rs798506;rs798502	NA	0
FA	4	7:2780000-2790000	7:2430000-2440000	0	HiC	PsychENCODE	Promoter_anchored_loops	intra	rs798514;rs798511;rs798510;rs798508;rs798506;rs798502	NA	0
FA	4	7:2780000-2790000	7:2460000-2470000	0	HiC	PsychENCODE	Promoter_anchored_loops	intra	rs798514;rs798511;rs798510;rs798508;rs798506;rs798502	NA	0
FA	4	7:2810000-2820000	7:2750000-2760000	0	HiC	PsychENCODE	Promoter_anchored_loops	intra	rs1182207;rs35957220;rs771962135;rs13243214;rs7784066	NA	0
FA	4	7:2780000-2790000	7:2760000-2770000	0	HiC	PsychENCODE	Promoter_anchored_loops	intra	rs798514;rs798511;rs798510;rs798508;rs798506;rs798502	NA	0
FA	4	7:2810000-2820000	7:2780000-2790000	0	HiC	PsychENCODE	Promoter_anchored_loops	intra	rs1182207;rs35957220;rs771962135;rs13243214;rs7784066	NA	0
FA	4	7:2890000-2900000	7:2780000-2790000	0	HiC	PsychENCODE	Promoter_anchored_loops	intra	rs111163256;rs2644291;rs2644293;7:2890816_AAAAAAG_A;rs2533891;rs2527680;rs2527681;rs1636255;rs1639066;rs1636256;rs13230946;rs7783400;7:2895069_CAA_C;rs1713912;rs71522302;rs71524003	NA	0
FA	4	7:2910000-2920000	7:2790000-2800000	0	HiC	PsychENCODE	Promoter_anchored_loops	intra	rs1182143	NA	0
FA	4	7:2780000-2790000	7:2800000-2810000	0	HiC	PsychENCODE	Promoter_anchored_loops	intra	rs798514;rs798511;rs798510;rs798508;rs798506;rs798502	NA	0
FA	4	7:2780000-2790000	7:2810000-2820000	0	HiC	PsychENCODE	Promoter_anchored_loops	intra	rs798514;rs798511;rs798510;rs798508;rs798506;rs798502	NA	0
FA	4	7:2890000-2900000	7:2830000-2840000	0	HiC	PsychENCODE	Promoter_anchored_loops	intra	rs111163256;rs2644291;rs2644293;7:2890816_AAAAAAG_A;rs2533891;rs2527680;rs2527681;rs1636255;rs1639066;rs1636256;rs13230946;rs7783400;7:2895069_CAA_C;rs1713912;rs71522302;rs71524003	NA	0
FA	4	7:2780000-2790000	7:2870000-2880000	0	HiC	PsychENCODE	Promoter_anchored_loops	intra	rs798514;rs798511;rs798510;rs798508;rs798506;rs798502	NA	0
FA	4	7:2890000-2900000	7:2870000-2880000	0	HiC	PsychENCODE	Promoter_anchored_loops	intra	rs111163256;rs2644291;rs2644293;7:2890816_AAAAAAG_A;rs2533891;rs2527680;rs2527681;rs1636255;rs1639066;rs1636256;rs13230946;rs7783400;7:2895069_CAA_C;rs1713912;rs71522302;rs71524003	NA	0
FA	4	7:2780000-2790000	7:2880000-2890000	0	HiC	PsychENCODE	Promoter_anchored_loops	intra	rs798514;rs798511;rs798510;rs798508;rs798506;rs798502	ENSG00000146535	1
FA	4	7:2780000-2790000	7:2890000-2900000	0	HiC	PsychENCODE	Promoter_anchored_loops	intra	rs798514;rs798511;rs798510;rs798508;rs798506;rs798502	NA	0
FA	4	7:2810000-2820000	7:2920000-2930000	0	HiC	PsychENCODE	Promoter_anchored_loops	intra	rs1182207;rs35957220;rs771962135;rs13243214;rs7784066	NA	0
FA	4	7:2890000-2900000	7:3320000-3330000	0	HiC	PsychENCODE	Promoter_anchored_loops	intra	rs111163256;rs2644291;rs2644293;7:2890816_AAAAAAG_A;rs2533891;rs2527680;rs2527681;rs1636255;rs1639066;rs1636256;rs13230946;rs7783400;7:2895069_CAA_C;rs1713912;rs71522302;rs71524003	NA	0
FA	4	7:2900000-2910000	7:3320000-3330000	0	HiC	PsychENCODE	Promoter_anchored_loops	intra	rs2533889;rs562439614;rs1182155;rs1182151	NA	0
FA	4	7:2890000-2900000	7:3330000-3340000	0	HiC	PsychENCODE	Promoter_anchored_loops	intra	rs111163256;rs2644291;rs2644293;7:2890816_AAAAAAG_A;rs2533891;rs2527680;rs2527681;rs1636255;rs1639066;rs1636256;rs13230946;rs7783400;7:2895069_CAA_C;rs1713912;rs71522302;rs71524003	NA	0
FA	4	7:2890000-2900000	7:3350000-3360000	0	HiC	PsychENCODE	Promoter_anchored_loops	intra	rs111163256;rs2644291;rs2644293;7:2890816_AAAAAAG_A;rs2533891;rs2527680;rs2527681;rs1636255;rs1639066;rs1636256;rs13230946;rs7783400;7:2895069_CAA_C;rs1713912;rs71522302;rs71524003	NA	0
FA	4	7:2890000-2900000	7:3650000-3660000	0	HiC	PsychENCODE	Promoter_anchored_loops	intra	rs111163256;rs2644291;rs2644293;7:2890816_AAAAAAG_A;rs2533891;rs2527680;rs2527681;rs1636255;rs1639066;rs1636256;rs13230946;rs7783400;7:2895069_CAA_C;rs1713912;rs71522302;rs71524003	NA	0
FA	4	7:2780000-2790000	7:3660000-3670000	0	HiC	PsychENCODE	Promoter_anchored_loops	intra	rs798514;rs798511;rs798510;rs798508;rs798506;rs798502	NA	0
FA	4	7:2890000-2900000	7:3770000-3780000	0	HiC	PsychENCODE	Promoter_anchored_loops	intra	rs111163256;rs2644291;rs2644293;7:2890816_AAAAAAG_A;rs2533891;rs2527680;rs2527681;rs1636255;rs1639066;rs1636256;rs13230946;rs7783400;7:2895069_CAA_C;rs1713912;rs71522302;rs71524003	NA	0
FA	4	7:2890000-2900000	7:3890000-3900000	0	HiC	PsychENCODE	Promoter_anchored_loops	intra	rs111163256;rs2644291;rs2644293;7:2890816_AAAAAAG_A;rs2533891;rs2527680;rs2527681;rs1636255;rs1639066;rs1636256;rs13230946;rs7783400;7:2895069_CAA_C;rs1713912;rs71522302;rs71524003	NA	0
FA	6	10:22060000-22070000	10:21190000-21200000	0	HiC	PsychENCODE	Promoter_anchored_loops	intra	rs4748768;rs3951780;rs11012786	NA	0
FA	6	10:21780000-21790000	10:21570000-21580000	0	HiC	PsychENCODE	Promoter_anchored_loops	intra	10:21780780_GA_G;rs5011832;rs12770228;rs35106872	NA	0
FA	6	10:21780000-21790000	10:21580000-21590000	0	HiC	PsychENCODE	Promoter_anchored_loops	intra	10:21780780_GA_G;rs5011832;rs12770228;rs35106872	NA	0
FA	6	10:22120000-22130000	10:21680000-21690000	0	HiC	PsychENCODE	Promoter_anchored_loops	intra	rs2666773;rs4747438;rs2793354;rs1086898	NA	0
FA	6	10:22060000-22070000	10:21730000-21740000	0	HiC	PsychENCODE	Promoter_anchored_loops	intra	rs4748768;rs3951780;rs11012786	NA	0
FA	6	10:22000000-22010000	10:21820000-21830000	0	HiC	PsychENCODE	Promoter_anchored_loops	intra	rs138137055;10:22003276_TA_T	ENSG00000078403	1
FA	6	10:21820000-21830000	10:22000000-22010000	0	HiC	PsychENCODE	Promoter_anchored_loops	intra	rs1416901;rs564819152;rs530827289;rs550532200;rs7084454;rs12251016;rs10828247;rs10828248;rs10828249;rs1802669;rs12779865	NA	0
FA	6	10:21780000-21790000	10:22010000-22020000	0	HiC	PsychENCODE	Promoter_anchored_loops	intra	10:21780780_GA_G;rs5011832;rs12770228;rs35106872	NA	0
FA	6	10:21800000-21810000	10:22010000-22020000	0	HiC	PsychENCODE	Promoter_anchored_loops	intra	rs370354743;rs946711	NA	0
FA	6	10:21780000-21790000	10:22020000-22030000	0	HiC	PsychENCODE	Promoter_anchored_loops	intra	10:21780780_GA_G;rs5011832;rs12770228;rs35106872	NA	0
FA	6	10:21820000-21830000	10:22180000-22190000	0	HiC	PsychENCODE	Promoter_anchored_loops	intra	rs1416901;rs564819152;rs530827289;rs550532200;rs7084454;rs12251016;rs10828247;rs10828248;rs10828249;rs1802669;rs12779865	NA	0
FA	6	10:21780000-21790000	10:22240000-22250000	0	HiC	PsychENCODE	Promoter_anchored_loops	intra	10:21780780_GA_G;rs5011832;rs12770228;rs35106872	NA	0
FA	6	10:21780000-21790000	10:22250000-22260000	0	HiC	PsychENCODE	Promoter_anchored_loops	intra	10:21780780_GA_G;rs5011832;rs12770228;rs35106872	NA	0
FA	6	10:22060000-22070000	10:22330000-22340000	0	HiC	PsychENCODE	Promoter_anchored_loops	intra	rs4748768;rs3951780;rs11012786	NA	0
FA	6	10:21780000-21790000	10:22410000-22420000	0	HiC	PsychENCODE	Promoter_anchored_loops	intra	10:21780780_GA_G;rs5011832;rs12770228;rs35106872	NA	0
FA	6	10:21800000-21810000	10:22480000-22490000	0	HiC	PsychENCODE	Promoter_anchored_loops	intra	rs370354743;rs946711	NA	0
FA	6	10:21800000-21810000	10:22620000-22630000	0	HiC	PsychENCODE	Promoter_anchored_loops	intra	rs370354743;rs946711	NA	0
FA	6	10:21800000-21810000	10:22790000-22800000	0	HiC	PsychENCODE	Promoter_anchored_loops	intra	rs370354743;rs946711	NA	0
FA	6	10:21910000-21920000	10:22800000-22810000	0	HiC	PsychENCODE	Promoter_anchored_loops	intra	rs2026092;rs1243179;rs61129347;rs1243180;rs1243182	NA	0
FA	6	10:22140000-22150000	10:23070000-23080000	0	HiC	PsychENCODE	Promoter_anchored_loops	intra	rs1086899;rs2666778;rs2793353;rs2066270;rs2066271;rs2666779;rs2666771;rs2807980	NA	0
FA	7	10:58870000-58880000	10:58890000-58900000	0	HiC	PsychENCODE	Promoter_anchored_loops	intra	rs2174231;rs3105310;rs3105309;rs1503907;rs3104629;rs3105307	NA	0
FA	8	12:106480000-106490000	12:106090000-106100000	0	HiC	PsychENCODE	Promoter_anchored_loops	intra	rs1978730	NA	0
FA	8	12:106480000-106490000	12:106100000-106110000	0	HiC	PsychENCODE	Promoter_anchored_loops	intra	rs1978730	NA	0
FA	8	12:106480000-106490000	12:106130000-106140000	0	HiC	PsychENCODE	Promoter_anchored_loops	intra	rs1978730	NA	0
FA	8	12:106480000-106490000	12:106500000-106510000	0	HiC	PsychENCODE	Promoter_anchored_loops	intra	rs1978730	NA	0
FA	8	12:106480000-106490000	12:106530000-106540000	0	HiC	PsychENCODE	Promoter_anchored_loops	intra	rs1978730	ENSG00000074590	1
FA	9	14:91910000-91920000	14:90910000-90920000	0	HiC	PsychENCODE	Promoter_anchored_loops	intra	rs11628654;rs555759055;rs7158542;rs7160265;rs7158758;rs7142211;rs56673855;rs56365640;rs55707454;rs34775827;rs55939783;rs11622318;14:91912312_AAAATC_A;rs11622497;rs11622572;rs11622676;rs11623533;14:91913539_TAGC_T;rs58616032;rs143656806;rs66476176;rs1951248;rs10142353	NA	0
FA	9	14:91910000-91920000	14:91090000-91100000	0	HiC	PsychENCODE	Promoter_anchored_loops	intra	rs11628654;rs555759055;rs7158542;rs7160265;rs7158758;rs7142211;rs56673855;rs56365640;rs55707454;rs34775827;rs55939783;rs11622318;14:91912312_AAAATC_A;rs11622497;rs11622572;rs11622676;rs11623533;14:91913539_TAGC_T;rs58616032;rs143656806;rs66476176;rs1951248;rs10142353	NA	0
FA	9	14:91910000-91920000	14:91100000-91110000	0	HiC	PsychENCODE	Promoter_anchored_loops	intra	rs11628654;rs555759055;rs7158542;rs7160265;rs7158758;rs7142211;rs56673855;rs56365640;rs55707454;rs34775827;rs55939783;rs11622318;14:91912312_AAAATC_A;rs11622497;rs11622572;rs11622676;rs11623533;14:91913539_TAGC_T;rs58616032;rs143656806;rs66476176;rs1951248;rs10142353	NA	0
FA	9	14:91910000-91920000	14:91240000-91250000	0	HiC	PsychENCODE	Promoter_anchored_loops	intra	rs11628654;rs555759055;rs7158542;rs7160265;rs7158758;rs7142211;rs56673855;rs56365640;rs55707454;rs34775827;rs55939783;rs11622318;14:91912312_AAAATC_A;rs11622497;rs11622572;rs11622676;rs11623533;14:91913539_TAGC_T;rs58616032;rs143656806;rs66476176;rs1951248;rs10142353	NA	0
FA	9	14:91910000-91920000	14:91340000-91350000	0	HiC	PsychENCODE	Promoter_anchored_loops	intra	rs11628654;rs555759055;rs7158542;rs7160265;rs7158758;rs7142211;rs56673855;rs56365640;rs55707454;rs34775827;rs55939783;rs11622318;14:91912312_AAAATC_A;rs11622497;rs11622572;rs11622676;rs11623533;14:91913539_TAGC_T;rs58616032;rs143656806;rs66476176;rs1951248;rs10142353	NA	0
FA	9	14:91910000-91920000	14:91660000-91670000	0	HiC	PsychENCODE	Promoter_anchored_loops	intra	rs11628654;rs555759055;rs7158542;rs7160265;rs7158758;rs7142211;rs56673855;rs56365640;rs55707454;rs34775827;rs55939783;rs11622318;14:91912312_AAAATC_A;rs11622497;rs11622572;rs11622676;rs11623533;14:91913539_TAGC_T;rs58616032;rs143656806;rs66476176;rs1951248;rs10142353	NA	0
FA	9	14:91900000-91910000	14:91820000-91830000	0	HiC	PsychENCODE	Promoter_anchored_loops	intra	rs57411121;rs4528500;rs11160008;rs1951245;rs1951246;rs1951247;rs57218362;rs2402021;rs57478372;rs571318149;rs11625515	NA	0
FA	9	14:91900000-91910000	14:92100000-92110000	0	HiC	PsychENCODE	Promoter_anchored_loops	intra	rs57411121;rs4528500;rs11160008;rs1951245;rs1951246;rs1951247;rs57218362;rs2402021;rs57478372;rs571318149;rs11625515	NA	0
FA	9	14:91910000-91920000	14:92110000-92120000	0	HiC	PsychENCODE	Promoter_anchored_loops	intra	rs11628654;rs555759055;rs7158542;rs7160265;rs7158758;rs7142211;rs56673855;rs56365640;rs55707454;rs34775827;rs55939783;rs11622318;14:91912312_AAAATC_A;rs11622497;rs11622572;rs11622676;rs11623533;14:91913539_TAGC_T;rs58616032;rs143656806;rs66476176;rs1951248;rs10142353	NA	0
FA	9	14:91910000-91920000	14:92260000-92270000	0	HiC	PsychENCODE	Promoter_anchored_loops	intra	rs11628654;rs555759055;rs7158542;rs7160265;rs7158758;rs7142211;rs56673855;rs56365640;rs55707454;rs34775827;rs55939783;rs11622318;14:91912312_AAAATC_A;rs11622497;rs11622572;rs11622676;rs11623533;14:91913539_TAGC_T;rs58616032;rs143656806;rs66476176;rs1951248;rs10142353	NA	0
FA	9	14:91900000-91910000	14:92370000-92380000	0	HiC	PsychENCODE	Promoter_anchored_loops	intra	rs57411121;rs4528500;rs11160008;rs1951245;rs1951246;rs1951247;rs57218362;rs2402021;rs57478372;rs571318149;rs11625515	NA	0
FA	9	14:92020000-92030000	14:92460000-92470000	0	HiC	PsychENCODE	Promoter_anchored_loops	intra	rs1704704;rs1743075	NA	0
FA	9	14:92020000-92030000	14:92470000-92480000	0	HiC	PsychENCODE	Promoter_anchored_loops	intra	rs1704704;rs1743075	NA	0
FA	9	14:91900000-91910000	14:92490000-92500000	0	HiC	PsychENCODE	Promoter_anchored_loops	intra	rs57411121;rs4528500;rs11160008;rs1951245;rs1951246;rs1951247;rs57218362;rs2402021;rs57478372;rs571318149;rs11625515	NA	0
FA	9	14:91940000-91950000	14:92490000-92500000	0	HiC	PsychENCODE	Promoter_anchored_loops	intra	rs34156708;14:91941909_TAAAAC_T;rs139615837;rs3837630;rs876561;rs11626225;rs11626297;rs10146333;rs12589936;rs11628439;rs11628461;rs2180885;rs2145618;rs8006780	NA	0
FA	9	14:91900000-91910000	14:92500000-92510000	0	HiC	PsychENCODE	Promoter_anchored_loops	intra	rs57411121;rs4528500;rs11160008;rs1951245;rs1951246;rs1951247;rs57218362;rs2402021;rs57478372;rs571318149;rs11625515	ENSG00000100815	1
FA	9	14:91980000-91990000	14:92530000-92540000	0	HiC	PsychENCODE	Promoter_anchored_loops	intra	rs34255419;rs11160010;rs11625512	NA	0
FA	9	14:91940000-91950000	14:92560000-92570000	0	HiC	PsychENCODE	Promoter_anchored_loops	intra	rs34156708;14:91941909_TAAAAC_T;rs139615837;rs3837630;rs876561;rs11626225;rs11626297;rs10146333;rs12589936;rs11628439;rs11628461;rs2180885;rs2145618;rs8006780	NA	0
FA	9	14:91910000-91920000	14:92640000-92650000	0	HiC	PsychENCODE	Promoter_anchored_loops	intra	rs11628654;rs555759055;rs7158542;rs7160265;rs7158758;rs7142211;rs56673855;rs56365640;rs55707454;rs34775827;rs55939783;rs11622318;14:91912312_AAAATC_A;rs11622497;rs11622572;rs11622676;rs11623533;14:91913539_TAGC_T;rs58616032;rs143656806;rs66476176;rs1951248;rs10142353	NA	0
FA	9	14:92020000-92030000	14:92710000-92720000	0	HiC	PsychENCODE	Promoter_anchored_loops	intra	rs1704704;rs1743075	NA	0
FA	9	14:91910000-91920000	14:92770000-92780000	0	HiC	PsychENCODE	Promoter_anchored_loops	intra	rs11628654;rs555759055;rs7158542;rs7160265;rs7158758;rs7142211;rs56673855;rs56365640;rs55707454;rs34775827;rs55939783;rs11622318;14:91912312_AAAATC_A;rs11622497;rs11622572;rs11622676;rs11623533;14:91913539_TAGC_T;rs58616032;rs143656806;rs66476176;rs1951248;rs10142353	NA	0
FA	9	14:91900000-91910000	14:92880000-92890000	0	HiC	PsychENCODE	Promoter_anchored_loops	intra	rs57411121;rs4528500;rs11160008;rs1951245;rs1951246;rs1951247;rs57218362;rs2402021;rs57478372;rs571318149;rs11625515	NA	0
FA	9	14:91910000-91920000	14:92890000-92900000	0	HiC	PsychENCODE	Promoter_anchored_loops	intra	rs11628654;rs555759055;rs7158542;rs7160265;rs7158758;rs7142211;rs56673855;rs56365640;rs55707454;rs34775827;rs55939783;rs11622318;14:91912312_AAAATC_A;rs11622497;rs11622572;rs11622676;rs11623533;14:91913539_TAGC_T;rs58616032;rs143656806;rs66476176;rs1951248;rs10142353	NA	0
FA	10	16:87250000-87260000	16:86580000-86590000	0	HiC	PsychENCODE	Promoter_anchored_loops	intra	rs1110339;rs28655023;16:87255295_CCAT_C;rs62056163;16:87255526_TCAC_T;rs139712859;rs12919133;rs11640181;rs62056166;rs11643993;rs12597370;rs12599611;rs12599613	ENSG00000103248	1
FA	10	16:87240000-87250000	16:86690000-86700000	0	HiC	PsychENCODE	Promoter_anchored_loops	intra	rs4843547;rs60586550;rs35555768;rs35408318;rs1108048;rs7500241;rs4843569;rs4843229;rs4843572;rs10863183	NA	0
FA	10	16:87240000-87250000	16:87180000-87190000	0	HiC	PsychENCODE	Promoter_anchored_loops	intra	rs4843547;rs60586550;rs35555768;rs35408318;rs1108048;rs7500241;rs4843569;rs4843229;rs4843572;rs10863183	NA	0
FA	10	16:87240000-87250000	16:87520000-87530000	0	HiC	PsychENCODE	Promoter_anchored_loops	intra	rs4843547;rs60586550;rs35555768;rs35408318;rs1108048;rs7500241;rs4843569;rs4843229;rs4843572;rs10863183	ENSG00000140948	1
FA	10	16:87230000-87240000	16:87760000-87770000	0	HiC	PsychENCODE	Promoter_anchored_loops	intra	rs11644651;rs7191546;rs6540017;rs4843555;rs12149643;rs4843554;rs4843553;rs4843552;rs8047567;rs12711474;rs4240791;rs4240788;rs751969536;rs4240787;rs4240786;rs4843550;rs8055080;rs12928520;rs4843549;rs55807115;rs4843548	NA	0
FA	10	16:87250000-87260000	16:88170000-88180000	0	HiC	PsychENCODE	Promoter_anchored_loops	intra	rs1110339;rs28655023;16:87255295_CCAT_C;rs62056163;16:87255526_TCAC_T;rs139712859;rs12919133;rs11640181;rs62056166;rs11643993;rs12597370;rs12599611;rs12599613	NA	0
FA	10	16:87250000-87260000	16:88180000-88190000	0	HiC	PsychENCODE	Promoter_anchored_loops	intra	rs1110339;rs28655023;16:87255295_CCAT_C;rs62056163;16:87255526_TCAC_T;rs139712859;rs12919133;rs11640181;rs62056166;rs11643993;rs12597370;rs12599611;rs12599613	NA	0
FA	4	7:2760000-2770000	7:2800000-2810000	2.8075e-83	HiC	Giusti-Rodriguez_et_al_2019	Adult_Cortex	intra	rs798552;rs798551;rs798550;rs798548;rs798547;7:2761349_CA_C;rs798546;rs798545;7:2762764_AAAG_A;rs798544;rs798540;rs78018097;rs798536	NA	0
FA	4	7:2770000-2780000	7:2800000-2810000	2.78197e-48	HiC	Giusti-Rodriguez_et_al_2019	Adult_Cortex	intra	rs798528;rs798526;rs798518;rs34320599	NA	0
FA	4	7:2800000-2810000	7:2830000-2840000	1.51161e-14	HiC	Giusti-Rodriguez_et_al_2019	Adult_Cortex	intra	rs798491;rs798490;rs798489;rs33991430;rs798488;rs798487;rs798486;rs798485;rs368699386;rs71026552;rs11420712;rs1182208	NA	0
FA	4	7:2760000-2770000	7:2840000-2850000	6.93876e-29	HiC	Giusti-Rodriguez_et_al_2019	Adult_Cortex	intra	rs798552;rs798551;rs798550;rs798548;rs798547;7:2761349_CA_C;rs798546;rs798545;7:2762764_AAAG_A;rs798544;rs798540;rs78018097;rs798536	NA	0
FA	4	7:2800000-2810000	7:2840000-2850000	2.34488e-62	HiC	Giusti-Rodriguez_et_al_2019	Adult_Cortex	intra	rs798491;rs798490;rs798489;rs33991430;rs798488;rs798487;rs798486;rs798485;rs368699386;rs71026552;rs11420712;rs1182208	NA	0
FA	4	7:2760000-2770000	7:2860000-2870000	4.26011e-17	HiC	Giusti-Rodriguez_et_al_2019	Adult_Cortex	intra	rs798552;rs798551;rs798550;rs798548;rs798547;7:2761349_CA_C;rs798546;rs798545;7:2762764_AAAG_A;rs798544;rs798540;rs78018097;rs798536	NA	0
FA	4	7:2800000-2810000	7:2860000-2870000	1.17932e-27	HiC	Giusti-Rodriguez_et_al_2019	Adult_Cortex	intra	rs798491;rs798490;rs798489;rs33991430;rs798488;rs798487;rs798486;rs798485;rs368699386;rs71026552;rs11420712;rs1182208	NA	0
FA	4	7:2800000-2810000	7:2900000-2910000	3.71158e-57	HiC	Giusti-Rodriguez_et_al_2019	Adult_Cortex	intra	rs798491;rs798490;rs798489;rs33991430;rs798488;rs798487;rs798486;rs798485;rs368699386;rs71026552;rs11420712;rs1182208	NA	0
FA	4	7:2840000-2850000	7:2900000-2910000	3.44601e-17	HiC	Giusti-Rodriguez_et_al_2019	Adult_Cortex	intra	rs2644312;rs2533882	NA	0
FA	4	7:2860000-2870000	7:2900000-2910000	3.07077e-13	HiC	Giusti-Rodriguez_et_al_2019	Adult_Cortex	intra	rs1182199;rs1182198;rs2158694;rs2107964;rs1636264;rs1713919;rs3837080;rs1182189;rs1182188	NA	0
FA	4	7:2800000-2810000	7:2910000-2920000	1.50852e-16	HiC	Giusti-Rodriguez_et_al_2019	Adult_Cortex	intra	rs798491;rs798490;rs798489;rs33991430;rs798488;rs798487;rs798486;rs798485;rs368699386;rs71026552;rs11420712;rs1182208	NA	0
FA	4	7:2760000-2770000	7:3330000-3340000	1.21409e-13	HiC	Giusti-Rodriguez_et_al_2019	Adult_Cortex	intra	rs798552;rs798551;rs798550;rs798548;rs798547;7:2761349_CA_C;rs798546;rs798545;7:2762764_AAAG_A;rs798544;rs798540;rs78018097;rs798536	NA	0
FA	4	7:2800000-2810000	7:3330000-3340000	2.17642e-28	HiC	Giusti-Rodriguez_et_al_2019	Adult_Cortex	intra	rs798491;rs798490;rs798489;rs33991430;rs798488;rs798487;rs798486;rs798485;rs368699386;rs71026552;rs11420712;rs1182208	NA	0
FA	4	7:2840000-2850000	7:3330000-3340000	2.2906e-14	HiC	Giusti-Rodriguez_et_al_2019	Adult_Cortex	intra	rs2644312;rs2533882	NA	0
FA	4	7:2900000-2910000	7:3330000-3340000	9.35248e-54	HiC	Giusti-Rodriguez_et_al_2019	Adult_Cortex	intra	rs2533889;rs562439614;rs1182155;rs1182151	NA	0
FA	4	7:2910000-2920000	7:3330000-3340000	1.24971e-17	HiC	Giusti-Rodriguez_et_al_2019	Adult_Cortex	intra	rs1182143	NA	0
FA	4	7:2900000-2910000	7:3340000-3350000	1.08152e-13	HiC	Giusti-Rodriguez_et_al_2019	Adult_Cortex	intra	rs2533889;rs562439614;rs1182155;rs1182151	ENSG00000146555	1
FA	4	7:2900000-2910000	7:4170000-4180000	1.17687e-15	HiC	Giusti-Rodriguez_et_al_2019	Adult_Cortex	intra	rs2533889;rs562439614;rs1182155;rs1182151	NA	0
FA	4	7:2910000-2920000	7:4170000-4180000	1.70612e-12	HiC	Giusti-Rodriguez_et_al_2019	Adult_Cortex	intra	rs1182143	NA	0
FA	4	7:2900000-2910000	7:4260000-4270000	6.40062e-13	HiC	Giusti-Rodriguez_et_al_2019	Adult_Cortex	intra	rs2533889;rs562439614;rs1182155;rs1182151	NA	0
FA	4	7:2800000-2810000	7:4500000-4510000	7.75848e-18	HiC	Giusti-Rodriguez_et_al_2019	Adult_Cortex	intra	rs798491;rs798490;rs798489;rs33991430;rs798488;rs798487;rs798486;rs798485;rs368699386;rs71026552;rs11420712;rs1182208	NA	0
FA	4	7:2840000-2850000	7:4500000-4510000	3.50227e-14	HiC	Giusti-Rodriguez_et_al_2019	Adult_Cortex	intra	rs2644312;rs2533882	NA	0
FA	4	7:2800000-2810000	7:4640000-4650000	5.73564e-28	HiC	Giusti-Rodriguez_et_al_2019	Adult_Cortex	intra	rs798491;rs798490;rs798489;rs33991430;rs798488;rs798487;rs798486;rs798485;rs368699386;rs71026552;rs11420712;rs1182208	NA	0
FA	4	7:2840000-2850000	7:4640000-4650000	1.2383e-11	HiC	Giusti-Rodriguez_et_al_2019	Adult_Cortex	intra	rs2644312;rs2533882	NA	0
FA	4	7:2880000-2890000	7:4640000-4650000	1.69297e-12	HiC	Giusti-Rodriguez_et_al_2019	Adult_Cortex	intra	rs577734383;7:2881739_AGGAAG_A;rs1636247;rs1636248;rs1713921;rs2533877;rs2527677;rs2533875;rs2533872;rs2533871;rs2644300;rs1639040;rs1636249;rs1636250;rs1636251;rs369896450;rs67114848;rs1636252;rs1639036;rs1636253;rs1639034;rs2533870;rs2679259;rs1636254;rs12700373;rs13241955;rs12700374;rs10950906;rs2533868;rs2533867;rs2644281;rs11973498;rs71522301;rs13230995;rs2644286;rs1614791;rs2644309;7:288994…	NA	0
FA	4	7:2800000-2810000	7:4670000-4680000	5.4141e-23	HiC	Giusti-Rodriguez_et_al_2019	Adult_Cortex	intra	rs798491;rs798490;rs798489;rs33991430;rs798488;rs798487;rs798486;rs798485;rs368699386;rs71026552;rs11420712;rs1182208	NA	0
FA	4	7:2800000-2810000	7:4690000-4700000	2.43494e-13	HiC	Giusti-Rodriguez_et_al_2019	Adult_Cortex	intra	rs798491;rs798490;rs798489;rs33991430;rs798488;rs798487;rs798486;rs798485;rs368699386;rs71026552;rs11420712;rs1182208	NA	0
FA	4	7:2800000-2810000	7:4710000-4720000	4.42052e-17	HiC	Giusti-Rodriguez_et_al_2019	Adult_Cortex	intra	rs798491;rs798490;rs798489;rs33991430;rs798488;rs798487;rs798486;rs798485;rs368699386;rs71026552;rs11420712;rs1182208	NA	0
FA	4	7:2900000-2910000	7:4710000-4720000	5.69475e-29	HiC	Giusti-Rodriguez_et_al_2019	Adult_Cortex	intra	rs2533889;rs562439614;rs1182155;rs1182151	NA	0
FA	4	7:2800000-2810000	7:4720000-4730000	4.42052e-17	HiC	Giusti-Rodriguez_et_al_2019	Adult_Cortex	intra	rs798491;rs798490;rs798489;rs33991430;rs798488;rs798487;rs798486;rs798485;rs368699386;rs71026552;rs11420712;rs1182208	NA	0
FA	4	7:2900000-2910000	7:4720000-4730000	1.73074e-17	HiC	Giusti-Rodriguez_et_al_2019	Adult_Cortex	intra	rs2533889;rs562439614;rs1182155;rs1182151	NA	0
FA	4	7:2800000-2810000	7:4730000-4740000	2.55115e-18	HiC	Giusti-Rodriguez_et_al_2019	Adult_Cortex	intra	rs798491;rs798490;rs798489;rs33991430;rs798488;rs798487;rs798486;rs798485;rs368699386;rs71026552;rs11420712;rs1182208	NA	0
FA	4	7:2800000-2810000	7:4760000-4770000	7.36233e-21	HiC	Giusti-Rodriguez_et_al_2019	Adult_Cortex	intra	rs798491;rs798490;rs798489;rs33991430;rs798488;rs798487;rs798486;rs798485;rs368699386;rs71026552;rs11420712;rs1182208	NA	0
FA	4	7:2800000-2810000	7:4780000-4790000	4.68606e-36	HiC	Giusti-Rodriguez_et_al_2019	Adult_Cortex	intra	rs798491;rs798490;rs798489;rs33991430;rs798488;rs798487;rs798486;rs798485;rs368699386;rs71026552;rs11420712;rs1182208	NA	0
FA	4	7:2840000-2850000	7:4780000-4790000	3.69732e-22	HiC	Giusti-Rodriguez_et_al_2019	Adult_Cortex	intra	rs2644312;rs2533882	NA	0
FA	4	7:2900000-2910000	7:4780000-4790000	6.61035e-57	HiC	Giusti-Rodriguez_et_al_2019	Adult_Cortex	intra	rs2533889;rs562439614;rs1182155;rs1182151	NA	0
FA	4	7:2900000-2910000	7:4800000-4810000	9.61113e-21	HiC	Giusti-Rodriguez_et_al_2019	Adult_Cortex	intra	rs2533889;rs562439614;rs1182155;rs1182151	NA	0
FA	4	7:2900000-2910000	7:4870000-4880000	2.32546e-12	HiC	Giusti-Rodriguez_et_al_2019	Adult_Cortex	intra	rs2533889;rs562439614;rs1182155;rs1182151	NA	0
FA	5	9:113660000-113670000	9:113760000-113770000	1.07401e-12	HiC	Giusti-Rodriguez_et_al_2019	Adult_Cortex	intra	rs10980623;rs10980624;rs4978966;rs1007000;rs7873106;rs140589730;rs72764225;rs2182578;rs1409684;rs1409682;rs568073138;rs2418117	NA	0
FA	5	9:113670000-113680000	9:113760000-113770000	7.75877e-26	HiC	Giusti-Rodriguez_et_al_2019	Adult_Cortex	intra	rs10980628;rs10817109;rs10759474;rs72748146;rs72748148;rs72748150;rs55705257;rs56302512	NA	0
FA	5	9:113730000-113740000	9:113760000-113770000	5.195e-64	HiC	Giusti-Rodriguez_et_al_2019	Adult_Cortex	intra	rs10465128	NA	0
FA	5	9:113670000-113680000	9:113790000-113800000	2.30111e-24	HiC	Giusti-Rodriguez_et_al_2019	Adult_Cortex	intra	rs10980628;rs10817109;rs10759474;rs72748146;rs72748148;rs72748150;rs55705257;rs56302512	NA	0
FA	5	9:113730000-113740000	9:113790000-113800000	4.93962e-22	HiC	Giusti-Rodriguez_et_al_2019	Adult_Cortex	intra	rs10465128	NA	0
FA	5	9:113660000-113670000	9:113800000-113810000	3.85132e-25	HiC	Giusti-Rodriguez_et_al_2019	Adult_Cortex	intra	rs10980623;rs10980624;rs4978966;rs1007000;rs7873106;rs140589730;rs72764225;rs2182578;rs1409684;rs1409682;rs568073138;rs2418117	ENSG00000198121	1
FA	5	9:113670000-113680000	9:113800000-113810000	1.96475e-17	HiC	Giusti-Rodriguez_et_al_2019	Adult_Cortex	intra	rs10980628;rs10817109;rs10759474;rs72748146;rs72748148;rs72748150;rs55705257;rs56302512	ENSG00000198121	1
FA	5	9:113730000-113740000	9:113800000-113810000	6.50236e-29	HiC	Giusti-Rodriguez_et_al_2019	Adult_Cortex	intra	rs10465128	ENSG00000198121	1
FA	5	9:113670000-113680000	9:114280000-114290000	1.85735e-15	HiC	Giusti-Rodriguez_et_al_2019	Adult_Cortex	intra	rs10980628;rs10817109;rs10759474;rs72748146;rs72748148;rs72748150;rs55705257;rs56302512	ENSG00000173258	1
FA	5	9:113670000-113680000	9:115640000-115650000	3.73128e-12	HiC	Giusti-Rodriguez_et_al_2019	Adult_Cortex	intra	rs10980628;rs10817109;rs10759474;rs72748146;rs72748148;rs72748150;rs55705257;rs56302512	NA	0
FA	6	10:21780000-21790000	10:21810000-21820000	1.36434e-27	HiC	Giusti-Rodriguez_et_al_2019	Adult_Cortex	intra	10:21780780_GA_G;rs5011832;rs12770228;rs35106872	ENSG00000180592	1
FA	6	10:21790000-21800000	10:21810000-21820000	6.59668e-36	HiC	Giusti-Rodriguez_et_al_2019	Adult_Cortex	intra	rs12357321;rs11012725;rs11012726;rs138844120;rs12256551	ENSG00000180592	1
FA	6	10:21780000-21790000	10:22020000-22030000	4.13101e-33	HiC	Giusti-Rodriguez_et_al_2019	Adult_Cortex	intra	10:21780780_GA_G;rs5011832;rs12770228;rs35106872	NA	0
FA	6	10:21790000-21800000	10:22020000-22030000	2.76776e-25	HiC	Giusti-Rodriguez_et_al_2019	Adult_Cortex	intra	rs12357321;rs11012725;rs11012726;rs138844120;rs12256551	NA	0
FA	6	10:21810000-21820000	10:22020000-22030000	1.08876e-41	HiC	Giusti-Rodriguez_et_al_2019	Adult_Cortex	intra	rs11012730;rs12253527	NA	0
FA	6	10:21810000-21820000	10:22260000-22270000	1.00396e-30	HiC	Giusti-Rodriguez_et_al_2019	Adult_Cortex	intra	rs11012730;rs12253527	NA	0
FA	6	10:21810000-21820000	10:22270000-22280000	4.37169e-20	HiC	Giusti-Rodriguez_et_al_2019	Adult_Cortex	intra	rs11012730;rs12253527	NA	0
FA	6	10:21810000-21820000	10:22280000-22290000	2.00568e-12	HiC	Giusti-Rodriguez_et_al_2019	Adult_Cortex	intra	rs11012730;rs12253527	NA	0
FA	6	10:21810000-21820000	10:22530000-22540000	3.53052e-22	HiC	Giusti-Rodriguez_et_al_2019	Adult_Cortex	intra	rs11012730;rs12253527	NA	0
FA	6	10:21810000-21820000	10:22540000-22550000	1.21476e-12	HiC	Giusti-Rodriguez_et_al_2019	Adult_Cortex	intra	rs11012730;rs12253527	NA	0
FA	6	10:21780000-21790000	10:22600000-22610000	2.53198e-16	HiC	Giusti-Rodriguez_et_al_2019	Adult_Cortex	intra	10:21780780_GA_G;rs5011832;rs12770228;rs35106872	ENSG00000148444:ENSG00000269897:ENSG00000168283	1
FA	6	10:21810000-21820000	10:22600000-22610000	2.42512e-61	HiC	Giusti-Rodriguez_et_al_2019	Adult_Cortex	intra	rs11012730;rs12253527	ENSG00000148444:ENSG00000269897:ENSG00000168283	1
FA	6	10:22020000-22030000	10:22600000-22610000	4.05575e-20	HiC	Giusti-Rodriguez_et_al_2019	Adult_Cortex	intra	rs2050905	ENSG00000148444:ENSG00000269897:ENSG00000168283	1
FA	6	10:22270000-22280000	10:22600000-22610000	4.82132e-21	HiC	Giusti-Rodriguez_et_al_2019	Adult_Cortex	intra	rs10764328;rs7075508;rs7096658;rs11012840;rs4146689;rs4748775;rs4748776;rs4748777;rs4748778	ENSG00000148444:ENSG00000269897:ENSG00000168283	1
FA	6	10:22280000-22290000	10:22600000-22610000	3.97136e-14	HiC	Giusti-Rodriguez_et_al_2019	Adult_Cortex	intra	rs6650129;rs6650130;rs111841386;rs7089656;rs4364959;rs10764330;rs10828283;rs12571634;rs4748779	ENSG00000148444:ENSG00000269897:ENSG00000168283	1
FA	6	10:21810000-21820000	10:22610000-22620000	1.1826e-34	HiC	Giusti-Rodriguez_et_al_2019	Adult_Cortex	intra	rs11012730;rs12253527	ENSG00000168283	1
FA	6	10:21780000-21790000	10:22620000-22630000	1.39259e-14	HiC	Giusti-Rodriguez_et_al_2019	Adult_Cortex	intra	10:21780780_GA_G;rs5011832;rs12770228;rs35106872	NA	0
FA	6	10:21790000-21800000	10:22620000-22630000	2.03603e-17	HiC	Giusti-Rodriguez_et_al_2019	Adult_Cortex	intra	rs12357321;rs11012725;rs11012726;rs138844120;rs12256551	NA	0
FA	6	10:21810000-21820000	10:22620000-22630000	4.74338e-98	HiC	Giusti-Rodriguez_et_al_2019	Adult_Cortex	intra	rs11012730;rs12253527	NA	0
FA	6	10:21810000-21820000	10:22630000-22640000	1.83817e-13	HiC	Giusti-Rodriguez_et_al_2019	Adult_Cortex	intra	rs11012730;rs12253527	ENSG00000077327	1
FA	6	10:21810000-21820000	10:22760000-22770000	1.38183e-17	HiC	Giusti-Rodriguez_et_al_2019	Adult_Cortex	intra	rs11012730;rs12253527	NA	0
FA	6	10:21810000-21820000	10:22870000-22880000	5.58447e-23	HiC	Giusti-Rodriguez_et_al_2019	Adult_Cortex	intra	rs11012730;rs12253527	NA	0
FA	6	10:21810000-21820000	10:22910000-22920000	8.85926e-18	HiC	Giusti-Rodriguez_et_al_2019	Adult_Cortex	intra	rs11012730;rs12253527	NA	0
FA	6	10:21810000-21820000	10:22980000-22990000	4.80309e-14	HiC	Giusti-Rodriguez_et_al_2019	Adult_Cortex	intra	rs11012730;rs12253527	NA	0
FA	6	10:21810000-21820000	10:23040000-23050000	1.72387e-16	HiC	Giusti-Rodriguez_et_al_2019	Adult_Cortex	intra	rs11012730;rs12253527	NA	0
FA	6	10:21810000-21820000	10:23060000-23070000	1.56416e-15	HiC	Giusti-Rodriguez_et_al_2019	Adult_Cortex	intra	rs11012730;rs12253527	NA	0
FA	6	10:21810000-21820000	10:23090000-23100000	8.92284e-17	HiC	Giusti-Rodriguez_et_al_2019	Adult_Cortex	intra	rs11012730;rs12253527	NA	0
FA	6	10:21810000-21820000	10:23160000-23170000	5.67997e-15	HiC	Giusti-Rodriguez_et_al_2019	Adult_Cortex	intra	rs11012730;rs12253527	NA	0
FA	6	10:21780000-21790000	10:23260000-23270000	2.33449e-12	HiC	Giusti-Rodriguez_et_al_2019	Adult_Cortex	intra	10:21780780_GA_G;rs5011832;rs12770228;rs35106872	NA	0
FA	6	10:21790000-21800000	10:23260000-23270000	2.54644e-12	HiC	Giusti-Rodriguez_et_al_2019	Adult_Cortex	intra	rs12357321;rs11012725;rs11012726;rs138844120;rs12256551	NA	0
FA	6	10:21810000-21820000	10:23260000-23270000	3.66693e-31	HiC	Giusti-Rodriguez_et_al_2019	Adult_Cortex	intra	rs11012730;rs12253527	NA	0
FA	6	10:21810000-21820000	10:23270000-23280000	1.04904e-40	HiC	Giusti-Rodriguez_et_al_2019	Adult_Cortex	intra	rs11012730;rs12253527	NA	0
FA	6	10:21810000-21820000	10:23320000-23330000	2.66691e-20	HiC	Giusti-Rodriguez_et_al_2019	Adult_Cortex	intra	rs11012730;rs12253527	NA	0
FA	8	12:106480000-106490000	12:106500000-106510000	1.04579e-40	HiC	Giusti-Rodriguez_et_al_2019	Adult_Cortex	intra	rs1978730	NA	0
FA	9	14:91980000-91990000	14:92030000-92040000	4.58116e-12	HiC	Giusti-Rodriguez_et_al_2019	Adult_Cortex	intra	rs34255419;rs11160010;rs11625512	NA	0
FA	9	14:92030000-92040000	14:92310000-92320000	3.00129e-13	HiC	Giusti-Rodriguez_et_al_2019	Adult_Cortex	intra	rs9743848;rs2984147;rs1743071;rs5024583;rs12437011	NA	0
FA	9	14:91970000-91980000	14:92380000-92390000	2.60814e-17	HiC	Giusti-Rodriguez_et_al_2019	Adult_Cortex	intra	rs56129603;14:91970514_GA_G;rs7143394;rs7143962;rs34550383;rs10498627;rs11627113;rs2025067;14:91973702_GTATATATACTATAAT_G;rs10137283;rs117185639;rs775355313;rs35144173	NA	0
FA	9	14:91980000-91990000	14:92380000-92390000	3.95116e-17	HiC	Giusti-Rodriguez_et_al_2019	Adult_Cortex	intra	rs34255419;rs11160010;rs11625512	NA	0
FA	9	14:91980000-91990000	14:92590000-92600000	1.65261e-11	HiC	Giusti-Rodriguez_et_al_2019	Adult_Cortex	intra	rs34255419;rs11160010;rs11625512	NA	0
FA	4	7:2760000-2770000	7:2600000-2610000	3.17753e-21	HiC	Giusti-Rodriguez_et_al_2019	Adult_Cortex	intra	rs798552;rs798551;rs798550;rs798548;rs798547;7:2761349_CA_C;rs798546;rs798545;7:2762764_AAAG_A;rs798544;rs798540;rs78018097;rs798536	NA	0
FA	4	7:2760000-2770000	7:2730000-2740000	6.3379e-13	HiC	Giusti-Rodriguez_et_al_2019	Adult_Cortex	intra	rs798552;rs798551;rs798550;rs798548;rs798547;7:2761349_CA_C;rs798546;rs798545;7:2762764_AAAG_A;rs798544;rs798540;rs78018097;rs798536	NA	0
FA	4	7:2800000-2810000	7:2600000-2610000	3.14622e-16	HiC	Giusti-Rodriguez_et_al_2019	Adult_Cortex	intra	rs798491;rs798490;rs798489;rs33991430;rs798488;rs798487;rs798486;rs798485;rs368699386;rs71026552;rs11420712;rs1182208	NA	0
FA	4	7:2800000-2810000	7:2640000-2650000	1.27695e-13	HiC	Giusti-Rodriguez_et_al_2019	Adult_Cortex	intra	rs798491;rs798490;rs798489;rs33991430;rs798488;rs798487;rs798486;rs798485;rs368699386;rs71026552;rs11420712;rs1182208	NA	0
FA	4	7:2800000-2810000	7:2670000-2680000	2.96755e-17	HiC	Giusti-Rodriguez_et_al_2019	Adult_Cortex	intra	rs798491;rs798490;rs798489;rs33991430;rs798488;rs798487;rs798486;rs798485;rs368699386;rs71026552;rs11420712;rs1182208	ENSG00000136295	1
FA	4	7:2800000-2810000	7:2730000-2740000	1.58357e-33	HiC	Giusti-Rodriguez_et_al_2019	Adult_Cortex	intra	rs798491;rs798490;rs798489;rs33991430;rs798488;rs798487;rs798486;rs798485;rs368699386;rs71026552;rs11420712;rs1182208	NA	0
FA	4	7:2800000-2810000	7:2740000-2750000	6.32879e-16	HiC	Giusti-Rodriguez_et_al_2019	Adult_Cortex	intra	rs798491;rs798490;rs798489;rs33991430;rs798488;rs798487;rs798486;rs798485;rs368699386;rs71026552;rs11420712;rs1182208	NA	0
FA	4	7:2800000-2810000	7:2760000-2770000	2.8075e-83	HiC	Giusti-Rodriguez_et_al_2019	Adult_Cortex	intra	rs798491;rs798490;rs798489;rs33991430;rs798488;rs798487;rs798486;rs798485;rs368699386;rs71026552;rs11420712;rs1182208	NA	0
FA	4	7:2800000-2810000	7:2770000-2780000	2.78197e-48	HiC	Giusti-Rodriguez_et_al_2019	Adult_Cortex	intra	rs798491;rs798490;rs798489;rs33991430;rs798488;rs798487;rs798486;rs798485;rs368699386;rs71026552;rs11420712;rs1182208	NA	0
FA	4	7:2830000-2840000	7:2800000-2810000	1.51161e-14	HiC	Giusti-Rodriguez_et_al_2019	Adult_Cortex	intra	rs2533884	NA	0
FA	4	7:2840000-2850000	7:2760000-2770000	6.93876e-29	HiC	Giusti-Rodriguez_et_al_2019	Adult_Cortex	intra	rs2644312;rs2533882	NA	0
FA	4	7:2840000-2850000	7:2800000-2810000	2.34488e-62	HiC	Giusti-Rodriguez_et_al_2019	Adult_Cortex	intra	rs2644312;rs2533882	NA	0
FA	4	7:2860000-2870000	7:2760000-2770000	4.26011e-17	HiC	Giusti-Rodriguez_et_al_2019	Adult_Cortex	intra	rs1182199;rs1182198;rs2158694;rs2107964;rs1636264;rs1713919;rs3837080;rs1182189;rs1182188	NA	0
FA	4	7:2860000-2870000	7:2800000-2810000	1.17932e-27	HiC	Giusti-Rodriguez_et_al_2019	Adult_Cortex	intra	rs1182199;rs1182198;rs2158694;rs2107964;rs1636264;rs1713919;rs3837080;rs1182189;rs1182188	NA	0
FA	4	7:2900000-2910000	7:2730000-2740000	1.1628e-14	HiC	Giusti-Rodriguez_et_al_2019	Adult_Cortex	intra	rs2533889;rs562439614;rs1182155;rs1182151	NA	0
FA	4	7:2900000-2910000	7:2800000-2810000	3.71158e-57	HiC	Giusti-Rodriguez_et_al_2019	Adult_Cortex	intra	rs2533889;rs562439614;rs1182155;rs1182151	NA	0
FA	4	7:2900000-2910000	7:2840000-2850000	3.44601e-17	HiC	Giusti-Rodriguez_et_al_2019	Adult_Cortex	intra	rs2533889;rs562439614;rs1182155;rs1182151	NA	0
FA	4	7:2900000-2910000	7:2860000-2870000	3.07077e-13	HiC	Giusti-Rodriguez_et_al_2019	Adult_Cortex	intra	rs2533889;rs562439614;rs1182155;rs1182151	NA	0
FA	4	7:2910000-2920000	7:2800000-2810000	1.50852e-16	HiC	Giusti-Rodriguez_et_al_2019	Adult_Cortex	intra	rs1182143	NA	0
FA	6	10:21810000-21820000	10:21780000-21790000	1.36434e-27	HiC	Giusti-Rodriguez_et_al_2019	Adult_Cortex	intra	rs11012730;rs12253527	ENSG00000204682	1
FA	6	10:21810000-21820000	10:21790000-21800000	6.59668e-36	HiC	Giusti-Rodriguez_et_al_2019	Adult_Cortex	intra	rs11012730;rs12253527	NA	0
FA	6	10:22020000-22030000	10:21780000-21790000	4.13101e-33	HiC	Giusti-Rodriguez_et_al_2019	Adult_Cortex	intra	rs2050905	ENSG00000204682	1
FA	6	10:22020000-22030000	10:21790000-21800000	2.76776e-25	HiC	Giusti-Rodriguez_et_al_2019	Adult_Cortex	intra	rs2050905	NA	0
FA	6	10:22020000-22030000	10:21810000-21820000	1.08876e-41	HiC	Giusti-Rodriguez_et_al_2019	Adult_Cortex	intra	rs2050905	ENSG00000180592	1
FA	6	10:22260000-22270000	10:21810000-21820000	1.00396e-30	HiC	Giusti-Rodriguez_et_al_2019	Adult_Cortex	intra	rs2807971;rs11383931;rs10740997	ENSG00000180592	1
FA	6	10:22270000-22280000	10:21810000-21820000	4.37169e-20	HiC	Giusti-Rodriguez_et_al_2019	Adult_Cortex	intra	rs10764328;rs7075508;rs7096658;rs11012840;rs4146689;rs4748775;rs4748776;rs4748777;rs4748778	ENSG00000180592	1
FA	6	10:22280000-22290000	10:21810000-21820000	2.00568e-12	HiC	Giusti-Rodriguez_et_al_2019	Adult_Cortex	intra	rs6650129;rs6650130;rs111841386;rs7089656;rs4364959;rs10764330;rs10828283;rs12571634;rs4748779	ENSG00000180592	1
FA	8	12:106480000-106490000	12:106130000-106140000	8.47667e-15	HiC	Giusti-Rodriguez_et_al_2019	Adult_Cortex	intra	rs1978730	NA	0
FA	8	12:106480000-106490000	12:106140000-106150000	7.81908e-14	HiC	Giusti-Rodriguez_et_al_2019	Adult_Cortex	intra	rs1978730	NA	0
FA	8	12:106480000-106490000	12:106240000-106250000	2.79295e-16	HiC	Giusti-Rodriguez_et_al_2019	Adult_Cortex	intra	rs1978730	NA	0
FA	8	12:106480000-106490000	12:106350000-106360000	2.05714e-29	HiC	Giusti-Rodriguez_et_al_2019	Adult_Cortex	intra	rs1978730	NA	0
FA	8	12:106480000-106490000	12:106400000-106410000	1.54409e-21	HiC	Giusti-Rodriguez_et_al_2019	Adult_Cortex	intra	rs1978730	NA	0
FA	9	14:91880000-91890000	14:91850000-91860000	1.61084e-12	HiC	Giusti-Rodriguez_et_al_2019	Adult_Cortex	intra	rs1285841;rs55908633;14:91881720_TA_T;rs941760;rs1815237;rs3742654;rs1285847	NA	0
FA	9	14:92030000-92040000	14:91980000-91990000	4.58116e-12	HiC	Giusti-Rodriguez_et_al_2019	Adult_Cortex	intra	rs9743848;rs2984147;rs1743071;rs5024583;rs12437011	NA	0
FA	4	7:2770000-2780000	7:2800000-2810000	2.36248e-13	HiC	Giusti-Rodriguez_et_al_2019	Fetal_Cortex	intra	rs798528;rs798526;rs798518;rs34320599	NA	0
FA	4	7:2800000-2810000	7:2840000-2850000	6.28025e-85	HiC	Giusti-Rodriguez_et_al_2019	Fetal_Cortex	intra	rs798491;rs798490;rs798489;rs33991430;rs798488;rs798487;rs798486;rs798485;rs368699386;rs71026552;rs11420712;rs1182208	NA	0
FA	4	7:2800000-2810000	7:2860000-2870000	1.24106e-12	HiC	Giusti-Rodriguez_et_al_2019	Fetal_Cortex	intra	rs798491;rs798490;rs798489;rs33991430;rs798488;rs798487;rs798486;rs798485;rs368699386;rs71026552;rs11420712;rs1182208	NA	0
FA	4	7:2840000-2850000	7:2860000-2870000	1.38348e-17	HiC	Giusti-Rodriguez_et_al_2019	Fetal_Cortex	intra	rs2644312;rs2533882	NA	0
FA	4	7:2800000-2810000	7:2960000-2970000	6.58406e-12	HiC	Giusti-Rodriguez_et_al_2019	Fetal_Cortex	intra	rs798491;rs798490;rs798489;rs33991430;rs798488;rs798487;rs798486;rs798485;rs368699386;rs71026552;rs11420712;rs1182208	NA	0
FA	4	7:2910000-2920000	7:2960000-2970000	4.71807e-16	HiC	Giusti-Rodriguez_et_al_2019	Fetal_Cortex	intra	rs1182143	NA	0
FA	4	7:2800000-2810000	7:3330000-3340000	4.28366e-14	HiC	Giusti-Rodriguez_et_al_2019	Fetal_Cortex	intra	rs798491;rs798490;rs798489;rs33991430;rs798488;rs798487;rs798486;rs798485;rs368699386;rs71026552;rs11420712;rs1182208	NA	0
FA	4	7:2840000-2850000	7:3330000-3340000	3.93722e-19	HiC	Giusti-Rodriguez_et_al_2019	Fetal_Cortex	intra	rs2644312;rs2533882	NA	0
FA	4	7:2910000-2920000	7:3330000-3340000	3.07503e-29	HiC	Giusti-Rodriguez_et_al_2019	Fetal_Cortex	intra	rs1182143	NA	0
FA	4	7:2800000-2810000	7:3930000-3940000	6.85818e-12	HiC	Giusti-Rodriguez_et_al_2019	Fetal_Cortex	intra	rs798491;rs798490;rs798489;rs33991430;rs798488;rs798487;rs798486;rs798485;rs368699386;rs71026552;rs11420712;rs1182208	NA	0
FA	4	7:2800000-2810000	7:4310000-4320000	1.01732e-11	HiC	Giusti-Rodriguez_et_al_2019	Fetal_Cortex	intra	rs798491;rs798490;rs798489;rs33991430;rs798488;rs798487;rs798486;rs798485;rs368699386;rs71026552;rs11420712;rs1182208	NA	0
FA	4	7:2800000-2810000	7:4540000-4550000	6.51186e-40	HiC	Giusti-Rodriguez_et_al_2019	Fetal_Cortex	intra	rs798491;rs798490;rs798489;rs33991430;rs798488;rs798487;rs798486;rs798485;rs368699386;rs71026552;rs11420712;rs1182208	NA	0
FA	4	7:2860000-2870000	7:4540000-4550000	2.62625e-14	HiC	Giusti-Rodriguez_et_al_2019	Fetal_Cortex	intra	rs1182199;rs1182198;rs2158694;rs2107964;rs1636264;rs1713919;rs3837080;rs1182189;rs1182188	NA	0
FA	4	7:2800000-2810000	7:4640000-4650000	4.147e-31	HiC	Giusti-Rodriguez_et_al_2019	Fetal_Cortex	intra	rs798491;rs798490;rs798489;rs33991430;rs798488;rs798487;rs798486;rs798485;rs368699386;rs71026552;rs11420712;rs1182208	NA	0
FA	4	7:2800000-2810000	7:4670000-4680000	1.83424e-25	HiC	Giusti-Rodriguez_et_al_2019	Fetal_Cortex	intra	rs798491;rs798490;rs798489;rs33991430;rs798488;rs798487;rs798486;rs798485;rs368699386;rs71026552;rs11420712;rs1182208	NA	0
FA	4	7:2800000-2810000	7:4690000-4700000	1.22669e-13	HiC	Giusti-Rodriguez_et_al_2019	Fetal_Cortex	intra	rs798491;rs798490;rs798489;rs33991430;rs798488;rs798487;rs798486;rs798485;rs368699386;rs71026552;rs11420712;rs1182208	NA	0
FA	4	7:2800000-2810000	7:4710000-4720000	4.5459e-19	HiC	Giusti-Rodriguez_et_al_2019	Fetal_Cortex	intra	rs798491;rs798490;rs798489;rs33991430;rs798488;rs798487;rs798486;rs798485;rs368699386;rs71026552;rs11420712;rs1182208	NA	0
FA	4	7:2800000-2810000	7:4720000-4730000	4.45732e-18	HiC	Giusti-Rodriguez_et_al_2019	Fetal_Cortex	intra	rs798491;rs798490;rs798489;rs33991430;rs798488;rs798487;rs798486;rs798485;rs368699386;rs71026552;rs11420712;rs1182208	NA	0
FA	4	7:2840000-2850000	7:4720000-4730000	1.28008e-11	HiC	Giusti-Rodriguez_et_al_2019	Fetal_Cortex	intra	rs2644312;rs2533882	NA	0
FA	4	7:2800000-2810000	7:4760000-4770000	2.65769e-25	HiC	Giusti-Rodriguez_et_al_2019	Fetal_Cortex	intra	rs798491;rs798490;rs798489;rs33991430;rs798488;rs798487;rs798486;rs798485;rs368699386;rs71026552;rs11420712;rs1182208	NA	0
FA	4	7:2800000-2810000	7:4780000-4790000	1.0599e-61	HiC	Giusti-Rodriguez_et_al_2019	Fetal_Cortex	intra	rs798491;rs798490;rs798489;rs33991430;rs798488;rs798487;rs798486;rs798485;rs368699386;rs71026552;rs11420712;rs1182208	NA	0
FA	4	7:2800000-2810000	7:4800000-4810000	3.87051e-14	HiC	Giusti-Rodriguez_et_al_2019	Fetal_Cortex	intra	rs798491;rs798490;rs798489;rs33991430;rs798488;rs798487;rs798486;rs798485;rs368699386;rs71026552;rs11420712;rs1182208	NA	0
FA	5	9:113660000-113670000	9:113790000-113800000	4.64351e-13	HiC	Giusti-Rodriguez_et_al_2019	Fetal_Cortex	intra	rs10980623;rs10980624;rs4978966;rs1007000;rs7873106;rs140589730;rs72764225;rs2182578;rs1409684;rs1409682;rs568073138;rs2418117	NA	0
FA	5	9:113730000-113740000	9:113790000-113800000	1.0819e-12	HiC	Giusti-Rodriguez_et_al_2019	Fetal_Cortex	intra	rs10465128	NA	0
FA	5	9:113730000-113740000	9:113800000-113810000	1.11145e-15	HiC	Giusti-Rodriguez_et_al_2019	Fetal_Cortex	intra	rs10465128	ENSG00000198121	1
FA	5	9:113730000-113740000	9:114360000-114370000	2.18466e-13	HiC	Giusti-Rodriguez_et_al_2019	Fetal_Cortex	intra	rs10465128	ENSG00000106853	1
FA	6	10:21780000-21790000	10:21810000-21820000	8.81786e-65	HiC	Giusti-Rodriguez_et_al_2019	Fetal_Cortex	intra	10:21780780_GA_G;rs5011832;rs12770228;rs35106872	ENSG00000180592	1
FA	6	10:21790000-21800000	10:21810000-21820000	7.01798e-50	HiC	Giusti-Rodriguez_et_al_2019	Fetal_Cortex	intra	rs12357321;rs11012725;rs11012726;rs138844120;rs12256551	ENSG00000180592	1
FA	6	10:21780000-21790000	10:22020000-22030000	3.71883e-14	HiC	Giusti-Rodriguez_et_al_2019	Fetal_Cortex	intra	10:21780780_GA_G;rs5011832;rs12770228;rs35106872	NA	0
FA	6	10:21810000-21820000	10:22020000-22030000	2.47401e-46	HiC	Giusti-Rodriguez_et_al_2019	Fetal_Cortex	intra	rs11012730;rs12253527	NA	0
FA	6	10:21810000-21820000	10:22510000-22520000	7.20902e-33	HiC	Giusti-Rodriguez_et_al_2019	Fetal_Cortex	intra	rs11012730;rs12253527	NA	0
FA	6	10:21810000-21820000	10:22520000-22530000	1.98886e-20	HiC	Giusti-Rodriguez_et_al_2019	Fetal_Cortex	intra	rs11012730;rs12253527	NA	0
FA	6	10:21780000-21790000	10:22530000-22540000	6.82654e-22	HiC	Giusti-Rodriguez_et_al_2019	Fetal_Cortex	intra	10:21780780_GA_G;rs5011832;rs12770228;rs35106872	NA	0
FA	6	10:21790000-21800000	10:22530000-22540000	2.07085e-16	HiC	Giusti-Rodriguez_et_al_2019	Fetal_Cortex	intra	rs12357321;rs11012725;rs11012726;rs138844120;rs12256551	NA	0
FA	6	10:21810000-21820000	10:22530000-22540000	3.14197e-70	HiC	Giusti-Rodriguez_et_al_2019	Fetal_Cortex	intra	rs11012730;rs12253527	NA	0
FA	6	10:21780000-21790000	10:22540000-22550000	2.62934e-13	HiC	Giusti-Rodriguez_et_al_2019	Fetal_Cortex	intra	10:21780780_GA_G;rs5011832;rs12770228;rs35106872	NA	0
FA	6	10:21810000-21820000	10:22540000-22550000	3.02798e-58	HiC	Giusti-Rodriguez_et_al_2019	Fetal_Cortex	intra	rs11012730;rs12253527	NA	0
FA	6	10:21780000-21790000	10:22600000-22610000	2.63852e-46	HiC	Giusti-Rodriguez_et_al_2019	Fetal_Cortex	intra	10:21780780_GA_G;rs5011832;rs12770228;rs35106872	ENSG00000148444:ENSG00000269897:ENSG00000168283	1
FA	6	10:21790000-21800000	10:22600000-22610000	1.17986e-42	HiC	Giusti-Rodriguez_et_al_2019	Fetal_Cortex	intra	rs12357321;rs11012725;rs11012726;rs138844120;rs12256551	ENSG00000148444:ENSG00000269897:ENSG00000168283	1
FA	6	10:21810000-21820000	10:22600000-22610000	8.21572e-156	HiC	Giusti-Rodriguez_et_al_2019	Fetal_Cortex	intra	rs11012730;rs12253527	ENSG00000148444:ENSG00000269897:ENSG00000168283	1
FA	6	10:22020000-22030000	10:22600000-22610000	5.43765e-13	HiC	Giusti-Rodriguez_et_al_2019	Fetal_Cortex	intra	rs2050905	ENSG00000148444:ENSG00000269897:ENSG00000168283	1
FA	6	10:21780000-21790000	10:22610000-22620000	3.3749e-19	HiC	Giusti-Rodriguez_et_al_2019	Fetal_Cortex	intra	10:21780780_GA_G;rs5011832;rs12770228;rs35106872	ENSG00000168283	1
FA	6	10:21790000-21800000	10:22610000-22620000	3.04308e-12	HiC	Giusti-Rodriguez_et_al_2019	Fetal_Cortex	intra	rs12357321;rs11012725;rs11012726;rs138844120;rs12256551	ENSG00000168283	1
FA	6	10:21810000-21820000	10:22610000-22620000	2.64086e-109	HiC	Giusti-Rodriguez_et_al_2019	Fetal_Cortex	intra	rs11012730;rs12253527	ENSG00000168283	1
FA	6	10:21780000-21790000	10:22620000-22630000	1.72867e-95	HiC	Giusti-Rodriguez_et_al_2019	Fetal_Cortex	intra	10:21780780_GA_G;rs5011832;rs12770228;rs35106872	NA	0
FA	6	10:21790000-21800000	10:22620000-22630000	1.18237e-89	HiC	Giusti-Rodriguez_et_al_2019	Fetal_Cortex	intra	rs12357321;rs11012725;rs11012726;rs138844120;rs12256551	NA	0
FA	6	10:21800000-21810000	10:22620000-22630000	7.12118e-22	HiC	Giusti-Rodriguez_et_al_2019	Fetal_Cortex	intra	rs370354743;rs946711	NA	0
FA	6	10:21810000-21820000	10:22620000-22630000	0	HiC	Giusti-Rodriguez_et_al_2019	Fetal_Cortex	intra	rs11012730;rs12253527	NA	0
FA	6	10:21780000-21790000	10:22630000-22640000	3.26058e-23	HiC	Giusti-Rodriguez_et_al_2019	Fetal_Cortex	intra	10:21780780_GA_G;rs5011832;rs12770228;rs35106872	ENSG00000077327	1
FA	6	10:21790000-21800000	10:22630000-22640000	1.29357e-11	HiC	Giusti-Rodriguez_et_al_2019	Fetal_Cortex	intra	rs12357321;rs11012725;rs11012726;rs138844120;rs12256551	ENSG00000077327	1
FA	6	10:21810000-21820000	10:22630000-22640000	5.95283e-88	HiC	Giusti-Rodriguez_et_al_2019	Fetal_Cortex	intra	rs11012730;rs12253527	ENSG00000077327	1
FA	6	10:21810000-21820000	10:22720000-22730000	2.11018e-16	HiC	Giusti-Rodriguez_et_al_2019	Fetal_Cortex	intra	rs11012730;rs12253527	NA	0
FA	6	10:21810000-21820000	10:22750000-22760000	4.88597e-14	HiC	Giusti-Rodriguez_et_al_2019	Fetal_Cortex	intra	rs11012730;rs12253527	NA	0
FA	6	10:21780000-21790000	10:22760000-22770000	7.07607e-19	HiC	Giusti-Rodriguez_et_al_2019	Fetal_Cortex	intra	10:21780780_GA_G;rs5011832;rs12770228;rs35106872	NA	0
FA	6	10:21790000-21800000	10:22760000-22770000	1.5461e-44	HiC	Giusti-Rodriguez_et_al_2019	Fetal_Cortex	intra	rs12357321;rs11012725;rs11012726;rs138844120;rs12256551	NA	0
FA	6	10:21810000-21820000	10:22760000-22770000	3.91837e-69	HiC	Giusti-Rodriguez_et_al_2019	Fetal_Cortex	intra	rs11012730;rs12253527	NA	0
FA	6	10:21810000-21820000	10:22840000-22850000	2.79932e-24	HiC	Giusti-Rodriguez_et_al_2019	Fetal_Cortex	intra	rs11012730;rs12253527	NA	0
FA	6	10:21780000-21790000	10:22880000-22890000	1.04992e-11	HiC	Giusti-Rodriguez_et_al_2019	Fetal_Cortex	intra	10:21780780_GA_G;rs5011832;rs12770228;rs35106872	NA	0
FA	6	10:21810000-21820000	10:22880000-22890000	6.80665e-16	HiC	Giusti-Rodriguez_et_al_2019	Fetal_Cortex	intra	rs11012730;rs12253527	NA	0
FA	6	10:21810000-21820000	10:23090000-23100000	1.02554e-28	HiC	Giusti-Rodriguez_et_al_2019	Fetal_Cortex	intra	rs11012730;rs12253527	NA	0
FA	6	10:21780000-21790000	10:23270000-23280000	1.31701e-23	HiC	Giusti-Rodriguez_et_al_2019	Fetal_Cortex	intra	10:21780780_GA_G;rs5011832;rs12770228;rs35106872	NA	0
FA	6	10:21810000-21820000	10:23270000-23280000	3.13094e-37	HiC	Giusti-Rodriguez_et_al_2019	Fetal_Cortex	intra	rs11012730;rs12253527	NA	0
FA	6	10:21810000-21820000	10:23280000-23290000	3.01672e-18	HiC	Giusti-Rodriguez_et_al_2019	Fetal_Cortex	intra	rs11012730;rs12253527	NA	0
FA	8	12:106480000-106490000	12:106500000-106510000	9.79842e-32	HiC	Giusti-Rodriguez_et_al_2019	Fetal_Cortex	intra	rs1978730	NA	0
FA	9	14:91970000-91980000	14:92030000-92040000	1.11194e-13	HiC	Giusti-Rodriguez_et_al_2019	Fetal_Cortex	intra	rs56129603;14:91970514_GA_G;rs7143394;rs7143962;rs34550383;rs10498627;rs11627113;rs2025067;14:91973702_GTATATATACTATAAT_G;rs10137283;rs117185639;rs775355313;rs35144173	NA	0
FA	9	14:91980000-91990000	14:92030000-92040000	4.18364e-21	HiC	Giusti-Rodriguez_et_al_2019	Fetal_Cortex	intra	rs34255419;rs11160010;rs11625512	NA	0
FA	9	14:92030000-92040000	14:92290000-92300000	1.41344e-13	HiC	Giusti-Rodriguez_et_al_2019	Fetal_Cortex	intra	rs9743848;rs2984147;rs1743071;rs5024583;rs12437011	NA	0
FA	9	14:92030000-92040000	14:92310000-92320000	5.35963e-19	HiC	Giusti-Rodriguez_et_al_2019	Fetal_Cortex	intra	rs9743848;rs2984147;rs1743071;rs5024583;rs12437011	NA	0
FA	9	14:92040000-92050000	14:92310000-92320000	9.65728e-14	HiC	Giusti-Rodriguez_et_al_2019	Fetal_Cortex	intra	rs1704611;rs57498440;rs1704606;rs1743181	NA	0
FA	9	14:91970000-91980000	14:92360000-92370000	8.50042e-13	HiC	Giusti-Rodriguez_et_al_2019	Fetal_Cortex	intra	rs56129603;14:91970514_GA_G;rs7143394;rs7143962;rs34550383;rs10498627;rs11627113;rs2025067;14:91973702_GTATATATACTATAAT_G;rs10137283;rs117185639;rs775355313;rs35144173	NA	0
FA	9	14:91970000-91980000	14:92590000-92600000	1.13459e-16	HiC	Giusti-Rodriguez_et_al_2019	Fetal_Cortex	intra	rs56129603;14:91970514_GA_G;rs7143394;rs7143962;rs34550383;rs10498627;rs11627113;rs2025067;14:91973702_GTATATATACTATAAT_G;rs10137283;rs117185639;rs775355313;rs35144173	NA	0
FA	9	14:91980000-91990000	14:92590000-92600000	1.53755e-16	HiC	Giusti-Rodriguez_et_al_2019	Fetal_Cortex	intra	rs34255419;rs11160010;rs11625512	NA	0
FA	9	14:92030000-92040000	14:92590000-92600000	2.6638e-14	HiC	Giusti-Rodriguez_et_al_2019	Fetal_Cortex	intra	rs9743848;rs2984147;rs1743071;rs5024583;rs12437011	NA	0
FA	4	7:2800000-2810000	7:1600000-1610000	5.40561e-14	HiC	Giusti-Rodriguez_et_al_2019	Fetal_Cortex	intra	rs798491;rs798490;rs798489;rs33991430;rs798488;rs798487;rs798486;rs798485;rs368699386;rs71026552;rs11420712;rs1182208	ENSG00000164855	1
FA	4	7:2800000-2810000	7:2400000-2410000	3.45354e-13	HiC	Giusti-Rodriguez_et_al_2019	Fetal_Cortex	intra	rs798491;rs798490;rs798489;rs33991430;rs798488;rs798487;rs798486;rs798485;rs368699386;rs71026552;rs11420712;rs1182208	NA	0
FA	4	7:2800000-2810000	7:2440000-2450000	5.59553e-12	HiC	Giusti-Rodriguez_et_al_2019	Fetal_Cortex	intra	rs798491;rs798490;rs798489;rs33991430;rs798488;rs798487;rs798486;rs798485;rs368699386;rs71026552;rs11420712;rs1182208	ENSG00000136213	1
FA	4	7:2800000-2810000	7:2510000-2520000	3.31644e-15	HiC	Giusti-Rodriguez_et_al_2019	Fetal_Cortex	intra	rs798491;rs798490;rs798489;rs33991430;rs798488;rs798487;rs798486;rs798485;rs368699386;rs71026552;rs11420712;rs1182208	NA	0
FA	4	7:2800000-2810000	7:2640000-2650000	3.87478e-15	HiC	Giusti-Rodriguez_et_al_2019	Fetal_Cortex	intra	rs798491;rs798490;rs798489;rs33991430;rs798488;rs798487;rs798486;rs798485;rs368699386;rs71026552;rs11420712;rs1182208	NA	0
FA	4	7:2800000-2810000	7:2670000-2680000	1.12351e-11	HiC	Giusti-Rodriguez_et_al_2019	Fetal_Cortex	intra	rs798491;rs798490;rs798489;rs33991430;rs798488;rs798487;rs798486;rs798485;rs368699386;rs71026552;rs11420712;rs1182208	ENSG00000136295	1
FA	4	7:2800000-2810000	7:2690000-2700000	1.54358e-11	HiC	Giusti-Rodriguez_et_al_2019	Fetal_Cortex	intra	rs798491;rs798490;rs798489;rs33991430;rs798488;rs798487;rs798486;rs798485;rs368699386;rs71026552;rs11420712;rs1182208	NA	0
FA	4	7:2800000-2810000	7:2730000-2740000	5.3232e-30	HiC	Giusti-Rodriguez_et_al_2019	Fetal_Cortex	intra	rs798491;rs798490;rs798489;rs33991430;rs798488;rs798487;rs798486;rs798485;rs368699386;rs71026552;rs11420712;rs1182208	NA	0
FA	4	7:2800000-2810000	7:2770000-2780000	2.36248e-13	HiC	Giusti-Rodriguez_et_al_2019	Fetal_Cortex	intra	rs798491;rs798490;rs798489;rs33991430;rs798488;rs798487;rs798486;rs798485;rs368699386;rs71026552;rs11420712;rs1182208	NA	0
FA	4	7:2840000-2850000	7:2730000-2740000	1.88897e-25	HiC	Giusti-Rodriguez_et_al_2019	Fetal_Cortex	intra	rs2644312;rs2533882	NA	0
FA	4	7:2840000-2850000	7:2800000-2810000	6.28025e-85	HiC	Giusti-Rodriguez_et_al_2019	Fetal_Cortex	intra	rs2644312;rs2533882	NA	0
FA	4	7:2860000-2870000	7:2800000-2810000	1.24106e-12	HiC	Giusti-Rodriguez_et_al_2019	Fetal_Cortex	intra	rs1182199;rs1182198;rs2158694;rs2107964;rs1636264;rs1713919;rs3837080;rs1182189;rs1182188	NA	0
FA	4	7:2860000-2870000	7:2840000-2850000	1.38348e-17	HiC	Giusti-Rodriguez_et_al_2019	Fetal_Cortex	intra	rs1182199;rs1182198;rs2158694;rs2107964;rs1636264;rs1713919;rs3837080;rs1182189;rs1182188	NA	0
FA	6	10:21810000-21820000	10:21350000-21360000	4.07028e-26	HiC	Giusti-Rodriguez_et_al_2019	Fetal_Cortex	intra	rs11012730;rs12253527	NA	0
FA	6	10:21810000-21820000	10:21560000-21570000	1.95973e-16	HiC	Giusti-Rodriguez_et_al_2019	Fetal_Cortex	intra	rs11012730;rs12253527	NA	0
FA	6	10:21810000-21820000	10:21780000-21790000	8.81786e-65	HiC	Giusti-Rodriguez_et_al_2019	Fetal_Cortex	intra	rs11012730;rs12253527	ENSG00000204682	1
FA	6	10:21810000-21820000	10:21790000-21800000	7.01798e-50	HiC	Giusti-Rodriguez_et_al_2019	Fetal_Cortex	intra	rs11012730;rs12253527	NA	0
FA	6	10:22020000-22030000	10:21780000-21790000	3.71883e-14	HiC	Giusti-Rodriguez_et_al_2019	Fetal_Cortex	intra	rs2050905	ENSG00000204682	1
FA	6	10:22020000-22030000	10:21810000-21820000	2.47401e-46	HiC	Giusti-Rodriguez_et_al_2019	Fetal_Cortex	intra	rs2050905	ENSG00000180592	1
FA	8	12:106480000-106490000	12:105860000-105870000	1.54618e-18	HiC	Giusti-Rodriguez_et_al_2019	Fetal_Cortex	intra	rs1978730	NA	0
FA	8	12:106480000-106490000	12:105910000-105920000	3.99715e-13	HiC	Giusti-Rodriguez_et_al_2019	Fetal_Cortex	intra	rs1978730	NA	0
FA	8	12:106480000-106490000	12:106140000-106150000	7.1284e-18	HiC	Giusti-Rodriguez_et_al_2019	Fetal_Cortex	intra	rs1978730	NA	0
FA	9	14:91880000-91890000	14:91790000-91800000	4.12378e-20	HiC	Giusti-Rodriguez_et_al_2019	Fetal_Cortex	intra	rs1285841;rs55908633;14:91881720_TA_T;rs941760;rs1815237;rs3742654;rs1285847	NA	0
FA	9	14:91880000-91890000	14:91810000-91820000	1.06912e-21	HiC	Giusti-Rodriguez_et_al_2019	Fetal_Cortex	intra	rs1285841;rs55908633;14:91881720_TA_T;rs941760;rs1815237;rs3742654;rs1285847	NA	0
FA	9	14:91880000-91890000	14:91850000-91860000	2.51107e-65	HiC	Giusti-Rodriguez_et_al_2019	Fetal_Cortex	intra	rs1285841;rs55908633;14:91881720_TA_T;rs941760;rs1815237;rs3742654;rs1285847	NA	0
FA	9	14:91970000-91980000	14:90800000-90810000	8.93639e-16	HiC	Giusti-Rodriguez_et_al_2019	Fetal_Cortex	intra	rs56129603;14:91970514_GA_G;rs7143394;rs7143962;rs34550383;rs10498627;rs11627113;rs2025067;14:91973702_GTATATATACTATAAT_G;rs10137283;rs117185639;rs775355313;rs35144173	NA	0
FA	9	14:91970000-91980000	14:91030000-91040000	1.24354e-11	HiC	Giusti-Rodriguez_et_al_2019	Fetal_Cortex	intra	rs56129603;14:91970514_GA_G;rs7143394;rs7143962;rs34550383;rs10498627;rs11627113;rs2025067;14:91973702_GTATATATACTATAAT_G;rs10137283;rs117185639;rs775355313;rs35144173	NA	0
FA	9	14:91970000-91980000	14:91830000-91840000	2.83955e-12	HiC	Giusti-Rodriguez_et_al_2019	Fetal_Cortex	intra	rs56129603;14:91970514_GA_G;rs7143394;rs7143962;rs34550383;rs10498627;rs11627113;rs2025067;14:91973702_GTATATATACTATAAT_G;rs10137283;rs117185639;rs775355313;rs35144173	NA	0
FA	9	14:91970000-91980000	14:91850000-91860000	4.34378e-22	HiC	Giusti-Rodriguez_et_al_2019	Fetal_Cortex	intra	rs56129603;14:91970514_GA_G;rs7143394;rs7143962;rs34550383;rs10498627;rs11627113;rs2025067;14:91973702_GTATATATACTATAAT_G;rs10137283;rs117185639;rs775355313;rs35144173	NA	0
FA	9	14:91980000-91990000	14:91810000-91820000	6.70157e-15	HiC	Giusti-Rodriguez_et_al_2019	Fetal_Cortex	intra	rs34255419;rs11160010;rs11625512	NA	0
FA	9	14:91980000-91990000	14:91850000-91860000	1.45316e-27	HiC	Giusti-Rodriguez_et_al_2019	Fetal_Cortex	intra	rs34255419;rs11160010;rs11625512	NA	0
FA	9	14:92030000-92040000	14:91570000-91580000	5.06696e-16	HiC	Giusti-Rodriguez_et_al_2019	Fetal_Cortex	intra	rs9743848;rs2984147;rs1743071;rs5024583;rs12437011	NA	0
FA	9	14:92030000-92040000	14:91970000-91980000	1.11194e-13	HiC	Giusti-Rodriguez_et_al_2019	Fetal_Cortex	intra	rs9743848;rs2984147;rs1743071;rs5024583;rs12437011	ENSG00000100796	1
FA	9	14:92030000-92040000	14:91980000-91990000	4.18364e-21	HiC	Giusti-Rodriguez_et_al_2019	Fetal_Cortex	intra	rs9743848;rs2984147;rs1743071;rs5024583;rs12437011	NA	0
FA	5	9:113640001-113680000	9:114040001-114080000	7.68783e-09	HiC	GSE87112	Dorsolateral_Prefrontal_Cortex	intra	rs532803;rs1831036;rs7039165;rs4556147;rs7037351;rs61044471;rs148957934;rs10759473;rs10817104;rs10817105;rs10817106;rs10980620;rs10817107;rs1326892;rs12236346;rs72764214;9:113658116_CAACAAAAGAG_C;rs72764216;rs10817108;rs1977415;rs10980623;rs10980624;rs4978966;rs1007000;rs7873106;rs140589730;rs72764225;rs2182578;rs1409684;rs1409682;rs568073138;rs2418117;rs10980628;rs10817109;rs10759474;rs72748146;…	NA	0
FA	6	10:22240001-22280000	10:22520001-22560000	7.52621e-07	HiC	GSE87112	Dorsolateral_Prefrontal_Cortex	intra	rs2666775;rs10686744;rs2807988;rs2941733;rs2666776;rs2666754;rs2666756;rs2666757;10:22245748_AAC_A;rs2998361;rs2998360;rs2859622;rs2807966;rs2807967;rs2807968;rs2666759;rs2666760;rs34646324;rs2666761;rs111881136;rs2666762;10:22258152_CA_C;rs2807971;rs11383931;rs10740997;rs10764328;rs7075508;rs7096658;rs11012840;rs4146689;rs4748775;rs4748776;rs4748777;rs4748778	NA	0
FA	6	10:22240001-22280000	10:22600001-22640000	5.41668e-12	HiC	GSE87112	Dorsolateral_Prefrontal_Cortex	intra	rs2666775;rs10686744;rs2807988;rs2941733;rs2666776;rs2666754;rs2666756;rs2666757;10:22245748_AAC_A;rs2998361;rs2998360;rs2859622;rs2807966;rs2807967;rs2807968;rs2666759;rs2666760;rs34646324;rs2666761;rs111881136;rs2666762;10:22258152_CA_C;rs2807971;rs11383931;rs10740997;rs10764328;rs7075508;rs7096658;rs11012840;rs4146689;rs4748775;rs4748776;rs4748777;rs4748778	ENSG00000148444:ENSG00000269897:ENSG00000168283:ENSG00000077327	1
FA	6	10:22280001-22320000	10:23240001-23280000	5.77767e-07	HiC	GSE87112	Dorsolateral_Prefrontal_Cortex	intra	rs6650129;rs6650130;rs111841386;rs7089656;rs4364959;rs10764330;rs10828283;rs12571634;rs4748779	NA	0
FA	5	9:113640001-113680000	9:113720001-113760000	1.95252e-10	HiC	GSE87112	Hippocampus	intra	rs532803;rs1831036;rs7039165;rs4556147;rs7037351;rs61044471;rs148957934;rs10759473;rs10817104;rs10817105;rs10817106;rs10980620;rs10817107;rs1326892;rs12236346;rs72764214;9:113658116_CAACAAAAGAG_C;rs72764216;rs10817108;rs1977415;rs10980623;rs10980624;rs4978966;rs1007000;rs7873106;rs140589730;rs72764225;rs2182578;rs1409684;rs1409682;rs568073138;rs2418117;rs10980628;rs10817109;rs10759474;rs72748146;…	NA	0
FA	6	10:21800001-21840000	10:22600001-22640000	4.5831e-07	HiC	GSE87112	Hippocampus	intra	rs370354743;rs946711;rs11012730;rs12253527;rs1416901;rs564819152;rs530827289;rs550532200;rs7084454;rs12251016;rs10828247;rs10828248;rs10828249;rs1802669;rs12779865;rs11012732;rs7098100;rs11275375	ENSG00000148444:ENSG00000269897:ENSG00000168283:ENSG00000077327	1
FA	6	10:22240001-22280000	10:23240001-23280000	3.0108e-07	HiC	GSE87112	Hippocampus	intra	rs2666775;rs10686744;rs2807988;rs2941733;rs2666776;rs2666754;rs2666756;rs2666757;10:22245748_AAC_A;rs2998361;rs2998360;rs2859622;rs2807966;rs2807967;rs2807968;rs2666759;rs2666760;rs34646324;rs2666761;rs111881136;rs2666762;10:22258152_CA_C;rs2807971;rs11383931;rs10740997;rs10764328;rs7075508;rs7096658;rs11012840;rs4146689;rs4748775;rs4748776;rs4748777;rs4748778	NA	0
FA	6	10:22240001-22280000	10:23320001-23360000	3.41309e-10	HiC	GSE87112	Hippocampus	intra	rs2666775;rs10686744;rs2807988;rs2941733;rs2666776;rs2666754;rs2666756;rs2666757;10:22245748_AAC_A;rs2998361;rs2998360;rs2859622;rs2807966;rs2807967;rs2807968;rs2666759;rs2666760;rs34646324;rs2666761;rs111881136;rs2666762;10:22258152_CA_C;rs2807971;rs11383931;rs10740997;rs10764328;rs7075508;rs7096658;rs11012840;rs4146689;rs4748775;rs4748776;rs4748777;rs4748778	NA	0
FA	6	10:22280001-22320000	10:22600001-22640000	1.92366e-11	HiC	GSE87112	Hippocampus	intra	rs6650129;rs6650130;rs111841386;rs7089656;rs4364959;rs10764330;rs10828283;rs12571634;rs4748779	ENSG00000148444:ENSG00000269897:ENSG00000168283:ENSG00000077327	1
FA	5	9:113720001-113760000	9:113400001-113440000	3.08644e-08	HiC	GSE87112	Hippocampus	intra	rs4978974;rs10465128	ENSG00000030304	1
FA	5	9:113720001-113760000	9:113640001-113680000	1.95252e-10	HiC	GSE87112	Hippocampus	intra	rs4978974;rs10465128	NA	0
FA	2	3:190560001-190600000	3:192120001-192160000	5.51668e-07	HiC	GSE87112	Neural_Progenitor_Cell	intra	rs13079050;rs9814367;rs35679428;rs34030983;rs13090681;rs9880346;rs13322873;rs13323015;rs9857963;rs9862175;rs538135044;rs13434373;rs72056004;rs9873268;rs62286348;rs6444469;rs4377528	NA	0
FA	2	3:190600001-190640000	3:190720001-190760000	8.95434e-07	HiC	GSE87112	Neural_Progenitor_Cell	intra	rs62286349;rs56068001;rs201523770;rs370555616;rs76316471;rs9838279;rs9818981;rs9290957;rs6780160;rs9849583;rs9290958;rs1393059;rs1393060;rs1393061;rs771140446;rs9844152;rs749413636;rs9844338;rs62286352;rs6765038;rs6804748;rs1846953;rs9854712;rs13315587;rs2202100;rs1393048;rs13075101;rs34303823;rs6799249;rs28816787;rs9828756;rs13083648;rs28873531;rs9816578;rs9816886;rs9821167;rs9821075;rs13072937;…	NA	0
FA	2	3:190600001-190640000	3:192120001-192160000	8.71929e-07	HiC	GSE87112	Neural_Progenitor_Cell	intra	rs62286349;rs56068001;rs201523770;rs370555616;rs76316471;rs9838279;rs9818981;rs9290957;rs6780160;rs9849583;rs9290958;rs1393059;rs1393060;rs1393061;rs771140446;rs9844152;rs749413636;rs9844338;rs62286352;rs6765038;rs6804748;rs1846953;rs9854712;rs13315587;rs2202100;rs1393048;rs13075101;rs34303823;rs6799249;rs28816787;rs9828756;rs13083648;rs28873531;rs9816578;rs9816886;rs9821167;rs9821075;rs13072937;…	NA	0
FA	5	9:113640001-113680000	9:114040001-114080000	5.53737e-07	HiC	GSE87112	Neural_Progenitor_Cell	intra	rs532803;rs1831036;rs7039165;rs4556147;rs7037351;rs61044471;rs148957934;rs10759473;rs10817104;rs10817105;rs10817106;rs10980620;rs10817107;rs1326892;rs12236346;rs72764214;9:113658116_CAACAAAAGAG_C;rs72764216;rs10817108;rs1977415;rs10980623;rs10980624;rs4978966;rs1007000;rs7873106;rs140589730;rs72764225;rs2182578;rs1409684;rs1409682;rs568073138;rs2418117;rs10980628;rs10817109;rs10759474;rs72748146;…	NA	0
FA	6	10:21760001-21800000	10:21800001-21840000	4.7318e-08	HiC	GSE87112	Neural_Progenitor_Cell	intra	rs10159545;rs874149;rs10828246;rs12766229;rs9732777;rs11012722;rs58644625;rs111539184;rs66934412;rs35336290;rs796489086;10:21780780_GA_G;rs5011832;rs12770228;rs35106872;rs12357321;rs11012725;rs11012726;rs138844120;rs12256551	ENSG00000180592:ENSG00000078403	1
FA	6	10:21760001-21800000	10:22000001-22040000	5.0324e-10	HiC	GSE87112	Neural_Progenitor_Cell	intra	rs10159545;rs874149;rs10828246;rs12766229;rs9732777;rs11012722;rs58644625;rs111539184;rs66934412;rs35336290;rs796489086;10:21780780_GA_G;rs5011832;rs12770228;rs35106872;rs12357321;rs11012725;rs11012726;rs138844120;rs12256551	NA	0
FA	6	10:21760001-21800000	10:22200001-22240000	5.08366e-07	HiC	GSE87112	Neural_Progenitor_Cell	intra	rs10159545;rs874149;rs10828246;rs12766229;rs9732777;rs11012722;rs58644625;rs111539184;rs66934412;rs35336290;rs796489086;10:21780780_GA_G;rs5011832;rs12770228;rs35106872;rs12357321;rs11012725;rs11012726;rs138844120;rs12256551	NA	0
FA	6	10:21760001-21800000	10:22240001-22280000	1.08696e-07	HiC	GSE87112	Neural_Progenitor_Cell	intra	rs10159545;rs874149;rs10828246;rs12766229;rs9732777;rs11012722;rs58644625;rs111539184;rs66934412;rs35336290;rs796489086;10:21780780_GA_G;rs5011832;rs12770228;rs35106872;rs12357321;rs11012725;rs11012726;rs138844120;rs12256551	NA	0
FA	6	10:21760001-21800000	10:22600001-22640000	7.53001e-21	HiC	GSE87112	Neural_Progenitor_Cell	intra	rs10159545;rs874149;rs10828246;rs12766229;rs9732777;rs11012722;rs58644625;rs111539184;rs66934412;rs35336290;rs796489086;10:21780780_GA_G;rs5011832;rs12770228;rs35106872;rs12357321;rs11012725;rs11012726;rs138844120;rs12256551	ENSG00000148444:ENSG00000269897:ENSG00000168283:ENSG00000077327	1
FA	6	10:21760001-21800000	10:23240001-23280000	7.39178e-10	HiC	GSE87112	Neural_Progenitor_Cell	intra	rs10159545;rs874149;rs10828246;rs12766229;rs9732777;rs11012722;rs58644625;rs111539184;rs66934412;rs35336290;rs796489086;10:21780780_GA_G;rs5011832;rs12770228;rs35106872;rs12357321;rs11012725;rs11012726;rs138844120;rs12256551	NA	0
FA	6	10:21800001-21840000	10:22000001-22040000	2.11721e-10	HiC	GSE87112	Neural_Progenitor_Cell	intra	rs370354743;rs946711;rs11012730;rs12253527;rs1416901;rs564819152;rs530827289;rs550532200;rs7084454;rs12251016;rs10828247;rs10828248;rs10828249;rs1802669;rs12779865;rs11012732;rs7098100;rs11275375	NA	0
FA	6	10:21800001-21840000	10:22600001-22640000	1.27965e-15	HiC	GSE87112	Neural_Progenitor_Cell	intra	rs370354743;rs946711;rs11012730;rs12253527;rs1416901;rs564819152;rs530827289;rs550532200;rs7084454;rs12251016;rs10828247;rs10828248;rs10828249;rs1802669;rs12779865;rs11012732;rs7098100;rs11275375	ENSG00000148444:ENSG00000269897:ENSG00000168283:ENSG00000077327	1
FA	6	10:22240001-22280000	10:22600001-22640000	6.98124e-32	HiC	GSE87112	Neural_Progenitor_Cell	intra	rs2666775;rs10686744;rs2807988;rs2941733;rs2666776;rs2666754;rs2666756;rs2666757;10:22245748_AAC_A;rs2998361;rs2998360;rs2859622;rs2807966;rs2807967;rs2807968;rs2666759;rs2666760;rs34646324;rs2666761;rs111881136;rs2666762;10:22258152_CA_C;rs2807971;rs11383931;rs10740997;rs10764328;rs7075508;rs7096658;rs11012840;rs4146689;rs4748775;rs4748776;rs4748777;rs4748778	ENSG00000148444:ENSG00000269897:ENSG00000168283:ENSG00000077327	1
FA	6	10:22240001-22280000	10:22840001-22880000	3.46821e-09	HiC	GSE87112	Neural_Progenitor_Cell	intra	rs2666775;rs10686744;rs2807988;rs2941733;rs2666776;rs2666754;rs2666756;rs2666757;10:22245748_AAC_A;rs2998361;rs2998360;rs2859622;rs2807966;rs2807967;rs2807968;rs2666759;rs2666760;rs34646324;rs2666761;rs111881136;rs2666762;10:22258152_CA_C;rs2807971;rs11383931;rs10740997;rs10764328;rs7075508;rs7096658;rs11012840;rs4146689;rs4748775;rs4748776;rs4748777;rs4748778	NA	0
FA	6	10:22240001-22280000	10:23240001-23280000	1.28e-09	HiC	GSE87112	Neural_Progenitor_Cell	intra	rs2666775;rs10686744;rs2807988;rs2941733;rs2666776;rs2666754;rs2666756;rs2666757;10:22245748_AAC_A;rs2998361;rs2998360;rs2859622;rs2807966;rs2807967;rs2807968;rs2666759;rs2666760;rs34646324;rs2666761;rs111881136;rs2666762;10:22258152_CA_C;rs2807971;rs11383931;rs10740997;rs10764328;rs7075508;rs7096658;rs11012840;rs4146689;rs4748775;rs4748776;rs4748777;rs4748778	NA	0
FA	6	10:22240001-22280000	10:23320001-23360000	3.41448e-13	HiC	GSE87112	Neural_Progenitor_Cell	intra	rs2666775;rs10686744;rs2807988;rs2941733;rs2666776;rs2666754;rs2666756;rs2666757;10:22245748_AAC_A;rs2998361;rs2998360;rs2859622;rs2807966;rs2807967;rs2807968;rs2666759;rs2666760;rs34646324;rs2666761;rs111881136;rs2666762;10:22258152_CA_C;rs2807971;rs11383931;rs10740997;rs10764328;rs7075508;rs7096658;rs11012840;rs4146689;rs4748775;rs4748776;rs4748777;rs4748778	NA	0
FA	6	10:22280001-22320000	10:22520001-22560000	1.3923e-09	HiC	GSE87112	Neural_Progenitor_Cell	intra	rs6650129;rs6650130;rs111841386;rs7089656;rs4364959;rs10764330;rs10828283;rs12571634;rs4748779	NA	0
[truncated: 2,186 more rows]

## Sheet: Table S9
Table S9. MAGMA-defined genes at P < 2.65 x 10-6 in univariate GWAS
Phenotype	GENE	SYMBOL	CHR	START	STOP	NSNPS	NPARAM	N	ZSTAT	P
[truncated: 96 more rows]

[truncated: 10 more sheets: Table S10, Table S11, Table S12, Table S13, Table S14, Table S15, Table S16, Table S17, Table S18, Table S19]
